# Supplementary material for: A Ralstonia solanacearum type III effector alters the actin and microtubule cytoskeleton to promote bacterial virulence in plants
Source: PLoS Pathog. 2024 Dec 26;20(12):e1012814. doi: 10.1371/journal.ppat.1012814 (PMC11723619; doi:10.1371/journal.ppat.1012814)
Supplement: S1 Table — LC-MS/MS data from the three independent Co-IP experiment were combined and analyzed together. Only 35S: GFP and 35S:RipU:GFP protein eluant samples were used for downstream analysis. (XLSX) [file ppat.1012814.s009.xlsx]

## Sheet: raw data
Supplemental Table 1
Checked	Protein FDR Confidence: Combined	Master	Accession	Description	Exp. q-value: Combined	Sum PEP Score	Coverage [%]	# Peptides	# PSMs	# Unique Peptides	# AAs	MW [kDa]	calc. pI	Score Sequest HT: Sequest HT	# Peptides (by Search Engine): Sequest HT	# Razor Peptides	Abundance: F1: Sample	Abundance: F2: Sample	Abundance: F3: Sample	Abundance: F4: Sample	Abundance: F5: Sample	Abundance: F6: Sample	Abundance: F7: Sample	Abundance: F8: Sample	Abundances (Normalized): F1: Sample	Abundances (Normalized): F2: Sample	Abundances (Normalized): F3: Sample	Abundances (Normalized): F4: Sample	Abundances (Normalized): F5: Sample	Abundances (Normalized): F6: Sample	Abundances (Normalized): F7: Sample	Abundances (Normalized): F8: Sample	Found in Sample: F1: Sample	Found in Sample: F2: Sample	Found in Sample: F3: Sample	Found in Sample: F4: Sample	Found in Sample: F5: Sample	Found in Sample: F6: Sample	Found in Sample: F7: Sample	Found in Sample: F8: Sample	# Protein Groups	Modifications
FALSE	High	Master Protein	Protein	sequence RipU-GFP in pB7FWG2 used as bait	0	168.184	68	44	936	44	549	60.3	9.38	1349.15	44	0	1.65664e+06	8.90354e+06	7.01202e+06	2.46855e+08	4.98932e+08	1.80475e+09	8.49152e+08	2.62382e+09	8.14281e+07	2.10896e+07	2.39048e+08	4.71046e+09	3.30489e+09	5.19082e+09	3.42671e+09	2.62382e+09	Peak Found	Peak Found	Peak Found	High	High	High	High	High	1
FALSE	High	Master Protein	A0A140G1S2	ATP synthase subunit beta OS=Nicotiana tabacum OX=4097 GN=atpB PE=3 SV=1	0	94.917	66	23	108	22	498	53.5	5.19	92.27	23	1	899439	2.3672e+07	6.29883e+06	5.18201e+06	1.06657e+07	3.48326e+07	6.23298e+07	2.44498e+08	4.42098e+07	5.60713e+07	2.14735e+08	9.88826e+07	7.06485e+07	1.00186e+08	2.51529e+08	2.44498e+08	Peak Found	High	Peak Found	Peak Found	High	High	High	High	1
FALSE	High	Master Protein	A0A1S4BZH8	Phosphoglycerate kinase OS=Nicotiana tabacum OX=4097 GN=LOC107813429 PE=3 SV=1	0	60.085	60	22	65	2	485	50.5	8.56	49.08	22	21	1.33351e+06	6.69279e+07	3.42733e+06	3.16462e+06	1.05794e+07	3.37137e+07	4.26134e+07	1.87242e+08	6.55454e+07	1.5853e+08	1.16842e+08	6.0387e+07	7.00768e+07	9.69676e+07	1.71964e+08	1.87242e+08	n/a	High	Peak Found	Peak Found	Peak Found	n/a	High	High	1
FALSE	High	Master Protein	A0A1S4AIZ0	Phosphoglycerate kinase OS=Nicotiana tabacum OX=4097 GN=LOC107798205 PE=3 SV=1	0	53.92	57	21	60	1	481	50	8.38	42.06	21	0		4.26069e+06	258636	115600	528572		689123	6676439		1.00922e+07	8.81721e+06	2.20587e+06	3.50122e+06		2.78092e+06	6676439	n/a	Peak Found	Peak Found	Peak Found	Peak Found	n/a	Peak Found	High	1
FALSE	High	Master Protein	A0A1S4CCJ9	Cysteine synthase OS=Nicotiana tabacum OX=4097 GN=LOC107817517 PE=3 SV=1	0	24.753	52	11	20	10	387	41.1	5.38	12.33	11	1	96420.6	5.05075e+06	528255	427923	1.15819e+06	4.10624e+06	3.30317e+06	1.55873e+07	4.73933e+06	1.19636e+07	1.80089e+07	8.16559e+06	7.67178e+06	1.18104e+07	1.33298e+07	1.55873e+07	Peak Found	High	Peak Found	Peak Found	Peak Found	High	High	High	1
FALSE	High	Master Protein	P35476	Plastocyanin A'/A'' OS=Nicotiana tabacum OX=4097 PE=1 SV=1	0	3.554	51	2	6	2	99	10.4	4.41	0	2	0		199586		19804.3	152020	5.47738e+06	2.95703e+06	4.96538e+06		472754		377904	1.00697e+06	1.57541e+07	1.19329e+07	4.96538e+06	n/a	Peak Found	n/a	Peak Found	Peak Found	High	High	High	1
FALSE	High	Master Protein	A0A1S4BPJ2	Chlorophyll a-b binding protein, chloroplastic OS=Nicotiana tabacum OX=4097 GN=LOC107810529 PE=3 SV=1	0	20.004	48	5	41	0	265	28.2	5.26	35.89	5	0																	n/a	n/a	n/a	n/a	n/a	n/a	n/a	n/a	1
FALSE	High	Master Protein	P27493	Chlorophyll a-b binding protein 21, chloroplastic OS=Nicotiana tabacum OX=4097 GN=CAB21 PE=2 SV=1	0	23.776	48	5	42	0	265	28.1	5.26	38.93	5	0																	n/a	n/a	n/a	n/a	n/a	n/a	n/a	n/a	1
FALSE	High	Master Protein	A0A1S4BG47	Chlorophyll a-b binding protein, chloroplastic OS=Nicotiana tabacum OX=4097 GN=LOC107807889 PE=3 SV=1	0	18.697	48	5	40	1	265	28.1	5.26	32.19	5	3	3.39988e+07	7.23437e+07	773100		4.54824e+06	6.0433e+06	5.97475e+06	9.73464e+06	1.67113e+09	1.71359e+08	2.6356e+07		3.01272e+07	1.73818e+07	2.41108e+07	9.73464e+06	High	High	Peak Found	n/a	Peak Found	Peak Found	Peak Found	Peak Found	1
FALSE	High	Master Protein	A0A1S3YWG7	Chlorophyll a-b binding protein, chloroplastic OS=Nicotiana tabacum OX=4097 GN=LOC107780379 PE=3 SV=1	0	21.762	46	5	54	2	267	28.3	5.66	36.03	5	2	6.8345e+07	1.24521e+08	2.25034e+06	157421	6.61699e+06	2.35211e+07	9.14151e+06	1.54524e+07	3.35934e+09	2.94949e+08	7.67168e+07	3.00389e+06	4.38304e+07	6.76516e+07	3.68901e+07	1.54524e+07	High	High	Peak Found	Peak Found	Peak Found	High	Peak Found	High	1
FALSE	High	Master Protein	K60_17800	sp=K60 phylotype=IIA type=	0	39.8	46	9	106	9	184	19.4	8.27	129.78	9	0	3371.94	79976.8		918238	1.31662e+06	147428	1.37148e+08	7.5921e+08	165740	189439		1.75217e+07	8.72117e+06	424032	5.53453e+08	7.5921e+08	Peak Found	Peak Found	n/a	Peak Found	Peak Found	Peak Found	High	High	1
FALSE	High	Master Protein	A0A1S4DBQ6	Glyceraldehyde-3-phosphate dehydrogenase OS=Nicotiana tabacum OX=4097 GN=LOC107828122 PE=3 SV=1	0	30.255	45	11	46	7	340	37	7.11	35.85	11	5	143202	2.45476e+07	979485	1.08891e+06	6.43692e+06	4.84294e+06	1.87199e+07	6.76269e+07	7.03876e+06	5.81452e+07	3.33919e+07	2.07784e+07	4.26376e+07	1.39293e+07	7.55434e+07	6.76269e+07	Peak Found	High	Peak Found	Peak Found	High	High	High	High	1
FALSE	High	Master Protein	A0A140G1P7	ATP synthase subunit alpha OS=Nicotiana tabacum OX=4097 GN=atpA PE=3 SV=1	0	57.008	44	18	174	17	507	55.4	5.21	110.96	18	1	656333	7.09462e+07	7.59443e+06	6.44681e+06	1.85212e+07	5.62187e+07	7.28927e+07	4.56677e+08	3.22605e+07	1.68048e+08	2.58904e+08	1.23017e+08	1.22683e+08	1.61697e+08	2.94155e+08	4.56677e+08	Peak Found	High	Peak Found	Peak Found	High	High	High	High	1
FALSE	High	Master Protein	A0A1S4AKW3	Ribulose bisphosphate carboxylase/oxygenase activase, chloroplastic OS=Nicotiana tabacum OX=4097 GN=LOC107798764 PE=3 SV=1	0	68.143	44	15	102	1	439	48.3	7.74	68.54	15	19	1.40881e+06	1.01598e+08	4.67858e+06	4.19502e+06	1.25999e+07	4.55243e+07	7.63169e+07	2.52924e+08	6.92465e+07	2.40653e+08	1.59499e+08	8.0049e+07	8.34609e+07	1.30937e+08	3.07973e+08	2.52924e+08	n/a	High	Peak Found	Peak Found	Peak Found	High	High	High	1
FALSE	High	Master Protein	I7GVS5	Heat shock cognate 70 kDa protein 2-like OS=Nicotiana tabacum OX=4097 GN=NtHsp70 PE=2 SV=1	0	58.85	42	21	52	6	649	71.1	5.25	37.87	21	16	6753.42	1.15624e+07	845586	1.14322e+06	3.17626e+06	3.97277e+07	1.90681e+07	1.17855e+08	331949	2.73874e+07	2.88271e+07	2.18149e+07	2.10393e+07	1.14265e+08	7.69484e+07	1.17855e+08	n/a	Peak Found	Peak Found	Peak Found	Peak Found	High	High	High	1
FALSE	High	Master Protein	A0A1S4B5W8	Actin-97-like OS=Nicotiana tabacum OX=4097 GN=LOC107804820 PE=3 SV=1	0	26.333	40	10	21	2	377	41.7	5.49	11.41	10	10		1.23757e+07	1.16184e+06	788390	2.28324e+06	2.9142e+06	6.47762e+06	4.06984e+07		2.93141e+07	3.96087e+07	1.5044e+07	1.5124e+07	8.38184e+06	2.61401e+07	4.06984e+07	n/a	Peak Found	Peak Found	Peak Found	Peak Found	High	High	High	1
FALSE	High	Master Protein	A0A1S3YV19	Glyceraldehyde-3-phosphate dehydrogenase OS=Nicotiana tabacum OX=4097 GN=LOC107780142 PE=3 SV=1	0	48.971	39	16	88	13	401	42.6	7.39	101.3	16	3	742519	2.00298e+08	3.95066e+06	2.40761e+06	2.84567e+07	3.8879e+07	6.11385e+07	2.41719e+08	3.64968e+07	4.74441e+08	1.34683e+08	4.59417e+07	1.88495e+08	1.11824e+08	2.46721e+08	2.41719e+08	Peak Found	High	Peak Found	Peak Found	High	High	High	High	1
FALSE	High	Master Protein	A0A1S4CEW8	Chlorophyll a-b binding protein, chloroplastic OS=Nicotiana tabacum OX=4097 GN=LOC107818087 PE=3 SV=1	0	22.616	39	8	34	8	285	30.4	6.01	25.58	8	0	536126	2.96252e+07	1.76465e+06	2.68099e+06	6.18182e+06	2.27544e+07	3.52918e+07	1.15358e+08	2.6352e+07	7.01725e+07	6.0159e+07	5.11584e+07	4.09478e+07	6.54464e+07	1.42418e+08	1.15358e+08	Peak Found	High	Peak Found	Peak Found	Peak Found	High	High	High	1
FALSE	High	Master Protein	A0A140G1S3	Ribulose bisphosphate carboxylase large chain OS=Nicotiana tabacum OX=4097 GN=rbcL PE=3 SV=1	0	57.151	39	17	267	17	477	52.9	6.87	216.34	17	0	6.92058e+06	1.33118e+09	3.34489e+07	1.81778e+07	1.94817e+08	4.37654e+08	2.73625e+08	9.46152e+08	3.40165e+08	3.15312e+09	1.14031e+09	3.46867e+08	1.29045e+09	1.25878e+09	1.1042e+09	9.46152e+08	High	High	High	High	High	High	High	High	1
FALSE	High	Master Protein	A0A1S4AK62	Ribulose bisphosphate carboxylase/oxygenase activase, chloroplastic OS=Nicotiana tabacum OX=4097 GN=LOC107798594 PE=3 SV=1	0	63.132	38	14	81	1	439	48.3	7.74	62.45	14	0	29749.2	20942222	1266053	1.22056e+06	2.54899e+06	288351	14848932	45279052	1.46225e+06	4.96053e+07	4.31613e+07	2.32905e+07	1.68843e+07	829357	5.99221e+07	45279052	Peak Found	High	Peak Found	Peak Found	Peak Found	Peak Found	High	High	1
FALSE	High	Master Protein	A0A1S4ANB9	(S)-2-hydroxy-acid oxidase OS=Nicotiana tabacum OX=4097 GN=LOC107799508 PE=3 SV=1	0	26.897	38	10	34	10	371	40.6	9	20.67	10	0	39103.2	2.73676e+07	1.91196e+06	1132447	4.2671e+06	1.01046e+07	9.16995e+06	4.18172e+07	1.92202e+06	6.4825e+07	6.5181e+07	2.16093e+07	2.82649e+07	2.90629e+07	3.70048e+07	4.18172e+07	Peak Found	High	Peak Found	Peak Found	Peak Found	High	High	High	1
FALSE	High	Master Protein	A0A1S3XKS8	Heat shock cognate 70 kDa protein 2-like OS=Nicotiana tabacum OX=4097 GN=LOC107766295 PE=3 SV=1	0	50.237	38	19	46	1	648	71	5.25	25.88	19	3		778450	111115	215196	261535	1.23777e+06	1.28765e+06	1.90503e+07		1.84389e+06	3.78805e+06	4.10635e+06	1.73239e+06	3.56009e+06	5.19623e+06	1.90503e+07	n/a	n/a	Peak Found	Peak Found	n/a	Peak Found	Peak Found	High	1
FALSE	High	Master Protein	A0A1S4A1J2	ATP synthase subunit beta OS=Nicotiana tabacum OX=4097 GN=LOC107792824 PE=3 SV=1	0	37.264	37	13	28	1	556	59.7	6.34	23.8	13	0		964252	66844.8	65763	296353		198888	4381978		2.284e+06	2.27882e+06	1.25488e+06	1.96302e+06		802603	4381978	n/a	Peak Found	Peak Found	Peak Found	Peak Found	n/a	Peak Found	High	1
FALSE	High	Master Protein	A0A1S3ZMG8	Actin-97-like OS=Nicotiana tabacum OX=4097 GN=LOC107788291 PE=3 SV=1	0	26.838	37	9	17	1	377	41.7	5.49	13.74	9	0		459396			100246			1.38327e+06		1.08816e+06			664023			1.38327e+06	n/a	Peak Found	n/a	n/a	Peak Found	n/a	n/a	High	1
FALSE	High	Master Protein	A0A1S4CK04	ATP synthase subunit beta OS=Nicotiana tabacum OX=4097 GN=LOC107819718 PE=3 SV=1	0	36.73	37	13	31	1	560	59.8	6.19	25.18	13	11		1.16009e+07	318593	333274	2.17667e+06	826460	8.29267e+06	4.27929e+07		2.74787e+07	1.08612e+07	6.35951e+06	1.44181e+07	2.37707e+06	3.34647e+07	4.27929e+07	n/a	High	Peak Found	Peak Found	Peak Found	Peak Found	High	High	1
FALSE	High	Master Protein	A0A1S3XU44	Carbonic anhydrase OS=Nicotiana tabacum OX=4097 GN=LOC107768773 PE=3 SV=1	0	31.813	36	10	79	10	333	35.9	6.93	81.17	10	0	271270	9.82766e+07	4.84799e+06	4.04889e+06	1.24218e+07	2.23095e+07	6.25457e+07	2.42748e+08	1.33336e+07	2.32785e+08	1.65274e+08	7.72605e+07	8.22808e+07	6.41667e+07	2.524e+08	2.42748e+08	Peak Found	High	Peak Found	High	High	High	High	High	1
FALSE	High	Master Protein	A0A1S3YPE9	Chlorophyll a-b binding protein, chloroplastic OS=Nicotiana tabacum OX=4097 GN=LOC107778264 PE=3 SV=1	0	14.768	35	5	51	4	265	28.7	5.97	33.95	5	1	4.60069e+07	1.75743e+08	3.96204e+06	523518	1.20529e+07	3.94483e+07	6.72381e+06	2.34799e+07	2.26136e+09	4.16277e+08	1.35071e+08	9.98972e+06	7.98377e+07	1.13461e+08	2.71336e+07	2.34799e+07	High	High	Peak Found	Peak Found	Peak Found	High	Peak Found	High	1
FALSE	High	Master Protein	A0A1S4CKB3	Ribulose bisphosphate carboxylase/oxygenase activase, chloroplastic OS=Nicotiana tabacum OX=4097 GN=LOC107819807 PE=3 SV=1	0	64.054	35	13	80	5	477	52.4	7.36	55.59	13	0	192835	1.67602e+07	1.0407e+06	901538	2.47336e+06	4.86753e+06	2.33506e+07	74420557	9.47833e+06	3.96995e+07	3.54788e+07	1.72031e+07	1.63833e+07	1.4e+07	9.42303e+07	74420557	Peak Found	High	Peak Found	Peak Found	Peak Found	High	High	High	1
FALSE	High	Master Protein	A0A1S4AP80	Heat shock cognate 70 kDa protein 2-like OS=Nicotiana tabacum OX=4097 GN=LOC107799868 PE=3 SV=1	0	42.233	32	16	35	2	648	70.9	5.19	20.1	16	0		15010.6	19333.5	13185.8		1.75796e+06	126332	1.85648e+06		35555.3	659101	251610		5.05624e+06	509804	1.85648e+06	n/a	Peak Found	Peak Found	Peak Found	n/a	High	Peak Found	High	1
FALSE	High	Master Protein	A0A1S3XNP1	Polyubiquitin 11-like OS=Nicotiana tabacum OX=4097 GN=LOC107766892 PE=4 SV=1	0	10.349	32	4	16	1	192	21.7	7.91	8.48	4	0		87075.2	63207.1	73754.5	76284	5.03067e+06	468189	1.62732e+06		206253	2.15481e+06	1.40738e+06	505299	1.44692e+07	1.88935e+06	1.62732e+06	n/a	Peak Found	Peak Found	Peak Found	Peak Found	Peak Found	High	High	1
FALSE	High	Master Protein	A0A1S4AE99	Glyceraldehyde-3-phosphate dehydrogenase OS=Nicotiana tabacum OX=4097 GN=LOC107796678 PE=3 SV=1	0	26.654	32	14	41	5	449	47.8	7.85	25.69	14	6	40635.9	3.02003e+07	339625	209567	3.45782e+06	5.18709e+06	6.19869e+06	3.46093e+07	1.99736e+06	7.15347e+07	1.15782e+07	3.99894e+06	2.29043e+07	1.49191e+07	2.50145e+07	3.46093e+07	Peak Found	High	Peak Found	Peak Found	Peak Found	High	Peak Found	High	1
FALSE	High	Master Protein	A0A1S3XFT6	Glyceraldehyde-3-phosphate dehydrogenase OS=Nicotiana tabacum OX=4097 GN=LOC107764636 PE=3 SV=1	0	19.672	31	8	31	4	337	36.6	7.52	32.61	8	0		2.59298e+06	128105	97607.5	793772	454125	2.00306e+06	8.65036e+06		6.14193e+06	4.36725e+06	1.86254e+06	5.25788e+06	1.30616e+06	8.08323e+06	8.65036e+06	n/a	High	Peak Found	Peak Found	Peak Found	High	High	High	1
FALSE	High	Master Protein	A0A1S3Z7S7	Aminomethyltransferase OS=Nicotiana tabacum OX=4097 GN=LOC107783755 PE=3 SV=1	0	15.35	31	8	11	8	406	44.2	8.57	2.37	8	0	96300	1.39348e+07	713198	513808	2.12467e+06	2.05734e+06	2.62495e+06	1.55151e+07	4.7334e+06	3.3007e+07	2.43138e+07	9.80444e+06	1.40737e+07	5.91732e+06	1.05929e+07	1.55151e+07	Peak Found	High	Peak Found	Peak Found	Peak Found	High	High	High	1
FALSE	High	Master Protein	Q7XZV3	Germin-like protein OS=Nicotiana tabacum OX=4097 GN=LOC107773727 PE=2 SV=1	0	13.003	30	3	15	3	210	22	6.29	15.9	3	0	465338	9.63634e+06	758012	238559	4.20098e+06	9.19843e+06	5.37436e+06	1.02548e+07	2.28726e+07	2.28253e+07	2.58416e+07	4.55217e+06	2.7827e+07	2.64566e+07	2.1688e+07	1.02548e+07	High	High	Peak Found	High	High	High	High	High	1
FALSE	High	Master Protein	P93343	14-3-3-like protein C OS=Nicotiana tabacum OX=4097 PE=1 SV=1	0	12.94	29	7	16	3	260	29.3	4.84	8.53	7	4	11308.2	6.35629e+06	530202	1.09196e+06	2.70594e+06	3.4595e+06	2.38335e+06	1.17592e+07	555829	1.5056e+07	1.80753e+07	2.08368e+07	1.79239e+07	9.95023e+06	9.61787e+06	1.17592e+07	n/a	Peak Found	n/a	Peak Found	Peak Found	Peak Found	Peak Found	High	1
FALSE	High	Master Protein	A0A1S3ZEH0	Serine hydroxymethyltransferase OS=Nicotiana tabacum OX=4097 GN=LOC107785928 PE=3 SV=1	0	23.157	28	12	25	5	518	57.2	8.54	12.4	12	7	59144.2	1.88992e+07	1.43523e+06	1.32806e+06	3.25544e+06	4.32759e+06	8.34028e+06	5.52369e+07	2.90709e+06	4.47662e+07	4.89288e+07	2.53419e+07	2.15638e+07	1.2447e+07	3.36568e+07	5.52369e+07	Peak Found	High	Peak Found	Peak Found	Peak Found	High	High	High	1
FALSE	High	Master Protein	A0A1S3ZDI1	transketolase OS=Nicotiana tabacum OX=4097 GN=LOC107785488 PE=3 SV=1	0	46.107	28	18	37	11	741	79.8	6.61	34.39	18	7	55007.6	3.26633e+07	2.95575e+06	2.67789e+06	5.94091e+06	3.54361e+06	2.11564e+07	1.41476e+08	2.70377e+06	7.73688e+07	1.00765e+08	5.10993e+07	3.93521e+07	1.01921e+07	8.53754e+07	1.41476e+08	Peak Found	High	Peak Found	Peak Found	Peak Found	High	High	High	1
FALSE	High	Master Protein	A0A140G1U3	Photosystem II CP47 reaction center protein OS=Nicotiana tabacum OX=4097 GN=psbB PE=3 SV=1	0	28.151	28	10	20	10	508	56	6.77	14.82	10	0	41007	3.90883e+06	417797	475561	914645	1.21018e+07	2.85012e+06	9.77065e+06	2.0156e+06	9.25875e+06	1.42432e+07	9.07461e+06	6.05854e+06	3.48074e+07	1.15015e+07	9.77065e+06	Peak Found	High	Peak Found	Peak Found	High	High	High	High	1
FALSE	High	Master Protein	A0A1S4DGM0	Fructose-bisphosphate aldolase OS=Nicotiana tabacum OX=4097 GN=LOC107829473 PE=3 SV=1	0	24.011	27	8	37	1	396	42.7	7.18	36.44	8	1	990871	4226340	633348	236068	1.80432e+06	9875071	6.59045e+06	1.0171e+07	4.87039e+07	1.00108e+07	2.15916e+07	4.50464e+06	1.19517e+07	2.84027e+07	2.65954e+07	1.0171e+07	High	High	Peak Found	n/a	Peak Found	High	High	High	1
FALSE	High	Master Protein	A0A1S4D7A4	RuBisCO large subunit-binding protein subunit alpha OS=Nicotiana tabacum OX=4097 GN=LOC107826800 PE=3 SV=1	0	26.789	27	11	24	11	589	62.1	5.41	17.55	11	0	5606.46	8.5785e+06	646594	501985	1.33605e+06	1.74921e+06	3.80494e+06	2.34515e+07	275572	2.03197e+07	2.20432e+07	9.57883e+06	8.84991e+06	5.03109e+06	1.53546e+07	2.34515e+07	Peak Found	High	Peak Found	Peak Found	Peak Found	High	High	High	1
FALSE	High	Master Protein	A0A1S4ALM3	Ubiquitin-40S ribosomal protein S27a-like OS=Nicotiana tabacum OX=4097 GN=LOC107799069 PE=3 SV=1	0	8.788	27	4	16	1	156	17.8	9.76	9.92	4	3	28949.5	9.36877e+06	1.43727e+06	2.16589e+06	4.36091e+06	1.49022e+07	1.28822e+07	8.91669e+07	1.42294e+06	2.21916e+07	4.89983e+07	4.13294e+07	2.88863e+07	4.28617e+07	5.19853e+07	8.91669e+07	n/a	Peak Found	Peak Found	Peak Found	Peak Found	High	High	High	1
FALSE	High	Master Protein	A0A1S3XQ62	Fructose-bisphosphate aldolase OS=Nicotiana tabacum OX=4097 GN=LOC107767559 PE=3 SV=1	0	22.283	27	7	23	3	396	42.7	7.18	21.37	7	0	39282.8	10156766	2.59757e+06	1656814	6.25157e+06	97508.3	1.84876e+06	1.44796e+07	1.93085e+06	2.40581e+07	8.85543e+07	3.16152e+07	4.14099e+07	280454	7.46058e+06	1.44796e+07	Peak Found	High	Peak Found	Peak Found	Peak Found	High	High	High	1
FALSE	High	Master Protein	Q75ZE5	14-3-3 a-1 protein OS=Nicotiana tabacum OX=4097 GN=14-3-3 a-1 PE=2 SV=1	0	10.917	26	6	16	2	255	28.7	4.78	8.96	6	0		663842	60457.5	209891	499910	1.00708e+06	130552	1.66367e+06		1.57242e+06	2.06107e+06	4.00512e+06	3.31136e+06	2.89656e+06	526838	1.66367e+06	n/a	Peak Found	Peak Found	Peak Found	Peak Found	High	Peak Found	High	1
FALSE	High	Master Protein	A0A1S3Z059	ADP-ribosylation factor OS=Nicotiana tabacum OX=4097 GN=LOC107781720 PE=3 SV=1	0	12.742	26	4	8	4	181	20.6	6.95	5.99	4	0		3.4667e+06	403695	550732	1.03416e+06	754741	1.32402e+06	2.30085e+07		8.21149e+06	1.37625e+07	1.0509e+07	6.85021e+06	2.17079e+06	5.34302e+06	2.30085e+07	n/a	High	Peak Found	Peak Found	Peak Found	High	Peak Found	High	1
FALSE	High	Master Protein	A0A1S3ZY31	Elongation factor 1-alpha OS=Nicotiana tabacum OX=4097 GN=LOC107791623 PE=3 SV=1	0	27.524	26	9	61	9	447	49.3	9.13	63.41	9	0	100863	7.01267e+07	4.67588e+06	4.31219e+06	1.83014e+07	1.05527e+07	3.67388e+07	2.39415e+08	4.95766e+06	1.66107e+08	1.59406e+08	8.22848e+07	1.21227e+08	3.03518e+07	1.48257e+08	2.39415e+08	Peak Found	High	High	Peak Found	High	High	High	High	1
FALSE	High	Master Protein	A0A1S4CSA5	ATP synthase delta chain, chloroplastic OS=Nicotiana tabacum OX=4097 GN=LOC107821979 PE=3 SV=1	0	8.453	25	4	6	4	248	26.8	8.97	2.18	4	0	33343.1	255179	37761.9	2.8316e+06	5.80573e+06	1.24198e+06	2.10751e+06	7.66995e+06	1.6389e+06	604436	1.28735e+06	5.40323e+07	3.84567e+07	3.57218e+06	8.50476e+06	7.66995e+06	Peak Found	Peak Found	Peak Found	Peak Found	Peak Found	High	High	High	1
FALSE	High	Master Protein	A0A1S4ATB8	Glyceraldehyde-3-phosphate dehydrogenase OS=Nicotiana tabacum OX=4097 GN=LOC107801158 PE=3 SV=1	0	18.706	25	11	34	2	449	47.9	7.66	23.14	11	0		454742	12111.4	11067.3	73099.7	1.33237e+06	288452	862599		1.07714e+06	412892	211186	484207	3.83216e+06	1.16404e+06	862599	n/a	Peak Found	Peak Found	Peak Found	Peak Found	High	Peak Found	High	1
FALSE	High	Master Protein	A0A1S3Z828	Phosphoglycerate kinase OS=Nicotiana tabacum OX=4097 GN=LOC107783850 PE=3 SV=1	0	19.508	25	8	18	2	401	42.3	5.97	11.22	8	1		1.94682e+06	64444.6	62888.9	433080	33024.2	562823	5.01516e+06		4.61139e+06	2.197e+06	1.20004e+06	2.86869e+06	94984.4	2.27124e+06	5.01516e+06	n/a	High	Peak Found	Peak Found	Peak Found	Peak Found	Peak Found	High	1
FALSE	High	Master Protein	A0A1S3YQ87	Photosystem II 22 kDa protein, chloroplastic OS=Nicotiana tabacum OX=4097 GN=LOC107778533 PE=3 SV=1	0	18.208	25	5	15	5	274	29	8.22	16.52	5	0	15559	2.00253e+07	7.10989e+06	2.95597e+07	3.06131e+07	4.03738e+06	1.56146e+06	1.73704e+07	764764	4.74334e+07	2.42385e+08	5.64056e+08	2.02779e+08	1.16123e+07	6.3012e+06	1.73704e+07	Peak Found	High	Peak Found	Peak Found	Peak Found	High	High	High	1
FALSE	High	Master Protein	A0A140G1S1	ATP synthase CF1 epsilon subunit OS=Nicotiana tabacum OX=4097 GN=atpE PE=3 SV=1	0	3.227	25	2	2	2	133	14.6	5.26	0	2	0						1.69797e+06								4.8837e+06			n/a	n/a	n/a	n/a	n/a	High	n/a	n/a	1	Met-loss [N-Term]
FALSE	High	Master Protein	A0A1S3Y2I1	Fructose-bisphosphate aldolase OS=Nicotiana tabacum OX=4097 GN=LOC107771489 PE=3 SV=1	0	20.954	25	8	34	2	398	42.8	6.79	40.08	8	6	226415	3.95934e+07	1.35036e+07	6.75702e+06	2.6496e+07	1.97779e+07	1.43212e+07	5.81745e+07	1.11289e+07	9.37839e+07	4.60353e+08	1.28937e+08	1.75507e+08	5.68853e+07	5.77923e+07	5.81745e+07	Peak Found	Peak Found	Peak Found	Peak Found	Peak Found	High	High	High	1
FALSE	High	Master Protein	A0A140G1S8	Cytochrome f OS=Nicotiana tabacum OX=4097 GN=petA PE=3 SV=1	0	6.114	24	4	5	4	320	35.2	9.07	0	4	0	37613.2	643358	170134	150371	201573	2.44313e+06	326354	1.05251e+06	1.84879e+06	1.52391e+06	5.80009e+06	2.86937e+06	1.3352e+06	7.02693e+06	1.31698e+06	1.05251e+06	Peak Found	Peak Found	Peak Found	Peak Found	Peak Found	High	Peak Found	High	1
FALSE	High	Master Protein	A0A1S4A196	Peptidyl-prolyl cis-trans isomerase OS=Nicotiana tabacum OX=4097 GN=LOC107792692 PE=3 SV=1	0	4.899	24	3	7	3	172	18.1	8.46	1.7	3	0		2.1378e+06	41030.6	68757.3	315994	1.84935e+06	305874	6.41326e+06		5.06376e+06	1.39878e+06	1.31202e+06	2.09312e+06	5.31911e+06	1.23434e+06	6.41326e+06	n/a	High	Peak Found	Peak Found	Peak Found	High	Peak Found	High	1
FALSE	High	Master Protein	A0A0M4JJI5	ATP synthase subunit alpha OS=Nicotiana tabacum OX=4097 GN=atp1 PE=3 SV=1	0	17.86	24	10	25	9	509	55.2	6.1	7.06	10	0	14285.3	1.02087e+07	288505	351222	1.81034e+06	2.35451e+06	3.39653e+06	1.63205e+07	702160	2.41812e+07	9.83551e+06	6.70199e+06	1.19916e+07	6.77205e+06	1.37065e+07	1.63205e+07	Peak Found	High	Peak Found	Peak Found	Peak Found	High	High	High	1
FALSE	High	Master Protein	A0A140G1P4	30S ribosomal protein S16, chloroplastic OS=Nicotiana tabacum OX=4097 GN=rps16 PE=3 SV=1	0	2.88	24	2	3	2	85	9.9	10.36	1.63	2	0		1082472	151557	88114.1	382701	415636	164010	2.22657e+06		2.56402e+06	5.16678e+06	1.68139e+06	2.53498e+06	1.19545e+06	661853	2.22657e+06	n/a	Peak Found	Peak Found	Peak Found	Peak Found	High	Peak Found	High	1
FALSE	High	Master Protein	A0A1S3YKV1	Wound-induced basic protein OS=Nicotiana tabacum OX=4097 GN=LOC107777382 PE=4 SV=1	0	1.417	23	1	1	1	47	5.5	9.6	0	1	0		32958.3	14427.2		43964.5			335156		78067.6	491841		291217			335156	n/a	Peak Found	Peak Found	n/a	Peak Found	n/a	n/a	High	1
FALSE	High	Master Protein	P69249	Ribulose bisphosphate carboxylase small subunit, chloroplastic OS=Nicotiana tabacum OX=4097 GN=RBCS PE=1 SV=1	0	16.343	23	5	53	5	180	20.3	7.74	76.36	5	0	145062	3.31554e+08	1.3766e+07	9.13432e+06	6.2308e+07	7.29976e+07	6.59483e+07	3.03227e+08	7.1302e+06	7.85343e+08	4.69302e+08	1.743e+08	4.12723e+08	2.09956e+08	2.66131e+08	3.03227e+08	Peak Found	High	High	Peak Found	High	High	High	High	1
FALSE	High	Master Protein	A0A1S3XSN6	50S ribosomal protein L12, chloroplastic OS=Nicotiana tabacum OX=4097 GN=LOC107768292 PE=3 SV=1	0	5.289	23	4	4	4	186	19.6	6.81	0	4	0	7574.83	3.69107e+06	900324	80599.5	1.60781e+06	1.33316e+06	568076	2.08281e+06	372323	8.74295e+06	3.06932e+07	1.53799e+06	1.065e+07	3.83443e+06	2.29244e+06	2.08281e+06	Peak Found	High	Peak Found	Peak Found	Peak Found	High	Peak Found	Peak Found	1
FALSE	High	Master Protein	A0A1S4D047	Histone H2B OS=Nicotiana tabacum OX=4097 GN=LOC107824404 PE=3 SV=1	0	8.097	22	3	7	3	157	16.9	10.1	4.75	3	0	5160.11	5.46436e+06	307184	88424.5	2.35486e+06	4.5916e+06	1.81673e+06	1.32312e+07	253633	1.29433e+07	1.04723e+07	1.68731e+06	1.55984e+07	1.32064e+07	7.33133e+06	1.32312e+07	Peak Found	High	Peak Found	Peak Found	High	High	High	High	1
FALSE	High	Master Protein	A0A1S3XPW7	Photosystem I subunit O-like OS=Nicotiana tabacum OX=4097 GN=LOC107767419 PE=4 SV=1	0	5.124	21	2	4	2	145	15.7	9.36	3.91	2	0		314323			26683.6	14870.3	773018	2.36272e+06		744528			176750	42770.2	3.11947e+06	2.36272e+06	n/a	Peak Found	n/a	n/a	Peak Found	Peak Found	High	High	1
FALSE	High	Master Protein	P68158	Elongation factor Tu, chloroplastic OS=Nicotiana tabacum OX=4097 GN=TUFA PE=3 SV=1	0	12.289	21	6	10	2	478	51.9	6.81	2.83	6	0		682927				755071	514722	566763		1.61763e+06				2.17174e+06	2.07714e+06	566763	n/a	High	n/a	n/a	n/a	High	High	High	1
FALSE	High	Master Protein	A0A1S3X8Z6	Heat shock cognate 70 kDa protein 2-like OS=Nicotiana tabacum OX=4097 GN=LOC107762521 PE=3 SV=1	0	30.466	21	12	28	1	648	71	5.22	17.85	12	1		43219.6	95655	70378.4	68092.8		175189	1.59576e+06		102373	3.261e+06	1.34296e+06	451041		706965	1.59576e+06	n/a	Peak Found	Peak Found	Peak Found	Peak Found	n/a	Peak Found	High	1
FALSE	High	Master Protein	A0A1S4D357	Histone H4 OS=Nicotiana tabacum OX=4097 GN=LOC107825453 PE=3 SV=1	0	8.352	21	4	16	4	294	32.8	10.96	15.3	4	0		2.93354e+07	1.88855e+06	445948	9.69069e+06	3.17822e+06	1.30332e+06	1.6907e+07		6.94859e+07	6.43829e+07	8.50953e+06	6.41903e+07	9.14122e+06	5.25949e+06	1.6907e+07	n/a	High	High	Peak Found	High	High	High	High	1
FALSE	High	Master Protein	A0A1S4BNK0	30S ribosomal protein S9, chloroplastic-like OS=Nicotiana tabacum OX=4097 GN=LOC107810208 PE=3 SV=1	0	4.166	21	3	3	3	210	22.8	10.27	0	3	0		683084	19482.3		168432		230342	1.96567e+06		1.618e+06	664174		1.11568e+06		929534	1.96567e+06	n/a	Peak Found	Peak Found	n/a	Peak Found	n/a	Peak Found	High	1
FALSE	High	Master Protein	A0A1S3YUW3	Chloroplast stem-loop binding protein of 41 kDa b, chloroplastic-like OS=Nicotiana tabacum OX=4097 GN=LOC107779937 PE=4 SV=1	0	15.596	21	7	14	7	378	42.1	7.61	11.07	7	0		1.93986e+07	123650	62101.9	2.36934e+06	1.94812e+06	466753	1.22774e+07		4.5949e+07	4.21537e+06	1.18502e+06	1.56943e+07	5.6032e+06	1.88356e+06	1.22774e+07	n/a	High	Peak Found	Peak Found	Peak Found	High	Peak Found	High	1
FALSE	High	Master Protein	A0A1S3X0Y5	Ferredoxin--NADP reductase, chloroplastic OS=Nicotiana tabacum OX=4097 GN=LOC107760150 PE=3 SV=1	0	11.502	21	5	9	3	362	40.3	8.38	9.92	5	2	235726	3.66663e+06	1.30296e+06	745866	1.53345e+06	1.51096e+06	1.49061e+06	1.19539e+07	1.15865e+07	8.68504e+06	4.44196e+07	1.42325e+07	1.01575e+07	4.34582e+06	6.01529e+06	1.19539e+07	Peak Found	High	Peak Found	Peak Found	Peak Found	High	High	High	1
FALSE	High	Master Protein	A0A140G1P8	ATP synthase CF0 B subunit OS=Nicotiana tabacum OX=4097 GN=atpF PE=3 SV=1	0	6.463	21	4	7	4	184	20.8	8.69	4.23	4	0		3.16515e+06	54467.4	75873.4	609604	448693	727088	5.33427e+06		7.49721e+06	1.85686e+06	1.44781e+06	4.03797e+06	1.29053e+06	2.93413e+06	5.33427e+06	n/a	High	Peak Found	Peak Found	Peak Found	High	High	High	1
FALSE	High	Master Protein	A0A1S4A0E0	F-ATPase gamma subunit OS=Nicotiana tabacum OX=4097 GN=LOC107792409 PE=3 SV=1	0	14.75	20	7	12	7	377	41.4	7.71	1.83	7	0	76311.1	6.66604e+06	402987	373862	1.65834e+06	1.01099e+06	3.10948e+06	1.52825e+07	3.75089e+06	1.57897e+07	1.37383e+07	7.134e+06	1.09847e+07	2.90782e+06	1.25481e+07	1.52825e+07	Peak Found	High	Peak Found	Peak Found	Peak Found	High	High	High	1
FALSE	High	Master Protein	A0A1S4CLZ9	Elongation factor Tu OS=Nicotiana tabacum OX=4097 GN=LOC107820323 PE=3 SV=1	0	15.449	20	7	12	3	485	52.7	6.35	11.47	7	4	12544.5	1.54216e+07	423275	319403	2.19126e+06	4.10548e+06	869346	1.30962e+07	616594	3.65288e+07	1.443e+07	6.09482e+06	1.45147e+07	1.18082e+07	3.5082e+06	1.30962e+07	Peak Found	High	Peak Found	Peak Found	High	High	High	High	1
FALSE	High	Master Protein	A0A1S3XRM3	Oxygen-evolving enhancer protein 3-2, chloroplastic-like OS=Nicotiana tabacum OX=4097 GN=LOC107767928 PE=3 SV=1	0	7.368	20	4	7	4	228	24.2	9.72	1.84	4	0	46743.2	1.92667e+06	1.45966e+06	666669	2.07027e+06	4.34363e+06	257043	5.48056e+06	2.29755e+06	4.56366e+06	4.97616e+07	1.27213e+07	1.37133e+07	1.24932e+07	1.03728e+06	5.48056e+06	Peak Found	Peak Found	Peak Found	Peak Found	Peak Found	High	Peak Found	High	1
FALSE	High	Master Protein	A0A1S4BTZ7	Phosphoglycerate kinase OS=Nicotiana tabacum OX=4097 GN=LOC107811868 PE=3 SV=1	0	11.204	20	6	14	1	401	42.5	5.83	6.85	6	0		347211			130835	688952	473867	1.16565e+06		822429			866638	1.98157e+06	1.91226e+06	1.16565e+06	n/a	Peak Found	n/a	n/a	Peak Found	Peak Found	Peak Found	High	1
FALSE	High	Master Protein	A0A1S4DHA0	14-3-3-like protein E isoform X1 OS=Nicotiana tabacum OX=4097 GN=LOC107829791 PE=3 SV=1	0	7.857	19	5	14	1	272	30.6	5.05	6.91	5	0	20562.3		23141.7			285918	33372.1		1.01069e+06		788931			822360	134672		Peak Found	n/a	Peak Found	n/a	n/a	High	Peak Found	n/a	1
FALSE	High	Master Protein	A0A1S4B832	plastoquinol--plastocyanin reductase OS=Nicotiana tabacum OX=4097 GN=LOC107805497 PE=3 SV=1	0	4.798	19	3	4	3	228	24.1	7.96	0	3	0	25739.9	636818	87832.6	58998.2	238069	928053	713955	1.88327e+06	1.26518e+06	1.50841e+06	2.99432e+06	1.1258e+06	1.57695e+06	2.66927e+06	2.88113e+06	1.88327e+06	Peak Found	Peak Found	Peak Found	Peak Found	Peak Found	High	High	High	1
FALSE	High	Master Protein	Q8VXC9	Tubulin alpha chain OS=Nicotiana tabacum OX=4097 GN=tubA3 PE=2 SV=1	0	14.321	19	7	15	3	451	49.7	4.98	17.62	7	4	18768.2	1.38753e+07	229252	138253	1.83833e+06	4.63871e+06	2.24591e+06	9.80621e+06	922506	3.2866e+07	7.8155e+06	2.63813e+06	1.21769e+07	1.33419e+07	9.06324e+06	9.80621e+06	n/a	High	Peak Found	Peak Found	Peak Found	High	Peak Found	High	1
FALSE	High	Master Protein	A0A1S4C0F0	Peroxidase OS=Nicotiana tabacum OX=4097 GN=LOC107813838 PE=3 SV=1	0	12.872	19	6	10	5	358	39.4	6.43	13.31	6	1	182405	238225	2.63241e+06	50602	8.95945e+06	3.7846e+06	1.99091e+06	1.74571e+07	8.96571e+06	564278	8.97422e+07	965582	5.93467e+07	1.08853e+07	8.03421e+06	1.74571e+07	Peak Found	Peak Found	Peak Found	Peak Found	High	High	High	High	1
FALSE	High	Master Protein	A0A140G1Q7	Photosystem II D2 protein OS=Nicotiana tabacum OX=4097 GN=psbD PE=3 SV=1	0	15.265	19	6	15	6	353	39.5	5.55	10.8	6	0	6068.86	6.61317e+06	867885	1.04001e+06	2.22705e+06	6.53187e+06	1.21943e+06	1.46051e+07	298300	1.56645e+07	2.95873e+07	1.98454e+07	1.47518e+07	1.8787e+07	4.92097e+06	1.46051e+07	Peak Found	High	Peak Found	Peak Found	Peak Found	High	High	High	1
FALSE	High	Master Protein	A0A1S3XCT6	Serine hydroxymethyltransferase OS=Nicotiana tabacum OX=4097 GN=LOC107763666 PE=3 SV=1	0	13.18	19	8	17	1	523	57.9	8.06	7.55	8	0		234123				285096	215620	327163		554560				819994	870125	327163	n/a	Peak Found	n/a	n/a	n/a	High	Peak Found	Peak Found	1
FALSE	High	Master Protein	A0A1S4ANZ6	40S ribosomal protein S28-like OS=Nicotiana tabacum OX=4097 GN=LOC107799618 PE=3 SV=1	0.001	1.024	18	1	1	1	65	7.5	11.18	0	1	0		118592	34840.7	57578.2	90847.5	500109	84693.1	154175		280906	1.18776e+06	1.0987e+06	601767	1.43842e+06	341775	154175	n/a	Peak Found	Peak Found	Peak Found	Peak Found	High	Peak Found	Peak Found	1
FALSE	High	Master Protein	A0A1S4ABS2	alanine--glyoxylate transaminase OS=Nicotiana tabacum OX=4097 GN=LOC107795801 PE=3 SV=1	0	9.217	18	5	10	5	401	43.9	8.05	0	5	0	32696.3	5.77579e+06	493293	508911	939582	2.43609e+06	1.8674e+06	7.63048e+06	1.60711e+06	1.3681e+07	1.6817e+07	9.711e+06	6.22371e+06	7.00669e+06	7.5358e+06	7.63048e+06	Peak Found	High	Peak Found	Peak Found	Peak Found	High	High	High	1
FALSE	High	Master Protein	A0A1S3Z922	Germin-like protein OS=Nicotiana tabacum OX=4097 GN=LOC107784278 PE=3 SV=1	0	13.857	18	3	16	3	208	21.5	6.29	20.73	3	0	1.16266e+06	1.03089e+07	9.23652e+06	778960	3.39696e+07	3.68489e+06	4.6314e+06	1.24814e+07	5.7148e+07	2.44184e+07	3.14884e+08	1.4864e+07	2.25012e+08	1.05985e+07	1.86898e+07	1.24814e+07	Peak Found	High	High	Peak Found	High	High	High	High	1
FALSE	High	Master Protein	A0A140G1V5	Small ribosomal subunit protein uS3c OS=Nicotiana tabacum OX=4097 GN=rps3 PE=3 SV=1	0	8.784	17	4	6	4	218	25.1	9.7	8.1	4	0		3.19686e+06		6100.47	192758		300883	3.79241e+06		7.57232e+06		116409	1.27681e+06		1.2142e+06	3.79241e+06	n/a	High	n/a	Peak Found	Peak Found	n/a	Peak Found	High	1
FALSE	High	Master Protein	A0A1S3ZTX1	Superoxide dismutase [Cu-Zn] OS=Nicotiana tabacum OX=4097 GN=LOC107790449 PE=3 SV=1	0	3.363	17	2	4	2	152	15.2	5.87	1.73	2	0	3786.99	754801	360152	58334.6	891451		145598	3.09071e+06	186140	1.78788e+06	1.2278e+07	1.11314e+06	5.9049e+06		587554	3.09071e+06	Peak Found	High	Peak Found	Peak Found	High	n/a	Peak Found	High	1
FALSE	High	Master Protein	A0A1S4AE85	Heat shock 70 kDa protein OS=Nicotiana tabacum OX=4097 GN=LOC107796657 PE=3 SV=1	0	16.578	17	8	17	2	654	71.8	5.43	5.28	8	0	6206.15	478528		72873.4	136730		317238	5.53284e+06	305049	1.13348e+06		1.39056e+06	905685		1.2802e+06	5.53284e+06	Peak Found	Peak Found	Peak Found	Peak Found	Peak Found	Peak Found	High	High	1
FALSE	High	Master Protein	A0A1S3YUQ9	Chloroplast stem-loop binding protein of 41 kDa a, chloroplastic-like OS=Nicotiana tabacum OX=4097 GN=LOC107779757 PE=4 SV=1	0	6.674	17	5	7	5	402	43.5	7.02	0	5	0		2.0267e+06	24136.5	30319.9	145807	19210.4	529513	5.38381e+06		4.80059e+06	822842	578562	965811	55253.1	2.13682e+06	5.38381e+06	n/a	Peak Found	Peak Found	Peak Found	Peak Found	Peak Found	Peak Found	High	1
FALSE	High	Master Protein	A0A1S3XEW0	Photosystem I subunit O-like OS=Nicotiana tabacum OX=4097 GN=LOC107764264 PE=4 SV=1	0.004	0.879	17	1	1	1	143	15.6	10.01	0	1	0								144435								144435	n/a	n/a	n/a	n/a	n/a	n/a	n/a	High	1
FALSE	High	Master Protein	A0A1S4BVE0	30S ribosomal protein S20, chloroplastic-like OS=Nicotiana tabacum OX=4097 GN=LOC107812256 PE=3 SV=1	0	3.842	17	3	3	3	209	22.7	10.21	0	3	0		1.07659e+06	541240		4.40472e+06		190162	4.83818e+06		2.5501e+06	1.84515e+07		2.91765e+07		767388	4.83818e+06	n/a	Peak Found	Peak Found	n/a	Peak Found	n/a	Peak Found	High	1
FALSE	High	Master Protein	A0A1S4BUF1	ADP/ATP translocase OS=Nicotiana tabacum OX=4097 GN=LOC107811966 PE=3 SV=1	0	10.208	17	6	8	2	386	41.8	9.74	4.63	6	0		723151	43842.3	38705.4	221596	814758	76343.8	2.38444e+06		1.71291e+06	1.49464e+06	738573	1.46783e+06	2.34341e+06	308082	2.38444e+06	n/a	Peak Found	Peak Found	Peak Found	Peak Found	High	Peak Found	High	1
FALSE	High	Master Protein	A0A1S4AGW0	malate dehydrogenase OS=Nicotiana tabacum OX=4097 GN=LOC107797501 PE=3 SV=1	0	7.843	16	4	8	4	357	37.6	7.94	8.07	4	0	44505.9	3.64309e+06	462892	401987	848284	1.26503e+06	397851	4.58352e+06	2.18758e+06	8.62929e+06	1.57806e+07	7.67068e+06	5.61897e+06	3.6385e+06	1.60551e+06	4.58352e+06	Peak Found	High	Peak Found	Peak Found	Peak Found	High	Peak Found	High	1
FALSE	High	Master Protein	A0A1S3X1Q2	40S ribosomal protein S7 OS=Nicotiana tabacum OX=4097 GN=LOC107760389 PE=3 SV=1	0	2.631	16	2	3	2	191	22.1	9.79	0	2	0		1.1172e+06			85688.1	475246		599012		2.64629e+06			567591	1.3669e+06		599012	n/a	High	n/a	n/a	Peak Found	High	n/a	Peak Found	1
FALSE	High	Master Protein	P18212	Oxygen-evolving enhancer protein 2-2, chloroplastic OS=Nicotiana tabacum OX=4097 GN=PSBP2 PE=1 SV=2	0	7.01	16	3	6	3	265	28.5	7.85	5.6	3	0	59913.3	1.95876e+06	936322	394524	1.22518e+06		1.14814e+06	5.75702e+06	2.9449e+06	4.63966e+06	3.19204e+07	7.52828e+06	8.1155e+06		4.63327e+06	5.75702e+06	Peak Found	High	Peak Found	Peak Found	High	n/a	High	High	1
FALSE	High	Master Protein	A0A1S4C879	40S ribosomal protein S23 OS=Nicotiana tabacum OX=4097 GN=LOC107816169 PE=1 SV=1	0	4.529	16	2	2	2	142	15.7	10.45	2.32	2	0		602661	14137.2	7746.36	95260.6			416307		1.42751e+06	481954	147815	630998			416307	n/a	High	Peak Found	Peak Found	Peak Found	High	n/a	Peak Found	1
FALSE	High	Master Protein	A0A1S4BI32	ACT domain-containing protein ACR OS=Nicotiana tabacum OX=4097 GN=LOC107808454 PE=4 SV=1	0	5.894	16	3	6	3	287	30.9	5.38	2.41	3	0		2.25776e+06		15666.5			562650	3.15275e+06		5.3479e+06		298947			2.27055e+06	3.15275e+06	n/a	High	n/a	Peak Found	n/a	High	High	High	1
FALSE	High	Master Protein	A0A1S4AHL1	5-methyltetrahydropteroyltriglutamate--homocysteine S-methyltransferase OS=Nicotiana tabacum OX=4097 GN=LOC107797732 PE=3 SV=1	0	19.237	16	9	13	9	765	84.5	6.32	11.48	9	0	7156.76	1.49747e+07	1.04007e+06	439465	2.31818e+06	1.11259e+06	4.17748e+06	2.7043e+07	351773	3.54701e+07	3.54571e+07	8.38583e+06	1.53554e+07	3.20002e+06	1.6858e+07	2.7043e+07	Peak Found	High	Peak Found	Peak Found	High	High	High	High	1
FALSE	High	Master Protein	A0A1S4BNL9	Photosystem II 10 kDa polypeptide, chloroplastic OS=Nicotiana tabacum OX=4097 GN=LOC107810205 PE=3 SV=1	0	2.668	16	2	10	2	139	14.4	9.63	0	2	0		2.81937e+06	292344	396733	1.17914e+06	639847	3.00179e+06	1.9395e+07		6.67816e+06	9.96636e+06	7.57043e+06	7.8105e+06	1.84033e+06	1.21136e+07	1.9395e+07	n/a	High	Peak Found	Peak Found	Peak Found	High	High	High	1
FALSE	High	Master Protein	A0A1S3XAI9	ADP/ATP translocase OS=Nicotiana tabacum OX=4097 GN=LOC107763030 PE=3 SV=1	0	10.67	16	6	9	2	386	41.8	9.72	6.41	6	4	47434.3	7.27188e+06	199771	294979	1.15325e+06	1.14628e+06	1.30085e+06	1.07416e+07	2.33152e+06	1.72247e+07	6.81044e+06	5.62876e+06	7.63901e+06	3.29692e+06	5.24953e+06	1.07416e+07	n/a	High	n/a	Peak Found	Peak Found	Peak Found	Peak Found	High	1
FALSE	High	Master Protein	A0A1S3Y0T4	Elongation factor 2 OS=Nicotiana tabacum OX=4097 GN=LOC107770769 PE=4 SV=1	0	21.393	16	9	15	9	843	94	6.16	15.57	9	0	6194.38	3.48836e+06	115074	131597	742089	1.23687e+06	3.39124e+06	9.34812e+06	304470	8.26278e+06	3.92302e+06	2.51112e+06	4.91553e+06	3.55748e+06	1.36852e+07	9.34812e+06	Peak Found	High	Peak Found	Peak Found	High	High	High	High	1
FALSE	High	Master Protein	A0A1S3YM69	ATP-dependent RNA helicase OS=Nicotiana tabacum OX=4097 GN=LOC107777566 PE=3 SV=1	0	11.835	15	5	10	5	413	46.8	5.69	10.32	5	0	32604.8	4.45104e+06	138305	105401	722560	3.59287e+06	1.93156e+06	7.66152e+06	1.60261e+06	1.05431e+07	4.71498e+06	2.01124e+06	4.78618e+06	1.03338e+07	7.79473e+06	7.66152e+06	Peak Found	High	Peak Found	Peak Found	Peak Found	High	High	High	1	Met-loss+Acetyl [N-Term]
FALSE	High	Master Protein	A0A140G1R6	Small ribosomal subunit protein uS4c OS=Nicotiana tabacum OX=4097 GN=rps4 PE=3 SV=1	0	3.728	15	3	5	3	201	23.4	10.71	1.64	3	0		2.05348e+06	39767.7	31432.9	379243	808483	448294	3.79423e+06		4.86403e+06	1.35573e+06	599799	2.51207e+06	2.32536e+06	1.80907e+06	3.79423e+06	n/a	High	Peak Found	Peak Found	Peak Found	High	Peak Found	High	1
FALSE	High	Master Protein	A0A1S3Y388	Nucleoside diphosphate kinase OS=Nicotiana tabacum OX=4097 GN=LOC107771678 PE=3 SV=1	0	3.6	15	2	4	2	148	16.2	6.8	1.67	2	0		1.65547e+06	228748	173533	712920		13645.6	1.59765e+06		3.92126e+06	7.79832e+06	3.31134e+06	4.72232e+06		55066	1.59765e+06	n/a	High	Peak Found	Peak Found	Peak Found	n/a	Peak Found	High	1
FALSE	High	Master Protein	A0A1S4CHI1	Acetyl-CoA acetyltransferase, cytosolic 1-like OS=Nicotiana tabacum OX=4097 GN=LOC107819092 PE=3 SV=1	0	7.126	15	4	6	4	404	41.2	6.57	1.68	4	0	4339.48	1.44374e+06		8821.75	227185	348928	447613	3.64187e+06	213297	3.41974e+06		168336	1.50486e+06	1.00359e+06	1.80632e+06	3.64187e+06	Peak Found	High	n/a	Peak Found	Peak Found	Peak Found	High	High	1
FALSE	High	Master Protein	A0A1S3YG99	Miraculin-like OS=Nicotiana tabacum OX=4097 GN=LOC107776011 PE=3 SV=1	0	6.166	15	3	4	3	210	23.4	8.21	5.72	3	0	15798.7	16571.7	77346	70908.7	5868132	1.21642e+06	677056	3.78219e+06	776547	39252.9	2.63682e+06	1.35307e+06	3.887e+07	3.49867e+06	2.73223e+06	3.78219e+06	Peak Found	Peak Found	Peak Found	Peak Found	Peak Found	High	High	High	1
FALSE	High	Master Protein	A0A1S4BNY0	Chlorophyll a-b binding protein, chloroplastic OS=Nicotiana tabacum OX=4097 GN=LOC107810310 PE=3 SV=1	0	3.697	15	2	5	2	245	26.2	6.54	0	2	0	3441.29	1.1407e+06				1.00882e+06	748074	2.87971e+06	169148	2.70195e+06				2.90156e+06	3.01882e+06	2.87971e+06	Peak Found	High	n/a	n/a	n/a	High	High	High	1
FALSE	High	Master Protein	A0A076L4N7	40S ribosomal protein S13-like OS=Nicotiana tabacum OX=4097 GN=LOC107789702 PE=2 SV=1	0	3.64	15	2	3	2	151	17.1	10.39	1.76	2	0		1.93184e+06			329303	802635	627681	1.21818e+06		4.57591e+06			2.18128e+06	2.30854e+06	2.53297e+06	1.21818e+06	n/a	High	n/a	n/a	Peak Found	High	Peak Found	Peak Found	1
FALSE	High	Master Protein	A0A1S4AHG8	Chaperonin 60 subunit beta 2, chloroplastic-like OS=Nicotiana tabacum OX=4097 GN=LOC107797700 PE=3 SV=1	0	10.883	15	6	6	5	599	63.2	5.66	3.74	6	1		1.69377e+06	22917.5	80009	230412	802929	462807	4.79828e+06		4.012e+06	781286	1.52672e+06	1.52623e+06	2.30939e+06	1.86763e+06	4.79828e+06	n/a	High	Peak Found	Peak Found	Peak Found	High	Peak Found	High	1
FALSE	High	Master Protein	A0A1S3WYR8	Fructose-bisphosphate aldolase OS=Nicotiana tabacum OX=4097 GN=LOC107759369 PE=3 SV=1	0	10.168	14	5	23	1	397	42.8	6.9	27.52	5	0		229366	47026.6	32115.8	115028		70821.5	484483		543294	1.60319e+06	612830	761937		285797	484483	n/a	Peak Found	Peak Found	Peak Found	Peak Found	n/a	Peak Found	High	1
FALSE	High	Master Protein	A0A1S3XU77	Heat shock cognate protein 80-like OS=Nicotiana tabacum OX=4097 GN=LOC107768797 PE=3 SV=1	0	12.105	14	8	11	8	699	80.2	5.03	3.75	8	0	43057.6	8.80485e+06	239228	219317	1.4879e+06	1.74359e+06	2.41235e+06	2.01163e+07	2.11639e+06	2.08558e+07	8.15559e+06	4.18499e+06	9.85573e+06	5.01492e+06	9.7349e+06	2.01163e+07	Peak Found	Peak Found	Peak Found	Peak Found	Peak Found	High	High	High	1
FALSE	High	Master Protein	A0A1S4DRV5	Photosystem II repair protein PSB27-H1, chloroplastic-like OS=Nicotiana tabacum OX=4097 GN=LOC107832794 PE=3 SV=1	0	1.105	14	1	1	1	175	18.9	9.94	0	1	0		30992.6	30619.1	13113.7		112029	157489	952504		73411.4	1.04384e+06	250234		322218	635538	952504	n/a	Peak Found	Peak Found	Peak Found	n/a	Peak Found	Peak Found	High	1
FALSE	High	Master Protein	A0A1S4AIH6	phosphoglucomutase (alpha-D-glucose-1,6-bisphosphate-dependent) OS=Nicotiana tabacum OX=4097 GN=LOC107798006 PE=4 SV=1	0	8.363	14	4	4	3	456	49.8	5.26	2.25	4	1		518089	17871.8	8556.11	88720.4		818012	2507055		1.22718e+06	609274	163267	587677		3.30105e+06	2507055	n/a	Peak Found	Peak Found	Peak Found	Peak Found	n/a	High	High	1
FALSE	High	Master Protein	A0A140G1P2	Photosystem II protein D1 OS=Nicotiana tabacum OX=4097 GN=psbA PE=3 SV=1	0	7.713	14	4	8	4	353	38.9	5.25	6.27	4	0	51494.5	3.47877e+06	466655	455852	1.38158e+06	4.94565e+06	1.19964e+06	8.663e+06	2.53109e+06	8.24008e+06	1.59088e+07	8.69853e+06	9.15144e+06	1.42247e+07	4.84107e+06	8.663e+06	Peak Found	High	Peak Found	Peak Found	High	High	High	High	1
FALSE	High	Master Protein	A0A1S3XQG2	60S acidic ribosomal protein P1-like OS=Nicotiana tabacum OX=4097 GN=LOC107767644 PE=3 SV=1	0.001	1.042	14	1	1	1	114	11.5	4.32	0	1	0						368628								1.06025e+06			n/a	n/a	n/a	n/a	n/a	High	n/a	n/a	1
FALSE	High	Master Protein	L0SS91	Catalase OS=Nicotiana tabacum OX=4097 GN=cat1 PE=2 SV=1	0	7.575	14	6	8	6	492	56.8	7.33	3.48	6	0	6729.4	1.16889e+07	60334.5	116059	894794	1.84919e+06	437751	3.72719e+06	330768	2.76872e+07	2.05688e+06	2.21464e+06	5.92704e+06	5.31866e+06	1.76652e+06	3.72719e+06	Peak Found	High	Peak Found	Peak Found	Peak Found	High	Peak Found	High	1
FALSE	High	Master Protein	A0A1S4A731	40S ribosomal protein S4 OS=Nicotiana tabacum OX=4097 GN=LOC107794405 PE=3 SV=1	0	6.201	14	4	6	4	264	29.8	10.29	3.42	4	0		3.66622e+06	75079.6	28095.4	480957		173450	2.83647e+06		8.68407e+06	2.55956e+06	536113	3.18582e+06		699947	2.83647e+06	n/a	High	Peak Found	Peak Found	Peak Found	n/a	Peak Found	High	1
FALSE	High	Master Protein	A0A1S3XV78	60S ribosomal protein L9-1-like OS=Nicotiana tabacum OX=4097 GN=LOC107769103 PE=3 SV=1	0	2.277	14	2	4	2	194	22	9.66	0	2	0		2.33533e+06	20987.7	186632	199442	832815		1.38808e+06		5.53164e+06	715496	3.56129e+06	1.32109e+06	2.39535e+06		1.38808e+06	n/a	High	Peak Found	Peak Found	Peak Found	High	n/a	High	1
FALSE	High	Master Protein	O04977	Ferredoxin--NADP reductase, leaf-type isozyme, chloroplastic OS=Nicotiana tabacum OX=4097 GN=PETH PE=2 SV=1	0	10.216	14	3	8	1	362	40.4	8.21	6.08	3	0	33524.5	524286	156520	67025.9	248105	1.33123e+06	778244	2.31197e+06	1.64782e+06	1.24186e+06	5.33596e+06	1.27898e+06	1.64343e+06	3.8289e+06	3.14057e+06	2.31197e+06	Peak Found	Peak Found	Peak Found	Peak Found	Peak Found	High	High	High	1
FALSE	High	Master Protein	A0A1S4A1K3	Plastocyanin OS=Nicotiana tabacum OX=4097 GN=LOC107792758 PE=3 SV=1	0	5.706	14	1	2	1	167	17	5.2	2.54	1	0		50650	723289	103572	107366	919080		3.55672e+06		119973	2.46578e+07	1.97635e+06	711186	2.64346e+06		3.55672e+06	n/a	Peak Found	Peak Found	Peak Found	Peak Found	High	n/a	High	1
FALSE	High	Master Protein	A0A1S3Y1E2	ATP-dependent Clp protease ATP-binding subunit ClpA homolog CD4B, chloroplastic-like OS=Nicotiana tabacum OX=4097 GN=LOC107771216 PE=3 SV=1	0	16.631	14	11	17	11	923	102.3	6.46	9.29	11	0		8.85475e+06	69330.4	18370.5	1.07787e+06	899347	2.17666e+06	1.39882e+07		2.0974e+07	2.36356e+06	350545	7.13971e+06	2.58671e+06	8.78382e+06	1.39882e+07	n/a	High	Peak Found	Peak Found	Peak Found	High	Peak Found	High	1
FALSE	High	Master Protein	A0A1S3YIG1	phosphopyruvate hydratase OS=Nicotiana tabacum OX=4097 GN=LOC107776643 PE=3 SV=1	0	6.059	14	3	5	3	444	47.8	5.57	2.24	3	0	80554.7	1.03112e+06	166428	70346.5	163487	1.03067e+06	1.22582e+06	1.63313e+06	3.95947e+06	2.4424e+06	5.67373e+06	1.34235e+06	1.08292e+06	2.96441e+06	4.94672e+06	1.63313e+06	Peak Found	Peak Found	Peak Found	Peak Found	Peak Found	High	High	High	1
FALSE	High	Master Protein	A0A1S3YQI2	Fructose-bisphosphate aldolase OS=Nicotiana tabacum OX=4097 GN=LOC107778620 PE=3 SV=1	0	6.019	13	3	5	3	357	38.1	6.92	2.54	3	0	56806.1	2.75511e+06	525347	279983	1.17029e+06		286228	2.03546e+06	2.79217e+06	6.52597e+06	1.79097e+07	5.34261e+06	7.75189e+06		1.15506e+06	2.03546e+06	Peak Found	High	Peak Found	Peak Found	Peak Found	n/a	Peak Found	High	1
FALSE	High	Master Protein	A0A1S3XKM0	Glutamine synthetase OS=Nicotiana tabacum OX=4097 GN=LOC107766022 PE=3 SV=1	0	7.415	13	3	6	3	432	47.5	7.2	3.08	3	0	81945.5	5.14444e+06	380382	252758	1.01813e+06	1.07881e+06	2.66034e+06	2.74951e+06	4.02784e+06	1.21855e+07	1.29677e+07	4.8231e+06	6.74402e+06	3.10287e+06	1.07356e+07	2.74951e+06	Peak Found	High	Peak Found	Peak Found	Peak Found	High	Peak Found	High	1
FALSE	High	Master Protein	A0A1S3XCQ9	60S ribosomal protein L12 OS=Nicotiana tabacum OX=4097 GN=LOC107763560 PE=3 SV=1	0	3.832	13	2	3	2	166	17.8	8.69	3.71	2	0		2.87498e+06	216678	107396	847733		98888.1	3.34185e+06		6.80988e+06	7.38681e+06	2.04932e+06	5.61531e+06		399058	3.34185e+06	n/a	High	Peak Found	Peak Found	Peak Found	n/a	Peak Found	High	1
FALSE	High	Master Protein	A0A1S3ZA20	Chlorophyll a-b binding protein, chloroplastic OS=Nicotiana tabacum OX=4097 GN=LOC107784622 PE=3 SV=1	0	8.157	13	3	7	3	273	29.2	8.68	8.4	3	0	94497.3	3.91256e+06	210669	260854	741779	3.2136e+06	2.39708e+06	20553613	4.64479e+06	9.26758e+06	7.18196e+06	4.97759e+06	4.91348e+06	9.24296e+06	9.6733e+06	20553613	Peak Found	Peak Found	Peak Found	Peak Found	Peak Found	High	High	High	1
FALSE	High	Master Protein	A0A1S4B036	30S ribosomal protein S10, chloroplastic-like OS=Nicotiana tabacum OX=4097 GN=LOC107803063 PE=3 SV=1	0	2.208	13	2	2	2	190	20.8	9.01	1.71	2	0		1.38824e+06	88564.6	46608.3	251128	208857	552247	2.94233e+06		3.28829e+06	3.01928e+06	889376	1.66345e+06	600715	2.22856e+06	2.94233e+06	n/a	Peak Found	Peak Found	Peak Found	Peak Found	Peak Found	Peak Found	High	1
FALSE	High	Master Protein	A0A1S4B0A8	Dihydrolipoyl dehydrogenase OS=Nicotiana tabacum OX=4097 GN=LOC107803150 PE=3 SV=1	0	6.768	13	4	5	4	504	53.4	7.4	1.77	4	0	5252.11	2.92366e+06	305678	256645	721534	19474.2	723470	6.63428e+06	258155	6.92521e+06	1.04209e+07	4.89727e+06	4.77938e+06	56011.8	2.91953e+06	6.63428e+06	Peak Found	High	Peak Found	Peak Found	Peak Found	Peak Found	Peak Found	High	1
FALSE	High	Master Protein	A0A1S3YVD0	Photosystem I reaction center subunit II, chloroplastic OS=Nicotiana tabacum OX=4097 GN=LOC107779933 PE=3 SV=1	0	3.508	13	2	3	2	214	23.4	9.83	1.94	2	0		616001	57364.5	18305.4	162072	1.69452e+06	329325	4.70411e+06		1.45911e+06	1.95563e+06	349303	1.07355e+06	4.87377e+06	1.32897e+06	4.70411e+06	n/a	Peak Found	Peak Found	Peak Found	Peak Found	High	Peak Found	High	1
FALSE	High	Master Protein	A0A1S4CPT1	Probable inactive receptor kinase At2g26730 OS=Nicotiana tabacum OX=4097 GN=LOC107821089 PE=4 SV=1	0	11.797	13	6	10	6	659	71.8	8.07	5.47	6	0		55575.8		2.62499e+06	3.49885e+06	9.25444e+06	27958.2	205933		131641		5.00899e+07	2.31761e+07	2.66177e+07	112824	205933	n/a	Peak Found	n/a	High	High	High	Peak Found	Peak Found	1
FALSE	High	Master Protein	A0A1S4BNA9	UTP--glucose-1-phosphate uridylyltransferase OS=Nicotiana tabacum OX=4097 GN=LOC107810120 PE=3 SV=1	0	6.625	13	5	6	5	476	51.9	5.83	1.68	5	0		1.41347e+06	67166.4	100142	218011		384954	3.48975e+06		3.34805e+06	2.28979e+06	1.91091e+06	1.44409e+06		1.55346e+06	3.48975e+06	n/a	High	Peak Found	Peak Found	Peak Found	High	Peak Found	High	1
FALSE	High	Master Protein	A0A1S3X711	Phosphoribulokinase OS=Nicotiana tabacum OX=4097 GN=LOC107761746 PE=3 SV=1	0	8.391	13	5	6	5	406	45.1	5.9	2.4	5	0		1.48615e+06	126247	109299	184925	4.48538e+06	120816	3.15159e+06		3.5202e+06	4.30391e+06	2.08563e+06	1.22493e+06	1.29009e+07	487546	3.15159e+06	n/a	Peak Found	Peak Found	Peak Found	Peak Found	High	Peak Found	High	1
FALSE	High	Master Protein	Q40589	Cytosolic ascorbate peroxidase OS=Nicotiana tabacum OX=4097 GN=LOC107759703 PE=2 SV=1	0	3.479	13	2	4	2	250	27.4	5.67	2.14	2	0	23577.1	1.38574e+06	129514	161580	561798	654935	531033	2.68443e+06	1.15888e+06	3.28238e+06	4.41528e+06	3.08326e+06	3.7213e+06	1.88373e+06	2.14296e+06	2.68443e+06	Peak Found	High	Peak Found	Peak Found	Peak Found	Peak Found	High	High	1
FALSE	High	Master Protein	A0A1S4BL36	V-type proton ATPase catalytic subunit A OS=Nicotiana tabacum OX=4097 GN=LOC107809443 PE=3 SV=1	0	10.187	13	7	10	7	623	68.6	5.4	11.4	7	0	84678.7	4.01275e+06	318776	295324	737115	594926	1.34832e+06	8.08273e+06	4.16218e+06	9.50489e+06	1.08675e+07	5.63535e+06	4.88259e+06	1.71113e+06	5.44108e+06	8.08273e+06	Peak Found	High	Peak Found	Peak Found	Peak Found	Peak Found	High	High	1
FALSE	High	Master Protein	A0A1S3XWU9	23 kDa subunit of oxygen evolving system of photosystem II OS=Nicotiana tabacum OX=4097 GN=LOC107769475 PE=3 SV=1	0	4.111	12	2	3	2	268	28.6	7.84	2.58	2	0	29815.2	134594	73508.2	62884.7	164670	888974	51363.6	1.71289e+06	1.4655e+06	318810	2.50599e+06	1.19996e+06	1.09076e+06	2.55687e+06	207275	1.71289e+06	Peak Found	Peak Found	Peak Found	Peak Found	Peak Found	High	Peak Found	High	1
FALSE	High	Master Protein	A0A140G1W2	Ribosomal protein S7 OS=Nicotiana tabacum OX=4097 GN=rps7 PE=3 SV=1	0	2.439	12	2	4	2	155	17.4	11.41	0	2	0		1.05039e+06			108780		74944.5	1.25386e+06		2.48803e+06			720552		302435	1.25386e+06	n/a	High	n/a	n/a	Peak Found	n/a	Peak Found	High	1
FALSE	High	Master Protein	H9CCH7	3-oxoacyl-[acyl-carrier-protein] reductase OS=Nicotiana tabacum OX=4097 GN=KAR PE=2 SV=1	0	2.931	12	3	5	3	325	34	9.41	0	3	0		599645	77856.7	50804.4	187325	181547	760722	3.16909e+06		1.42036e+06	2.65423e+06	969445	1.24083e+06	522165	3.06986e+06	3.16909e+06	n/a	Peak Found	Peak Found	Peak Found	Peak Found	Peak Found	High	High	1
FALSE	High	Master Protein	A0A1S3XHF5	S-adenosylmethionine synthase OS=Nicotiana tabacum OX=4097 GN=LOC107765217 PE=3 SV=1	0	4.507	12	3	3	1	393	43	5.82	2.47	3	0		355848						286233		842887						286233	n/a	High	n/a	n/a	n/a	n/a	n/a	Peak Found	1
FALSE	High	Master Protein	A0A140G1V2	Small ribosomal subunit protein uS8c OS=Nicotiana tabacum OX=4097 GN=rps8 PE=3 SV=1	0	5.892	12	1	2	1	134	15.8	11.28	2.53	1	0	20931.6	12881.1	25254.6		59667.9		881128	74281	1.02884e+06	30511.2	860960		395235		3.55575e+06	74281	Peak Found	Peak Found	Peak Found	n/a	Peak Found	n/a	High	Peak Found	1
FALSE	High	Master Protein	A0A1S3ZYH7	Elongation factor 1-delta 1-like isoform X1 OS=Nicotiana tabacum OX=4097 GN=LOC107791787 PE=3 SV=1	0	3.197	12	2	2	2	235	25.6	4.61	1.87	2	0		174348		6408.85	63925.3	552689	146826	563300		412974		122293	423436	1.58965e+06	592507	563300	n/a	Peak Found	n/a	Peak Found	Peak Found	High	Peak Found	High	1
FALSE	High	Master Protein	A0A1S4AGC9	transketolase OS=Nicotiana tabacum OX=4097 GN=LOC107797391 PE=3 SV=1	0	20.499	12	8	21	1	743	80	6.29	18.9	8	0							1.51031e+06	1.38302e+06							6.09478e+06	1.38302e+06	n/a	n/a	n/a	n/a	n/a	n/a	High	High	1
FALSE	High	Master Protein	A0A1S4D2U5	Small ribosomal subunit protein uS5c OS=Nicotiana tabacum OX=4097 GN=LOC107825411 PE=3 SV=1	0	5.01	12	3	6	3	297	32.3	8.91	1.62	3	0	5315.33	3.03272e+06	147035	59579.7	681338	8679.3	981626	6.39443e+06	261262	7.18352e+06	5.01259e+06	1.1369e+06	4.51313e+06	24963.4	3.9613e+06	6.39443e+06	Peak Found	High	Peak Found	Peak Found	Peak Found	Peak Found	High	High	1
FALSE	High	Master Protein	A0A1S3XGB4	60S ribosomal protein L13 OS=Nicotiana tabacum OX=4097 GN=LOC107764897 PE=3 SV=1	0	3.646	12	3	4	3	206	23.7	11.06	0	3	0		2.5354e+06			296397	515592	80117.8	946991		6.00554e+06			1.96331e+06	1.48295e+06	323311	946991	n/a	High	n/a	n/a	Peak Found	High	Peak Found	High	1
FALSE	High	Master Protein	A0A1S3Y8Q8	Tubulin alpha chain OS=Nicotiana tabacum OX=4097 GN=LOC107773558 PE=3 SV=1	0	7.207	12	5	10	1	449	49.7	5.06	11.55	5	0		418533			107784	305334	60677.5	397054		991369			713952	878204	244861	397054	n/a	High	n/a	n/a	Peak Found	Peak Found	Peak Found	High	1
FALSE	High	Master Protein	A0A1S4BZT5	glutathione transferase OS=Nicotiana tabacum OX=4097 GN=LOC107813571 PE=3 SV=1	0	3.765	12	2	3	2	225	25.5	6.57	1.63	2	0		209942	26687.2	23716.5	203153			2.4154e+06		497284	909800	452555	1.34567e+06			2.4154e+06	n/a	Peak Found	Peak Found	Peak Found	Peak Found	n/a	n/a	High	1
FALSE	High	Master Protein	A0A1S3XHP3	ATP-dependent Clp protease proteolytic subunit OS=Nicotiana tabacum OX=4097 GN=LOC107765360 PE=3 SV=1	0	3.438	11	2	3	2	314	34.1	5.43	0	2	0		212503	22828		65327.9	183363	647193	1.32495e+06		503351	778235		432727	527388	2.61171e+06	1.32495e+06	n/a	Peak Found	Peak Found	n/a	Peak Found	High	Peak Found	High	1
FALSE	High	Master Protein	A0A1S3YY25	60S acidic ribosomal protein P2A-like OS=Nicotiana tabacum OX=4097 GN=LOC107780915 PE=3 SV=1	0	2.028	11	1	1	1	114	11.4	4.61	0	1	0		334609								792580							n/a	High	n/a	n/a	n/a	n/a	n/a	n/a	1
FALSE	High	Master Protein	A0A1S3ZDM6	Bifunctional epoxide hydrolase 2-like isoform X1 OS=Nicotiana tabacum OX=4097 GN=LOC107785540 PE=3 SV=1	0.004	0.921	11	1	1	1	312	35.4	5.15	0	1	0			17700.4		77022.4		33154.1	147647			603429		510190		133792	147647	n/a	n/a	Peak Found	n/a	Peak Found	n/a	Peak Found	High	1
FALSE	High	Master Protein	Q9XG68	Cell division protein FtsZ homolog 1, chloroplastic-like OS=Nicotiana tabacum OX=4097 GN=FtsZ PE=2 SV=1	0	4.854	11	2	2	2	419	43.9	5.83	0	2	0							65722	537935							265218	537935	n/a	n/a	n/a	n/a	n/a	n/a	Peak Found	High	1
FALSE	High	Master Protein	A0A1S3ZLD2	thioredoxin-dependent peroxiredoxin OS=Nicotiana tabacum OX=4097 GN=LOC107787989 PE=3 SV=1	0	5.551	11	2	5	2	268	29.6	7.33	5.64	2	0		2.7022e+06	465371	258705	839104		460207	3.03383e+06		6.40062e+06	1.58651e+07	4.93659e+06	5.55816e+06		1.85714e+06	3.03383e+06	n/a	High	Peak Found	Peak Found	High	n/a	Peak Found	High	1
FALSE	High	Master Protein	A0A1S4A807	60S ribosomal protein L14-1 OS=Nicotiana tabacum OX=4097 GN=LOC107794709 PE=1 SV=1	0	2.212	11	2	2	2	134	15.4	10.37	0	2	0		1.91634e+06	73805.7	28796.6	258286		77228.5	800858		4.53918e+06	2.51613e+06	549495	1.71087e+06		311652	800858	n/a	High	Peak Found	Peak Found	Peak Found	n/a	Peak Found	High	1
FALSE	High	Master Protein	A0A1S3XBL8	Protein plastid transcriptionally active 16, chloroplastic-like isoform X1 OS=Nicotiana tabacum OX=4097 GN=LOC107763187 PE=4 SV=1	0	11.625	11	4	9	4	520	55.8	6.71	9.14	4	0		433520	44070.2	38296.4	228192		4.97878e+06	9.2196e+06		1.02687e+06	1.50241e+06	730769	1.51153e+06		2.00916e+07	9.2196e+06	n/a	Peak Found	Peak Found	Peak Found	Peak Found	n/a	High	High	1
FALSE	High	Master Protein	A0A0S0N610	Tubulin beta chain OS=Nicotiana tabacum OX=4097 GN=TUB1 PE=2 SV=1	0	5.363	11	4	5	2	450	50.5	4.86	0	4	0		622453			109885		102708	340677		1.47439e+06			727867		414473	340677	n/a	High	n/a	n/a	Peak Found	n/a	High	Peak Found	1
FALSE	High	Master Protein	P52885	GTP-binding protein SAR1 OS=Nicotiana tabacum OX=4097 GN=SAR1 PE=2 SV=1	0	2.508	11	2	2	2	198	22.9	8.82	0	2	0		431729	11309.5	27863.3	68201.1			1.57217e+06		1.02263e+06	385555	531685	451759			1.57217e+06	n/a	Peak Found	Peak Found	Peak Found	Peak Found	n/a	n/a	High	1
FALSE	High	Master Protein	A0A140G1X0	Photosystem I iron-sulfur center OS=Nicotiana tabacum OX=4097 GN=psaC PE=3 SV=1	0.001	1.027	11	1	3	1	81	9	7.08	0	1	0		612537	70392.7	156277	273475	1.47496e+06	115803	4.56887e+06		1.4509e+06	2.39978e+06	2.98205e+06	1.81147e+06	4.24228e+06	467315	4.56887e+06	n/a	High	Peak Found	Peak Found	Peak Found	High	Peak Found	High	1
FALSE	High	Master Protein	A0A1S4DBP8	Thioredoxin-1-like OS=Nicotiana tabacum OX=4097 GN=LOC107828114 PE=4 SV=1	0	3.803	11	2	4	2	182	19.7	8.98	5.66	2	0	9901.94	1.84747e+06		36367.8	622794	326036	850528	5.94994e+06	486706	4.37606e+06		693968	4.12534e+06	937746	3.43226e+06	5.94994e+06	Peak Found	High	n/a	Peak Found	Peak Found	High	Peak Found	High	1
FALSE	High	Master Protein	A0A1S4C3U3	Tubulin beta chain OS=Nicotiana tabacum OX=4097 GN=LOC107814855 PE=3 SV=1	0	6.219	11	4	6	2	447	50.3	4.89	0	4	2	55741.9	5.67427e+06	78799	34488.4	680942	2.59795e+06	970420	3.06492e+06	2.73986e+06	1.34405e+07	2.68636e+06	658105	4.51051e+06	7.47223e+06	3.91608e+06	3.06492e+06	n/a	High	n/a	n/a	Peak Found	Peak Found	High	Peak Found	1
FALSE	High	Master Protein	A0A140G1Q8	Photosystem II CP43 reaction center protein OS=Nicotiana tabacum OX=4097 GN=psbC PE=3 SV=1	0	10.469	11	4	14	4	461	50.3	6.71	15.76	4	0	11280.9	8.13012e+06	512267	426705	2.6798e+06	5.45555e+06	6.0893e+06	2.50358e+07	554485	1.92576e+07	1.74638e+07	8.14234e+06	1.77508e+07	1.56913e+07	2.45731e+07	2.50358e+07	Peak Found	High	Peak Found	Peak Found	High	High	High	High	1
FALSE	High	Master Protein	A0A1S4A9L3	Uncharacterized protein At1g32220, chloroplastic-like isoform X1 OS=Nicotiana tabacum OX=4097 GN=LOC107795245 PE=4 SV=1	0	1.884	11	2	2	2	309	33.1	7.05	0	2	0		202429	11056.2			354897	169736	1.60116e+06		479489	376918			1.02076e+06	684961	1.60116e+06	n/a	Peak Found	Peak Found	n/a	n/a	Peak Found	Peak Found	High	1
FALSE	High	Master Protein	A0A1S3X9U6	ATP-dependent zinc metalloprotease FTSH 2, chloroplastic OS=Nicotiana tabacum OX=4097 GN=LOC107762804 PE=3 SV=1	0	7.792	11	4	6	4	693	74.3	6.2	1.64	4	0	76970.6	1.59051e+06	82905.1	54366.6	284016	641027	647579	1.90422e+06	3.78331e+06	3.76739e+06	2.82634e+06	1.03742e+06	1.8813e+06	1.84373e+06	2.61327e+06	1.90422e+06	Peak Found	High	Peak Found	Peak Found	Peak Found	High	Peak Found	High	1
FALSE	High	Master Protein	A0A1S3XLS3	Oxygen-evolving enhancer protein 1, chloroplastic-like isoform X3 OS=Nicotiana tabacum OX=4097 GN=LOC107766588 PE=3 SV=1	0	4.326	11	3	3	3	332	35.2	5.67	0	3	0		3.37498e+06	1.56637e+06	467353	2.22084e+06		35761.3	1.05498e+07		7.99423e+06	5.33994e+07	8.91798e+06	1.47107e+07		144313	1.05498e+07	n/a	Peak Found	Peak Found	Peak Found	High	n/a	Peak Found	High	1
FALSE	High	Master Protein	A0A1S4AYA1	40S ribosomal protein S5-like OS=Nicotiana tabacum OX=4097 GN=LOC107802477 PE=3 SV=1	0	2.733	10	2	3	2	210	23.4	9.45	3.72	2	0		1.41003e+06			117669		69421.9	1.35699e+06		3.33991e+06			779427		280149	1.35699e+06	n/a	High	n/a	n/a	Peak Found	n/a	Peak Found	High	1
FALSE	High	Master Protein	A0A1S3XFR3	Macrophage migration inhibitory factor homolog OS=Nicotiana tabacum OX=4097 GN=LOC107764538 PE=3 SV=1	0	2.578	10	1	1	1	115	12.1	8.1	0	1	0	14863.1	20070	21697.9	16076.6		1.26097e+06	32071.6	29883.8	730560	47539.3	739709	306772		3.6268e+06	129423	29883.8	Peak Found	Peak Found	Peak Found	Peak Found	n/a	High	Peak Found	Peak Found	1
FALSE	High	Master Protein	A0A1S4BN22	S-adenosylmethionine synthase OS=Nicotiana tabacum OX=4097 GN=LOC107810046 PE=3 SV=1	0	4.591	10	3	3	1	393	43.2	5.94	4.27	3	2		1.48336e+06			268630	470842	85513.9	2.10726e+06		3.51361e+06			1.77938e+06	1.35424e+06	345087	2.10726e+06	n/a	High	n/a	n/a	Peak Found	n/a	Peak Found	Peak Found	1
FALSE	High	Master Protein	A0A1S3XJF2	Glycerate dehydrogenase OS=Nicotiana tabacum OX=4097 GN=LOC107765918 PE=3 SV=1	0	5.098	10	2	3	2	386	42.3	7.01	2.12	2	0		435551	108521	36662	124631		144389	534017		1.03168e+06	3.69961e+06	699582	825545		582674	534017	n/a	High	Peak Found	Peak Found	Peak Found	High	Peak Found	High	1
FALSE	High	Master Protein	A0A1S4CYN6	Photosystem I reaction center subunit IV B, chloroplastic-like OS=Nicotiana tabacum OX=4097 GN=LOC107823915 PE=3 SV=1	0	1.693	10	1	2	1	145	15.4	9.74	0	1	0	117518	2.80412e+06	1.00754e+06		2.07923e+06	100269	2.83744e+06	16043704	5.77631e+06	6.64204e+06	3.43484e+07		1.37726e+07	288394	1.14503e+07	16043704	Peak Found	Peak Found	Peak Found	n/a	Peak Found	Peak Found	High	High	1
FALSE	High	Master Protein	A0A140G1X6	30S ribosomal protein S15 OS=Nicotiana tabacum OX=4097 GN=rps15 PE=3 SV=1	0.004	0.901	10	1	1	1	87	10.4	10.7	0	1	0		759912		44210.5	146921		19753.2	611964		1.79998e+06		843622	973190		79713	611964	n/a	High	n/a	Peak Found	Peak Found	n/a	Peak Found	Peak Found	1
FALSE	High	Master Protein	A0A1S4CB32	Stromal 70 kDa heat shock-related protein, chloroplastic OS=Nicotiana tabacum OX=4097 GN=LOC107817083 PE=3 SV=1	0	12.732	10	6	7	6	707	75.3	5.38	5.86	6	0		433774	43123.3	135295	223498	1.32113e+07	139291	1.26234e+06		1.02747e+06	1.47013e+06	2.58168e+06	1.48043e+06	3.79984e+07	562101	1.26234e+06	n/a	Peak Found	Peak Found	Peak Found	Peak Found	High	Peak Found	High	1
FALSE	High	Master Protein	A0A1S4AQ07	30S ribosomal protein S1, chloroplastic-like OS=Nicotiana tabacum OX=4097 GN=LOC107800017 PE=3 SV=1	0	6.475	10	4	8	4	417	45.6	5.58	5.13	4	0		3.71437e+06	40776.1	33978.8	549356	789677	821157	4.98647e+06		8.79814e+06	1.39011e+06	648381	3.63889e+06	2.27127e+06	3.31374e+06	4.98647e+06	n/a	High	Peak Found	Peak Found	Peak Found	High	High	High	1
FALSE	High	Master Protein	A0A1S4A6T4	Uncharacterized monothiol glutaredoxin ycf64-like OS=Nicotiana tabacum OX=4097 GN=LOC107794384 PE=3 SV=1	0	1.132	10	1	1	1	175	19.4	8.16	0	1	0																	n/a	n/a	n/a	n/a	n/a	High	n/a	n/a	1
FALSE	High	Master Protein	A0A1S4AKK6	Chlorophyll a-b binding protein, chloroplastic OS=Nicotiana tabacum OX=4097 GN=LOC107798677 PE=3 SV=1	0	3.568	10	3	5	3	285	31.1	6.14	0	3	0	2.30517e+06	4617246	1.26415e+06	7814.6	907258	1.9781e+06	2.33671e+06	2.87454e+06	1.13305e+08	1.09368e+07	4.30964e+07	149118	6.0096e+06	5.68941e+06	9.42967e+06	2.87454e+06	High	High	Peak Found	Peak Found	Peak Found	High	Peak Found	High	1
FALSE	High	Master Protein	A0A1S4DPF3	phosphoglucomutase (alpha-D-glucose-1,6-bisphosphate-dependent) OS=Nicotiana tabacum OX=4097 GN=LOC107832007 PE=3 SV=1	0	4.534	10	3	3	2	502	54.4	6.23	0	3	0		236494		11428.9	70121.9	4494.24	247321	1.01482e+06		560177		218084	464482	12926.4	998051	1.01482e+06	n/a	Peak Found	n/a	Peak Found	Peak Found	Peak Found	Peak Found	High	1
FALSE	High	Master Protein	A0A1S3Y1I0	40S ribosomal protein S16-like OS=Nicotiana tabacum OX=4097 GN=LOC107771141 PE=3 SV=1	0	1.96	10	1	1	1	150	16.7	10.36	1.73	1	0		1.2537e+06			143984	567599	287504	834319		2.9696e+06			953736	1.63253e+06	1.16021e+06	834319	n/a	Peak Found	n/a	n/a	Peak Found	Peak Found	Peak Found	High	1
FALSE	High	Master Protein	A0A1S3XBT8	60S ribosomal protein L34 OS=Nicotiana tabacum OX=4097 GN=LOC107763405 PE=3 SV=1	0	2.748	10	1	1	1	120	13.7	11.6	0	1	0		845534	34912.9		114291			271205		2.00279e+06	1.19022e+06		757054			271205	n/a	High	Peak Found	n/a	Peak Found	n/a	n/a	Peak Found	1
FALSE	High	Master Protein	A0A1S4AGF4	Delta-1-pyrroline-5-carboxylate synthase OS=Nicotiana tabacum OX=4097 GN=LOC107797411 PE=3 SV=1	0	5.506	10	4	4	4	721	77.5	6.04	0	4	0		684695			183271	164846	63577.6	508740		1.62182e+06			1.21397e+06	474130	256564	508740	n/a	High	n/a	n/a	Peak Found	High	Peak Found	High	1
FALSE	High	Master Protein	A0A1S3YQB2	5-epiaristolochene synthase OS=Nicotiana tabacum OX=4097 GN=LOC107778627 PE=3 SV=1	0	5.207	10	4	4	2	548	63.1	5.08	0	4	2		72131.3		15338.6		31817.7	1.24311e+06	2.00915e+06		170856		292690		91514.3	5.01652e+06	2.00915e+06	n/a	Peak Found	n/a	Peak Found	n/a	Peak Found	High	High	1
FALSE	High	Master Protein	A0A1S4B7D0	Glycine cleavage system H protein OS=Nicotiana tabacum OX=4097 GN=LOC107805221 PE=3 SV=1	0	1.808	10	1	3	1	164	17.5	4.92	0	1	0	12060.8	567786			177100	847786	66677.7	2.11609e+06	592818	1.3449e+06			1.1731e+06	2.43841e+06	269074	2.11609e+06	Peak Found	Peak Found	n/a	n/a	Peak Found	High	Peak Found	High	1
FALSE	High	Master Protein	Q0PWS6	Chlorophyll a-b binding protein, chloroplastic OS=Nicotiana tabacum OX=4097 GN=Lhcb6 PE=2 SV=1	0	1.644	10	1	1	1	257	27.3	6.04	0	1	0						663011								1.90696e+06			n/a	n/a	n/a	n/a	n/a	High	n/a	n/a	1
FALSE	High	Master Protein	A0A1S4CIK5	Chlorophyll a-b binding protein, chloroplastic OS=Nicotiana tabacum OX=4097 GN=LOC107819449 PE=3 SV=1	0	1.644	10	1	1	1	270	28.8	7.02	0	1	0	29359.9	74421.3	11454.4		22690.7	165442		51435	1.44312e+06	176280	390496		150302	475846		51435	Peak Found	Peak Found	Peak Found	n/a	Peak Found	High	n/a	Peak Found	1
FALSE	High	Master Protein	A0A1S4D678	Glutaredoxin-dependent peroxiredoxin OS=Nicotiana tabacum OX=4097 GN=LOC107826335 PE=3 SV=1	0	1.993	10	2	2	2	229	24.7	8.51	0	2	0		356987	30217	20987.2	68028.9		75461.6	1.50448e+06		845586	1.03014e+06	400477	450618		304521	1.50448e+06	n/a	Peak Found	Peak Found	Peak Found	Peak Found	n/a	Peak Found	High	1
FALSE	High	Master Protein	A0A1S3YU28	GTP-binding nuclear protein OS=Nicotiana tabacum OX=4097 GN=LOC107779563 PE=3 SV=1	0	4.706	10	2	4	2	221	25.2	6.86	4.01	2	0		3710618	98557	98012.4	793267	22741.7	727079	5467395		8.78924e+06	3.35993e+06	1.87026e+06	5.25454e+06	65409.9	2.93409e+06	5467395	n/a	High	Peak Found	Peak Found	Peak Found	Peak Found	Peak Found	High	1
FALSE	High	Master Protein	A0A1S3XV34	18.2 kDa class I heat shock protein-like OS=Nicotiana tabacum OX=4097 GN=LOC107769141 PE=3 SV=1	0	2.13	9	2	3	2	159	18	6.07	3.5	2	0	29383	186952	24676	16111	74159.1	10248.6	665071	2.83872e+06	1.44425e+06	442827	841235	307428	491224	29476.9	2.68386e+06	2.83872e+06	Peak Found	Peak Found	Peak Found	Peak Found	Peak Found	Peak Found	High	High	1
FALSE	High	Master Protein	A0A1S3X0M5	60S ribosomal protein L4-like OS=Nicotiana tabacum OX=4097 GN=LOC107759872 PE=1 SV=1	0	5.234	9	3	4	3	405	44.6	10.35	4.19	3	0		2.56866e+06	46615.4	8119.62	297898	350456		804292		6.08432e+06	1.58918e+06	154938	1.97325e+06	1.00798e+06		804292	n/a	High	Peak Found	Peak Found	Peak Found	High	n/a	High	1
FALSE	High	Master Protein	A0A1S3X616	Germin-like protein OS=Nicotiana tabacum OX=4097 GN=LOC107761694 PE=3 SV=1	0	3.761	9	2	4	2	232	24.5	8.82	3.79	2	0		302245	1597363	86933.6	6.08007e+06	1.18507e+06	53357.9	1.61505e+06		715920	5.44561e+07	1.65886e+06	4.02739e+07	3.40851e+06	215323	1.61505e+06	n/a	Peak Found	Peak Found	Peak Found	High	High	Peak Found	High	1
FALSE	High	Master Protein	A0A1S4BMX4	Malate dehydrogenase OS=Nicotiana tabacum OX=4097 GN=LOC107810010 PE=3 SV=1	0	5.076	9	3	5	2	332	35.4	6.32	5.63	3	1	1135803	3.41366e+06	405846	268887	3.01251e+06	1.20693e+06	1.76817e+06	8.3731e+06	5.58277e+07	8.08585e+06	1.38358e+07	5.13088e+06	1.99546e+07	3.47136e+06	7.13535e+06	8.3731e+06	Peak Found	Peak Found	Peak Found	Peak Found	High	Peak Found	Peak Found	High	1
FALSE	High	Master Protein	A0A1S4ASP4	Alpha-xylosidase 1-like OS=Nicotiana tabacum OX=4097 GN=LOC107800803 PE=3 SV=1	0	10.119	9	7	8	7	931	104.8	6.73	1.77	7	0	21687.6	368009	1.60971e+06	41680.4	3.32383e+06	1.58941e+06	1.5338e+06	8.45777e+06	1.066e+06	871694	5.48769e+07	795341	2.20168e+07	4.57146e+06	6.18957e+06	8.45777e+06	Peak Found	Peak Found	Peak Found	Peak Found	High	High	Peak Found	High	1
FALSE	High	Master Protein	A0A1S3ZMK6	Vacuolar proton pump subunit B OS=Nicotiana tabacum OX=4097 GN=LOC107788603 PE=3 SV=1	0	5.83	9	4	4	4	546	60.9	5.12	0	4	0		3.36879e+06	64153.8	53866.5	702744	19999.7	562458	2600659		7.97957e+06	2.18708e+06	1.02788e+06	4.65492e+06	57523.2	2.26977e+06	2600659	n/a	High	Peak Found	Peak Found	Peak Found	Peak Found	Peak Found	High	1
FALSE	High	Master Protein	A0A1S4BAT9	alanine transaminase OS=Nicotiana tabacum OX=4097 GN=LOC107806358 PE=3 SV=1	0	8.932	9	5	8	5	481	53.5	7.37	6.22	5	0		3.47198e+06	16605.1	68645.4	206912	1.41738e+06	133520	3.01419e+06		8.22398e+06	566088	1.30989e+06	1.37057e+06	4.07666e+06	538813	3.01419e+06	n/a	High	Peak Found	Peak Found	Peak Found	High	Peak Found	High	1
FALSE	High	Master Protein	A0A1S4A1Q4	RuBisCO large subunit-binding protein subunit beta, chloroplastic-like OS=Nicotiana tabacum OX=4097 GN=LOC107792808 PE=3 SV=1	0	7.894	9	5	5	4	605	64.4	5.77	0	5	0		1.10821e+06		298424	713213	128864	780853	1.25888e+06		2.62499e+06		5.6945e+06	4.72427e+06	370639	3.15109e+06	1.25888e+06	n/a	High	n/a	Peak Found	Peak Found	Peak Found	Peak Found	High	1
FALSE	High	Master Protein	A0A1S4CQA0	Pyruvate kinase OS=Nicotiana tabacum OX=4097 GN=LOC107821513 PE=3 SV=1	0	8.976	9	3	5	2	529	57.6	7.15	6.03	3	1		628184	9902.92	6370.64	131175	8869.96	2.00376e+06	2.56523e+06		1.48796e+06	337603	121564	868889	25511.8	8.08608e+06	2.56523e+06	n/a	Peak Found	Peak Found	Peak Found	Peak Found	High	High	High	1
FALSE	High	Master Protein	A0A1S4CE55	Nucleoside diphosphate kinase OS=Nicotiana tabacum OX=4097 GN=LOC107817868 PE=3 SV=1	0	3.078	9	2	2	2	237	25.6	9.16	0	2	0		319928			177798	827553		459731		757804			1.17772e+06	2.38021e+06		459731	n/a	High	n/a	n/a	Peak Found	High	n/a	Peak Found	1
FALSE	High	Master Protein	A0A1S4CQD2	alanine transaminase OS=Nicotiana tabacum OX=4097 GN=LOC107821527 PE=3 SV=1	0	3.168	9	3	4	3	543	59.6	6.33	0	3	0		341588	14078.7	12502.9	106519	188950	97944.2	1.42009e+06		809111	479962	238579	705571	543459	395249	1.42009e+06	n/a	Peak Found	Peak Found	Peak Found	Peak Found	High	Peak Found	High	1
FALSE	High	Master Protein	A0A1S3ZK73	40S ribosomal protein S25 OS=Nicotiana tabacum OX=4097 GN=LOC107787568 PE=3 SV=1	0	1.231	9	1	1	1	115	12.8	10.59	0	1	0						472640								1.35941e+06			n/a	n/a	n/a	n/a	n/a	High	n/a	n/a	1
FALSE	High	Master Protein	A0A1S3YWQ0	Actin-depolymerizing factor 2-like OS=Nicotiana tabacum OX=4097 GN=LOC107780538 PE=3 SV=1	0	1.709	9	1	1	1	139	16.1	7.24	0	1	0		274700	27825.9		122015	84546.8	144182	648725		650675	948621		808216	243174	581840	648725	n/a	Peak Found	Peak Found	n/a	Peak Found	Peak Found	Peak Found	High	1
FALSE	High	Master Protein	A0A1S3Z4R3	Glycine cleavage system P protein OS=Nicotiana tabacum OX=4097 GN=LOC107783010 PE=3 SV=1	0	11.26	9	8	15	8	1046	114.1	6.95	6.05	8	0	135186	1.09955e+07	1.36458e+06	1.54774e+06	2.66468e+06	1.72628e+06	4.65905e+06	2.02378e+07	6.64473e+06	2.60448e+07	4.65202e+07	2.95338e+07	1.76506e+07	4.96514e+06	1.88014e+07	2.02378e+07	Peak Found	High	Peak Found	High	Peak Found	High	High	High	1
FALSE	High	Master Protein	A0A1S4AWD0	Thylakoid lumenal protein TL20.3, chloroplastic-like OS=Nicotiana tabacum OX=4097 GN=LOC107802008 PE=4 SV=1	0	5.066	9	1	1	1	268	28.5	7.15	2.99	1	0					68581.2		379081	361174					454276		1.52976e+06	361174	n/a	n/a	n/a	n/a	Peak Found	n/a	High	Peak Found	1
FALSE	High	Master Protein	A0A1S4A5R2	NADPH-protochlorophyllide oxidoreductase OS=Nicotiana tabacum OX=4097 GN=LOC107793976 PE=3 SV=1	0	3.129	9	3	3	1	397	42.8	9.25	1.63	3	0	14358.2		34150.3				224865		705741		1.16423e+06				907432		Peak Found	n/a	Peak Found	n/a	n/a	n/a	High	n/a	1
FALSE	High	Master Protein	A0A1S3XKF1	3-isopropylmalate dehydratase small subunit 3-like OS=Nicotiana tabacum OX=4097 GN=LOC107766175 PE=3 SV=1	0	2.326	9	1	1	1	258	27.3	5.41	0	1	0																	Peak Found	Peak Found	n/a	n/a	n/a	n/a	Peak Found	High	1
FALSE	High	Master Protein	A0A1S4BJB5	Peroxidase OS=Nicotiana tabacum OX=4097 GN=LOC107808896 PE=3 SV=1	0	5.112	9	4	5	3	352	38.7	8.1	3.63	4	0		5500.15	644577		2.41744e+06	2.41209e+06	50091	709343		13028.1	2.19744e+07		1.60129e+07	6.93766e+06	202140	709343	n/a	Peak Found	Peak Found	n/a	High	High	Peak Found	High	1
FALSE	High	Master Protein	A0A1S3YLS8	S-(hydroxymethyl)glutathione dehydrogenase OS=Nicotiana tabacum OX=4097 GN=LOC107777450 PE=3 SV=1	0	1.81	8	2	3	2	379	40.7	6.95	3.29	2	0		1.79646e+06	986171		281193		474834	2.57944e+06		4.25523e+06	3.36198e+07		1.8626e+06		1.91617e+06	2.57944e+06	n/a	High	Peak Found	n/a	Peak Found	n/a	High	High	1
FALSE	High	Master Protein	A0A1S4CVZ3	Elongation factor G, chloroplastic OS=Nicotiana tabacum OX=4097 GN=LOC107823197 PE=3 SV=1	0	8.966	8	4	5	4	784	86	5.68	2.62	4	0		1.59828e+06	9592.36	29080.4	81390.2		290194	3.17407e+06		3.7858e+06	327016	554910	539122		1.17106e+06	3.17407e+06	n/a	High	Peak Found	Peak Found	Peak Found	n/a	Peak Found	High	1
FALSE	High	Master Protein	A0A1S4D206	Annexin OS=Nicotiana tabacum OX=4097 GN=LOC107825155 PE=3 SV=1	0	6.437	8	3	5	3	314	35.9	5.39	2.41	3	0		697828	51877.5	48907	317574	659371	1.17049e+06	4.81155e+06		1.65293e+06	1.76857e+06	933239	2.10358e+06	1.89649e+06	4.72345e+06	4.81155e+06	n/a	Peak Found	Peak Found	Peak Found	Peak Found	High	High	High	1
FALSE	High	Master Protein	A0A1S3XUI8	Isocitrate dehydrogenase [NADP] OS=Nicotiana tabacum OX=4097 GN=LOC107768947 PE=3 SV=1	0	4.523	8	3	4	3	415	46.7	6.48	1.63	3	0		1.63741e+06	92555.3	134974	310713	178174	135383	2.98274e+06		3.87849e+06	3.15533e+06	2.57556e+06	2.05814e+06	512465	546332	2.98274e+06	n/a	Peak Found	Peak Found	Peak Found	Peak Found	High	Peak Found	High	1
FALSE	High	Master Protein	A0A1S4ANG0	Probable plastid-lipid-associated protein 6, chloroplastic OS=Nicotiana tabacum OX=4097 GN=LOC107799636 PE=4 SV=1	0	2.666	8	2	2	2	276	30	8.53	0	2	0		1836260	138795	156198	872318		476966	2.98207e+06		4.3495e+06	4.73169e+06	2.98055e+06	5.77816e+06		1.92477e+06	2.98207e+06	n/a	Peak Found	Peak Found	Peak Found	Peak Found	n/a	Peak Found	High	1
FALSE	High	Master Protein	A0A1S3ZDB8	S-adenosylmethionine synthase OS=Nicotiana tabacum OX=4097 GN=LOC107785513 PE=3 SV=1	0	2.946	8	3	3	3	390	42.6	6.05	0	3	0	18101.4	2.83407e+06	93248.2	94602.1	617942	126521	1.21801e+06	5.42327e+06	889731	6.71299e+06	3.17895e+06	1.80519e+06	4.0932e+06	363901	4.91521e+06	5.42327e+06	Peak Found	Peak Found	Peak Found	Peak Found	Peak Found	Peak Found	High	High	1
FALSE	High	Master Protein	A0A1S3X9E1	Malonyl CoA-acyl carrier protein transacylase-like OS=Nicotiana tabacum OX=4097 GN=LOC107762659 PE=4 SV=1	0	2.498	8	2	2	2	404	43.2	8.65	1.73	2	0		587969	44047.5	34819.4	109089		202173	1.39879e+06		1.39271e+06	1.50163e+06	664422	722595		815857	1.39879e+06	n/a	Peak Found	Peak Found	Peak Found	Peak Found	n/a	High	High	1
FALSE	High	Master Protein	A0A1S4DFI4	40S ribosomal protein S15-like OS=Nicotiana tabacum OX=4097 GN=LOC107829071 PE=1 SV=1	0.001	1.008	8	1	1	1	152	17.2	10.36	0	1	0		643613	17618.8		92709.1		65604.1	701138		1.52451e+06	600648		614098		264742	701138	n/a	High	Peak Found	n/a	Peak Found	n/a	Peak Found	Peak Found	1
FALSE	High	Master Protein	A0A1S4A5R3	30S ribosomal protein S31, chloroplastic-like OS=Nicotiana tabacum OX=4097 GN=LOC107794053 PE=3 SV=1	0	1.78	8	1	3	1	114	12.1	10.59	1.71	1	0	3987.34	481636	146574	75110.6	548615	25191.7	278606	1.36207e+06	195988	1.14084e+06	4.99691e+06	1.43325e+06	3.63398e+06	72456.5	1.1243e+06	1.36207e+06	Peak Found	High	Peak Found	Peak Found	High	Peak Found	Peak Found	High	1
FALSE	High	Master Protein	A0A1S4AFH9	Uncharacterized protein LOC107796912 OS=Nicotiana tabacum OX=4097 GN=LOC107796912 PE=4 SV=1	0	1.176	8	1	1	1	165	18.1	4.97	0	1	0	1.11717e+06	3.12581e+06	13524427	3.33524e+06	4.38158e+06	2983572	1.32893e+06	1.98112e+06	5.4912e+07	7.40404e+06	4.61065e+08	6.36428e+07	2.90232e+07	8.58136e+06	5.36284e+06	1.98112e+06	Peak Found	Peak Found	High	Peak Found	Peak Found	Peak Found	Peak Found	Peak Found	1
FALSE	High	Master Protein	A0A1S4B900	Peroxiredoxin Q, chloroplastic OS=Nicotiana tabacum OX=4097 GN=LOC107805800 PE=3 SV=1	0	1.377	8	1	1	1	216	23.8	9.5	0	1	0		176907	51926.5	37236.8	73385.2			285840		419035	1.77024e+06	710550	486097			285840	n/a	Peak Found	Peak Found	Peak Found	Peak Found	n/a	n/a	High	1
FALSE	High	Master Protein	A0A1S4A4Z4	Thioredoxin-like protein CDSP32, chloroplastic OS=Nicotiana tabacum OX=4097 GN=LOC107793787 PE=4 SV=1	0	3.242	8	2	2	2	295	33.5	6.8	1.65	2	0		1.02099e+06	59133.7	55157.3	224536	606374	315707	1.74091e+06		2.41839e+06	2.01594e+06	1.05251e+06	1.48731e+06	1.74406e+06	1.27402e+06	1.74091e+06	n/a	Peak Found	Peak Found	Peak Found	Peak Found	High	Peak Found	High	1
FALSE	High	Master Protein	A0A1S3Z7S1	Mg-protoporphyrin IX chelatase OS=Nicotiana tabacum OX=4097 GN=LOC107783891 PE=3 SV=1	0	1.916	8	2	2	2	427	46.4	6.38	0	2	0		227501		4959.65	15902.2			490377		538875		94639.6	105335			490377	n/a	Peak Found	n/a	Peak Found	Peak Found	n/a	n/a	High	1
FALSE	High	Master Protein	A0A1S4AKA1	Cytochrome b559 subunit alpha OS=Nicotiana tabacum OX=4097 GN=LOC107798625 PE=3 SV=1	0	2.403	8	1	1	1	131	15.2	8.51	2.65	1	0						1.71014e+06								4.91873e+06			n/a	n/a	n/a	n/a	n/a	High	n/a	n/a	1
FALSE	High	Master Protein	A0A1S4D0G2	Fructose-bisphosphate aldolase OS=Nicotiana tabacum OX=4097 GN=LOC107824494 PE=3 SV=1	0	5.821	8	3	11	1	395	42.9	8.6	23.81	3	0		962599	45077	49731.7	251834		75110.5	617963		2.28008e+06	1.53673e+06	948977	1.66813e+06		303105	617963	n/a	High	Peak Found	Peak Found	Peak Found	n/a	Peak Found	Peak Found	1
FALSE	High	Master Protein	A0A1S4CZP1	Annexin OS=Nicotiana tabacum OX=4097 GN=LOC107824389 PE=3 SV=1	0.003	0.957	8	1	1	1	316	35.7	9.03	0	1	0		84704648	33076220	47037068	66453220			87320048		2.00638e+08	1.12761e+09	8.97557e+08	4.40181e+08			87320048	n/a	High	Peak Found	Peak Found	Peak Found	n/a	n/a	Peak Found	1
FALSE	High	Master Protein	A0A1S3YDU6	Photosystem I reaction center subunit VI-2, chloroplastic-like OS=Nicotiana tabacum OX=4097 GN=LOC107775135 PE=3 SV=1	0	2.465	8	1	2	1	145	15.2	9.91	0	1	0	130778	524685	96459.6	64095.2	183259	1.25313e+06	310827	997509	6.42806e+06	1.24281e+06	3.28843e+06	1.22306e+06	1.21389e+06	3.60427e+06	1.25433e+06	997509	Peak Found	Peak Found	Peak Found	Peak Found	Peak Found	High	Peak Found	High	1
FALSE	High	Master Protein	A0A140G1Y3	Large ribosomal subunit protein uL23cz/uL23cy OS=Nicotiana tabacum OX=4097 GN=rpl23 PE=3 SV=1	0.01	0.846	8	1	1	1	93	10.8	10.83	0	1	0		234558	56276.7	40952	115038		47731.7	364366		555591	1.91854e+06	781442	762000		192619	364366	n/a	Peak Found	Peak Found	Peak Found	Peak Found	n/a	Peak Found	High	1
FALSE	High	Master Protein	A0A1S3WZX1	Elongation factor 1-beta-like OS=Nicotiana tabacum OX=4097 GN=LOC107759618 PE=3 SV=1	0	1.372	8	1	1	1	226	24.5	4.65	0	1	0							646797								2.61012e+06		n/a	n/a	n/a	n/a	n/a	n/a	High	n/a	1
FALSE	High	Master Protein	A0A1S3ZL41	D-3-phosphoglycerate dehydrogenase OS=Nicotiana tabacum OX=4097 GN=LOC107787868 PE=3 SV=1	0	3.442	8	3	3	3	599	63.2	7.24	0	3	0		664283	8815.26	11697.9	167871	140440	247224	1.20962e+06		1.57347e+06	300523	223218	1.11196e+06	403933	997660	1.20962e+06	n/a	Peak Found	Peak Found	Peak Found	Peak Found	High	Peak Found	High	1
FALSE	High	Master Protein	A0A1S3Y4M0	Small ribosomal subunit protein uS2 OS=Nicotiana tabacum OX=4097 GN=LOC107772137 PE=1 SV=1	0	3.595	7	2	2	2	336	35.8	4.93	2.26	2	0	38054.4	663186			176476	17918.8	58462.1	1.18322e+06	1.87047e+06	1.57087e+06			1.16896e+06	51538.1	235921	1.18322e+06	Peak Found	High	n/a	n/a	Peak Found	Peak Found	Peak Found	High	1
FALSE	High	Master Protein	A0A1S4AUF2	Cysteine synthase OS=Nicotiana tabacum OX=4097 GN=LOC107801535 PE=3 SV=1	0	4.452	7	2	4	1	339	36.1	7.18	1.99	2	0		565909	21542.2	20326	115444		68030.3	1.34611e+06		1.34045e+06	734401	387859	764693		274533	1.34611e+06	n/a	High	Peak Found	Peak Found	Peak Found	n/a	Peak Found	High	1
FALSE	High	Master Protein	A0A1S4B380	60S ribosomal protein L24-like OS=Nicotiana tabacum OX=4097 GN=LOC107804080 PE=3 SV=1	0	2.537	7	1	1	1	164	18.6	10.86	1.68	1	0		815372						741040		1.93135e+06						741040	n/a	Peak Found	n/a	n/a	n/a	n/a	n/a	High	1
FALSE	High	Master Protein	A0A140G1Y5	ribosomal protein S12 OS=Nicotiana tabacum OX=4097 GN=rps12 PE=3 SV=1	0	1.21	7	1	2	1	123	13.8	11.58	0	1	0		1.12512e+06					101836	520792		2.66505e+06					410956	520792	n/a	Peak Found	n/a	n/a	n/a	n/a	Peak Found	High	1
FALSE	High	Master Protein	A0A1S3ZAB7	Guanine nucleotide-binding protein subunit beta-like protein OS=Nicotiana tabacum OX=4097 GN=LOC107784677 PE=3 SV=1	0	3.176	7	2	4	2	328	35.9	7.37	0	2	0		1.79403e+06	16724.5	8841.84	176165	532243	331417	2.3418e+06		4.24947e+06	570160	168719	1.1669e+06	1.53084e+06	1.33741e+06	2.3418e+06	n/a	High	Peak Found	Peak Found	Peak Found	Peak Found	Peak Found	High	1
FALSE	High	Master Protein	A0A1S3YX67	40S ribosomal protein S10-1-like OS=Nicotiana tabacum OX=4097 GN=LOC107780640 PE=3 SV=1	0	1.371	7	1	1	1	208	23.1	9.51	1.6	1	0		864988			125985	541064		749665		2.04887e+06			834511	1.55621e+06		749665	n/a	Peak Found	n/a	n/a	Peak Found	Peak Found	n/a	High	1
FALSE	High	Master Protein	A0A1S3XH72	Elongation factor 1-gamma 2-like isoform X2 OS=Nicotiana tabacum OX=4097 GN=LOC107765173 PE=4 SV=1	0	4.963	7	2	5	2	417	47.6	6.05	2.35	2	0	20128.7	941645	16126.8	32387.8	321909	459871	410318	3.5911e+06	989380	2.23045e+06	549781	618022	2.1323e+06	1.32268e+06	1.65582e+06	3.5911e+06	Peak Found	High	Peak Found	Peak Found	Peak Found	High	Peak Found	High	1
FALSE	High	Master Protein	A0A1S4C6W5	Pyruvate dehydrogenase E1 component subunit beta OS=Nicotiana tabacum OX=4097 GN=LOC107815578 PE=4 SV=1	0	2.66	7	2	2	2	377	40.6	6.8	0	2	0		413894			89620.9		101609	1.01072e+06		980379			593641		410039	1.01072e+06	n/a	Peak Found	n/a	n/a	Peak Found	n/a	Peak Found	High	1
FALSE	High	Master Protein	A0A1S3XVT6	Cytochrome b6 OS=Nicotiana tabacum OX=4097 GN=LOC107769160 PE=3 SV=1	0	3.272	7	1	4	1	296	32.9	9.25	1.81	1	0	93919.6	820683	148997	71943.3	303015	556364	1.8237e+06	1.20918e+06	4.6164e+06	1.94393e+06	5.0795e+06	1.37282e+06	2.00714e+06	1.60022e+06	7.35944e+06	1.20918e+06	High	Peak Found	Peak Found	Peak Found	Peak Found	High	High	Peak Found	1
FALSE	High	Master Protein	A0A1S4DEV9	40S ribosomal protein S14-2-like OS=Nicotiana tabacum OX=4097 GN=LOC107829070 PE=3 SV=1	0	1.725	7	1	2	1	184	20.1	11.05	0	1	0		2.04758e+06	43095.3	23354.4	233154	16192.5	251047	997428		4.85005e+06	1.46917e+06	445647	1.54439e+06	46573	1.01309e+06	997428	n/a	High	Peak Found	Peak Found	Peak Found	Peak Found	Peak Found	High	1
FALSE	High	Master Protein	A0A1S4ALT8	40S ribosomal protein S26 OS=Nicotiana tabacum OX=4097 GN=LOC107799053 PE=3 SV=1	0	1.644	7	1	1	1	128	14.6	10.92	2.22	1	0		3122930	78625.1	52139	387643	9778.02	129228	1.16113e+06		7.3972e+06	2.68043e+06	994912	2.56772e+06	28123.6	521494	1.16113e+06	n/a	High	Peak Found	Peak Found	Peak Found	Peak Found	Peak Found	Peak Found	1
FALSE	High	Master Protein	A0A1S4DEX9	UDP-glucuronate decarboxylase OS=Nicotiana tabacum OX=4097 GN=LOC107829088 PE=3 SV=1	0	1.804	7	2	2	2	343	38.7	7.55	0	2	0		8435.06						503142		19979.9						503142	n/a	Peak Found	n/a	n/a	n/a	n/a	n/a	High	1
FALSE	High	Master Protein	A0A1S3XUL6	PSI-K OS=Nicotiana tabacum OX=4097 GN=LOC107768914 PE=3 SV=1	0	1.789	7	1	4	1	130	13.3	10.01	6.01	1	0		3.62014e+06	190354	193222	715183	66143.2	3.06459e+06	13148488		8.57494e+06	6.4894e+06	3.68705e+06	4.73731e+06	190241	1.2367e+07	13148488	n/a	Peak Found	Peak Found	Peak Found	Peak Found	Peak Found	High	High	1
FALSE	High	Master Protein	A0A1S4DBT4	Peroxisomal fatty acid beta-oxidation multifunctional protein AIM1-like OS=Nicotiana tabacum OX=4097 GN=LOC107828149 PE=3 SV=1	0	5.661	7	3	3	3	710	76.9	6.23	0	3	0		338998		7832.47	109089			1.10506e+06		802975		149459	722593			1.10506e+06	n/a	Peak Found	n/a	Peak Found	Peak Found	n/a	n/a	High	1
FALSE	High	Master Protein	A0A1S4B7X5	Luminal-binding protein-like OS=Nicotiana tabacum OX=4097 GN=LOC107805427 PE=3 SV=1	0	5.953	7	4	8	2	668	73.6	5.16	1.62	4	0	32577	692012	81155.9	83291	162295	698807	331232	495855	1.60124e+06	1.63915e+06	2.76671e+06	1.58935e+06	1.07503e+06	2.00991e+06	1.33667e+06	495855	Peak Found	High	Peak Found	Peak Found	Peak Found	High	Peak Found	Peak Found	1
FALSE	High	Master Protein	A0A1S3XJE6	Thioredoxin F-type, chloroplastic-like OS=Nicotiana tabacum OX=4097 GN=LOC107765647 PE=3 SV=1	0	2.735	7	1	1	1	175	19	8.78	2.26	1	0	23781.1	264667				36617.9	109005	514173	1.1689e+06	626910				105321	439883	514173	Peak Found	Peak Found	n/a	n/a	n/a	Peak Found	Peak Found	High	1
FALSE	High	Master Protein	A0A1S4AHQ7	30S ribosomal protein 3-1, chloroplastic-like OS=Nicotiana tabacum OX=4097 GN=LOC107797818 PE=3 SV=1	0	1.79	7	1	1	1	175	19.5	9.33	0	1	0	24217.9	234495	34889.8	32397	146281	45662.9		1808240	1.19037e+06	555443	1.18944e+06	618197	968953	131336		1808240	Peak Found	Peak Found	Peak Found	Peak Found	Peak Found	Peak Found	n/a	High	1
FALSE	High	Master Protein	E3W9P7	Kirola-like OS=Nicotiana tabacum OX=4097 GN=NtSN1b PE=2 SV=1	0.003	0.96	7	1	1	1	146	16.6	6.9	0	1	0		412466			102072		10303.1	765507		976998			676119		41577.7	765507	n/a	Peak Found	n/a	n/a	Peak Found	n/a	Peak Found	High	1
FALSE	High	Master Protein	Q6QND3	pyridoxal 5'-phosphate synthase (glutamine hydrolyzing) OS=Nicotiana tabacum OX=4097 GN=Pdx1-B PE=3 SV=1	0	2.699	7	2	2	2	309	33.1	6.32	0	2	0		508982			48307.7		16673.6	673941		1.20561e+06			319986		67285.5	673941	n/a	High	n/a	n/a	Peak Found	n/a	Peak Found	High	1
FALSE	High	Master Protein	A0A1S3Z105	ATP synthase subunit b', chloroplastic-like OS=Nicotiana tabacum OX=4097 GN=LOC107781811 PE=3 SV=1	0.001	1.034	7	1	1	1	223	24.4	8.66	0	1	0		358341				493582	303363	552935		848792				1.41964e+06	1.22421e+06	552935	n/a	Peak Found	n/a	n/a	n/a	Peak Found	High	Peak Found	1
FALSE	High	Master Protein	A0A1S3XHK0	Chlorophyll a-b binding protein, chloroplastic OS=Nicotiana tabacum OX=4097 GN=LOC107765079 PE=3 SV=1	0	2.403	7	2	2	2	268	29	5.12	1.67	2	0	16569	8.84606e+06	156083	36713.1	634896		20808.4	1.9578e+06	814408	2.09534e+07	5.32107e+06	700557	4.2055e+06		83971.4	1.9578e+06	Peak Found	High	Peak Found	Peak Found	Peak Found	n/a	Peak Found	High	1
FALSE	High	Master Protein	A0A1S4C2D8	tryptophan synthase OS=Nicotiana tabacum OX=4097 GN=LOC107814357 PE=3 SV=1	0.004	0.887	7	1	1	1	314	33.8	8.63	0	1	0	123385	107319	52961.8				93061.5	354226	6.06468e+06	254203	1.80553e+06				375545	354226	Peak Found	Peak Found	Peak Found	n/a	n/a	n/a	Peak Found	High	1
FALSE	High	Master Protein	A9YTW5	Putative red chlorophyll catabolite reductase OS=Nicotiana tabacum OX=4097 GN=LOC107825518 PE=2 SV=1	0	1.759	7	1	2	1	314	35.1	6.09	0	1	0		46166.7			15965.2	95245	297911	153729		109354			105752	273944	1.2022e+06	153729	n/a	Peak Found	n/a	n/a	Peak Found	Peak Found	High	High	1
FALSE	High	Master Protein	A0A1S3ZAU1	Glycine-rich RNA-binding protein-like OS=Nicotiana tabacum OX=4097 GN=LOC107784861 PE=4 SV=1	0	1.705	7	1	1	1	165	16.7	5.72	0	1	0			13674.7			533119					466189			1.53336e+06			n/a	n/a	Peak Found	n/a	n/a	High	n/a	n/a	1
FALSE	High	Master Protein	A0A1S4CGZ8	4-hydroxy-4-methyl-2-oxoglutarate aldolase OS=Nicotiana tabacum OX=4097 GN=LOC107818859 PE=3 SV=1	0.001	1.002	7	1	1	1	166	17.8	5.99	0	1	0		265706			149937	18415.6	35463.3	288550		629372			993169	52966.9	143110	288550	n/a	High	n/a	n/a	Peak Found	Peak Found	Peak Found	Peak Found	1
FALSE	High	Master Protein	A0A1S4B8T4	ATP-dependent zinc metalloprotease FTSH, chloroplastic OS=Nicotiana tabacum OX=4097 GN=LOC107805643 PE=3 SV=1	0	5.893	7	4	5	4	710	76.1	6.61	1.86	4	0		1.93897e+06			254882	216847	518242	1.60332e+06		4.5928e+06			1.68832e+06	623696	2.09134e+06	1.60332e+06	n/a	High	n/a	n/a	Peak Found	Peak Found	Peak Found	High	1
FALSE	High	Master Protein	A0A1S4BHU3	Protein CURVATURE THYLAKOID 1A, chloroplastic-like OS=Nicotiana tabacum OX=4097 GN=LOC107808435 PE=4 SV=1	0	2.236	7	1	1	1	168	17.9	9.16	2.27	1	0		29083.2	33804.4	20851.9	25535.8	17715	11672	1.03657e+06		68888.6	1.15243e+06	397894	169147	50951.9	47101.7	1.03657e+06	n/a	Peak Found	Peak Found	Peak Found	Peak Found	Peak Found	Peak Found	High	1
FALSE	High	Master Protein	A0A1S3YRP9	40S ribosomal protein S6 OS=Nicotiana tabacum OX=4097 GN=LOC107778999 PE=3 SV=1	0	1.088	6	1	1	1	249	28.3	10.65	0	1	0		429549						199130		1.01746e+06						199130	n/a	High	n/a	n/a	n/a	n/a	n/a	Peak Found	1
FALSE	High	Master Protein	A0A1S4A6L2	Uncharacterized protein LOC107794288 OS=Nicotiana tabacum OX=4097 GN=LOC107794288 PE=4 SV=1	0	2.335	6	1	1	1	187	20	4.7	0	1	0		83542.6			37516.3		14824.2	468611		197885			248505		59822.2	468611	n/a	Peak Found	n/a	n/a	Peak Found	n/a	Peak Found	High	1
FALSE	High	Master Protein	A0A1S3ZI12	Peptide-N4-(N-acetyl-beta- glucosaminyl)asparagine amidase A-like OS=Nicotiana tabacum OX=4097 GN=LOC107786892 PE=4 SV=1	0	6.531	6	3	5	3	579	64.3	6.07	4.53	3	0	28100.6	246196	2.50211e+06	204931	4.40762e+06			896868	1.38122e+06	583159	8.53001e+07	3.91048e+06	2.91957e+07			896868	Peak Found	Peak Found	High	Peak Found	High	n/a	n/a	High	1
FALSE	High	Master Protein	Q40577	5-epi-aristolochene synthase OS=Nicotiana tabacum OX=4097 GN=EAS3 PE=1 SV=3	0	4.601	6	3	3	1	548	62.9	5.3	2.02	3	0		20590.7					92364.5	509399		48772.6					372732	509399	n/a	Peak Found	n/a	n/a	n/a	n/a	Peak Found	High	1
FALSE	High	Master Protein	A0A1S3Y0W1	Uncharacterized protein LOC107771029 OS=Nicotiana tabacum OX=4097 GN=LOC107771029 PE=4 SV=1	0	3.768	6	1	3	1	189	20	8.27	2.15	1	0		228679	29339.4	47307.5	98957.6	996185	1.45568e+06	2182539		541666	1.00022e+06	902718	655487	2.86523e+06	5.87432e+06	2182539	n/a	Peak Found	Peak Found	Peak Found	Peak Found	High	High	High	1
FALSE	High	Master Protein	A0A1S3YBU5	Glucose-1-phosphate adenylyltransferase OS=Nicotiana tabacum OX=4097 GN=LOC107774582 PE=3 SV=1	0	4.275	6	3	5	3	520	57.2	6.86	0	3	0		2.14558e+06	242734	185446	472655		116671	3.6109e+06		5.08219e+06	8.2751e+06	3.53867e+06	3.13082e+06		470819	3.6109e+06	n/a	High	Peak Found	Peak Found	Peak Found	n/a	Peak Found	High	1
FALSE	High	Master Protein	A0A1S3XCK8	Malate dehydrogenase OS=Nicotiana tabacum OX=4097 GN=LOC107763505 PE=3 SV=1	0	2.402	6	2	3	1	332	35.5	6.54	1.63	2	0		962156	10696.4	4964.05	35906.4	15577.7	139950	874296		2.27904e+06	364655	94723.6	237841	44804.7	564760	874296	n/a	High	Peak Found	Peak Found	Peak Found	Peak Found	Peak Found	Peak Found	1
FALSE	High	Master Protein	A0A1S4AZS0	Pyruvate kinase OS=Nicotiana tabacum OX=4097 GN=LOC107803087 PE=3 SV=1	0	5.751	6	2	2	1	527	57.5	7.77	2.64	2	0																	n/a	n/a	n/a	n/a	n/a	High	n/a	n/a	1
FALSE	High	Master Protein	A0A1S4BLK5	Elicitor-responsive protein 3-like OS=Nicotiana tabacum OX=4097 GN=LOC107809618 PE=4 SV=1	0	1.227	6	1	1	1	144	16	4.32	0	1	0		62259.8			27171.9			255152		147473			179985			255152	n/a	Peak Found	n/a	n/a	Peak Found	n/a	n/a	High	1
FALSE	High	Master Protein	A0A1S4DJC0	geranylgeranyl diphosphate reductase OS=Nicotiana tabacum OX=4097 GN=LOC107830453 PE=3 SV=1	0	2.989	6	2	2	2	464	51.3	9.04	0	2	0		189656			103138		58508.6	2.30912e+06		449234			683177		236108	2.30912e+06	n/a	Peak Found	n/a	n/a	Peak Found	n/a	Peak Found	High	1
FALSE	High	Master Protein	A0A1S4D3A6	NADPH-protochlorophyllide oxidoreductase OS=Nicotiana tabacum OX=4097 GN=LOC107825540 PE=3 SV=1	0	3.362	6	3	3	1	401	43.5	9.29	1.63	3	2		697942	7627.83	6343.5	70826.6	1.15469e+06	269724	1.46075e+06		1.6532e+06	260042	121046	469150	3.32111e+06	1.08846e+06	1.46075e+06	n/a	Peak Found	n/a	n/a	Peak Found	n/a	Peak Found	High	1
FALSE	High	Master Protein	A0A1S3XRT7	ATP synthase subunit gamma, mitochondrial OS=Nicotiana tabacum OX=4097 GN=LOC107768003 PE=3 SV=1	0.004	0.95	6	1	1	1	361	39.9	8.09	0	1	0		198393			36562.5	222365	179012	581682		469928			242187	639568	722393	581682	n/a	Peak Found	n/a	n/a	Peak Found	Peak Found	Peak Found	High	1
FALSE	High	Master Protein	A0A1S3XSK9	Uncharacterized protein At5g01610-like OS=Nicotiana tabacum OX=4097 GN=LOC107768265 PE=4 SV=1	0.004	0.874	6	1	1	1	167	18.3	4.59	0	1	0		74244.5	28966.4		85443.6		55135.9	703659		175861	987501		565971		222498	703659	n/a	Peak Found	Peak Found	n/a	Peak Found	n/a	Peak Found	High	1
FALSE	High	Master Protein	A0A1S3YLV9	Nucleoid-associated protein At4g30620, chloroplastic-like OS=Nicotiana tabacum OX=4097 GN=LOC107777475 PE=4 SV=1	0	1.486	6	1	1	1	184	20	7.28	0	1	0		262612					62985.2	574590		622042					254173	574590	n/a	Peak Found	n/a	n/a	n/a	n/a	Peak Found	High	1
FALSE	High	Master Protein	D2K7Z2	Photosystem I reaction center subunit OS=Nicotiana tabacum OX=4097 GN=PsaN PE=2 SV=1	0	1.498	6	1	2	1	168	18	9.04	0	1	0	6685.24	1.65606e+06	171385	116827	405010	46388.6	477250	2.78171e+06	328597	3.92266e+06	5.84273e+06	2.22928e+06	2.68275e+06	133423	1.92592e+06	2.78171e+06	Peak Found	Peak Found	Peak Found	Peak Found	Peak Found	Peak Found	Peak Found	High	1
FALSE	High	Master Protein	A0A1S3XQ21	superoxide dismutase OS=Nicotiana tabacum OX=4097 GN=LOC107767528 PE=3 SV=1	0.004	0.895	6	1	1	1	220	22.6	6.74	0	1	0						375884								1.08112e+06			n/a	n/a	n/a	n/a	n/a	High	n/a	n/a	1
FALSE	High	Master Protein	A0A1S4DK08	Triosephosphate isomerase, cytosolic OS=Nicotiana tabacum OX=4097 GN=LOC107830628 PE=3 SV=1	0	2.129	6	1	1	1	254	27.2	5.99	0	1	0	35622.6	534879	116818	72823.3	228848		63011.1	1193781	1.75095e+06	1.26695e+06	3.98249e+06	1.38961e+06	1.51587e+06		254278	1193781	Peak Found	Peak Found	Peak Found	Peak Found	Peak Found	n/a	Peak Found	High	1
FALSE	High	Master Protein	A0A1S4AGN4	GDP-mannose 3,5-epimerase 1-like OS=Nicotiana tabacum OX=4097 GN=LOC107797479 PE=3 SV=1	0	2.358	6	2	2	2	376	42.5	6.34	0	2	0						13826.7	286112	1.53407e+06						39768.6	1.15459e+06	1.53407e+06	n/a	n/a	n/a	n/a	n/a	Peak Found	Peak Found	High	1
FALSE	High	Master Protein	A0A1S4CMM1	Magnesium protoporphyrin IX methyltransferase, chloroplastic-like OS=Nicotiana tabacum OX=4097 GN=LOC107820682 PE=4 SV=1	0	4.215	6	2	2	2	325	35.2	7.01	3.69	2	0	12387.4	426334	27366	62226.3	117660	5538.24	69804	2.8759e+06	608872	1.00985e+06	932940	1.1874e+06	779369	15929.1	281690	2.8759e+06	Peak Found	Peak Found	Peak Found	Peak Found	Peak Found	Peak Found	Peak Found	High	1
FALSE	High	Master Protein	A0A1S4BT19	glutathione transferase OS=Nicotiana tabacum OX=4097 GN=LOC107811585 PE=3 SV=1	0	3.091	6	1	1	1	223	25.3	6.06	1.67	1	0		89903.8	17526.8			66671.8	252055	670157		212953	597510			191762	1.01715e+06	670157	n/a	Peak Found	Peak Found	n/a	n/a	Peak Found	Peak Found	High	1
FALSE	High	Master Protein	A0A1S4CUE0	Ferredoxin-dependent glutamate synthase, chloroplastic-like OS=Nicotiana tabacum OX=4097 GN=LOC107822572 PE=4 SV=1	0	1.24	6	1	1	1	191	20.2	4.88	0	1	0		424684		53337.9	51570.7		57911.4	645861		1.00594e+06		1.01779e+06	341600		233699	645861	n/a	Peak Found	n/a	Peak Found	Peak Found	n/a	Peak Found	High	1
FALSE	High	Master Protein	A0A1S4AU18	Uncharacterized protein LOC107801289 OS=Nicotiana tabacum OX=4097 GN=LOC107801289 PE=4 SV=1	0	2.183	6	1	2	1	278	29.1	9.51	0	1	0		548897	53313.3		74309	337116		384361		1.30016e+06	1.81752e+06		492217	969616		384361	n/a	High	Peak Found	n/a	Peak Found	High	n/a	Peak Found	1
FALSE	High	Master Protein	A0A1S4BDG3	26S proteasome non-ATPase regulatory subunit 6 homolog OS=Nicotiana tabacum OX=4097 GN=LOC107807153 PE=4 SV=1	0	2.129	6	2	2	2	386	44.2	5.49	0	2	0		631509		6781.28	59683.6			560345		1.49584e+06		129400	395339			560345	n/a	High	n/a	Peak Found	Peak Found	n/a	n/a	Peak Found	1
FALSE	High	Master Protein	A0A1S3ZAW0	Heat shock protein 90-5, chloroplastic-like OS=Nicotiana tabacum OX=4097 GN=LOC107784815 PE=3 SV=1	0	4.686	6	3	4	3	798	91	5.02	0	3	0		957403	47776.5	13465.1	128516	632515	764049	2.62864e+06		2.26778e+06	1.62876e+06	256939	851278	1.81924e+06	3.08328e+06	2.62864e+06	n/a	Peak Found	Peak Found	Peak Found	Peak Found	Peak Found	High	High	1
FALSE	High	Master Protein	A0A1S4ASD1	Histone H2A OS=Nicotiana tabacum OX=4097 GN=LOC107800861 PE=3 SV=1	0	1.761	6	1	3	1	160	17.3	10.64	1.67	1	0	11823.2	6.59041e+06	870335	414947	3.27705e+06	2181355	678318	8631872	581139	1.56105e+07	2.96708e+07	7.91798e+06	2.17069e+07	6.27402e+06	2.73732e+06	8631872	Peak Found	High	Peak Found	Peak Found	Peak Found	High	Peak Found	Peak Found	1
FALSE	High	Master Protein	A0A1S3WYG6	L-ascorbate peroxidase 1, cytosolic OS=Nicotiana tabacum OX=4097 GN=LOC107759348 PE=3 SV=1	0.001	1.002	6	1	1	1	250	27.5	5.85	0	1	0						211015								606922			n/a	n/a	n/a	n/a	n/a	High	n/a	n/a	1
FALSE	High	Master Protein	P29449	Thioredoxin H-type 1 OS=Nicotiana tabacum OX=4097 PE=2 SV=1	0	1.178	6	1	1	1	126	13.9	5.88	1.66	1	0	16581.3	479649	42836.5	57263.6	212810	19976.4	341837	948406	815016	1.13613e+06	1.46035e+06	1.0927e+06	1.40963e+06	57456.3	1.37947e+06	948406	Peak Found	Peak Found	Peak Found	Peak Found	Peak Found	Peak Found	Peak Found	High	1
FALSE	High	Master Protein	A0A1S3XHU5	UDP-arabinopyranose mutase OS=Nicotiana tabacum OX=4097 GN=LOC107765349 PE=3 SV=1	0	4.077	6	1	1	1	362	41.2	6.44	2.15	1	0																	n/a	n/a	n/a	n/a	n/a	High	n/a	n/a	1	Met-loss+Acetyl [N-Term]
FALSE	High	Master Protein	A0A1S3YLJ1	Glyoxylate/succinic semialdehyde reductase 1-like OS=Nicotiana tabacum OX=4097 GN=LOC107777564 PE=3 SV=1	0	2.869	5	1	1	1	292	30.7	6.68	2.29	1	0						467056								1.34335e+06			n/a	n/a	n/a	n/a	n/a	High	n/a	n/a	1
FALSE	High	Master Protein	A0A1S4AVL7	ATP-dependent Clp protease proteolytic subunit OS=Nicotiana tabacum OX=4097 GN=LOC107801881 PE=3 SV=1	0.004	0.877	5	1	1	1	274	29.8	8.65	0	1	0		279711			64453.6			674301		662543			426935			674301	n/a	Peak Found	n/a	n/a	Peak Found	n/a	n/a	High	1
FALSE	High	Master Protein	A0A1S4CQ52	malate dehydrogenase OS=Nicotiana tabacum OX=4097 GN=LOC107821463 PE=3 SV=1	0	2.665	5	2	2	2	441	46.6	8	0	2	0		413566	19158			597801		307452		979604	653120			1.7194e+06		307452	n/a	Peak Found	Peak Found	n/a	n/a	High	n/a	High	1
FALSE	High	Master Protein	A0A1S4ANY9	Cell division protein FtsZ homolog 2-1, chloroplastic-like OS=Nicotiana tabacum OX=4097 GN=LOC107799818 PE=3 SV=1	0	3.046	5	2	2	2	478	50.3	6.21	0	2	0		284943		32749.8	35744.8		262648	2.07361e+06		674937		624928	236770		1.0599e+06	2.07361e+06	n/a	Peak Found	n/a	Peak Found	Peak Found	n/a	Peak Found	High	1
FALSE	High	Master Protein	A0A1S3ZYZ3	Flagellar radial spoke protein 5-like OS=Nicotiana tabacum OX=4097 GN=LOC107791917 PE=4 SV=1	0	3.479	5	2	3	2	407	45.3	8.82	2.01	2	0		435349			84390.1		22974.5	1.2804e+06		1.0312e+06			558993		92712.3	1.2804e+06	n/a	High	n/a	n/a	Peak Found	n/a	Peak Found	High	1
FALSE	High	Master Protein	A0A1S3XIX1	glutathione transferase OS=Nicotiana tabacum OX=4097 GN=LOC107765621 PE=3 SV=1	0	1.743	5	1	1	1	223	25.5	6.04	0	1	0		229239	11042.8	20950.3	131681		18840.3	1.31574e+06		542992	376463	399773	872246		76029.1	1.31574e+06	n/a	Peak Found	Peak Found	Peak Found	Peak Found	n/a	Peak Found	High	1
FALSE	High	Master Protein	A0A1S3ZRQ6	6-phosphogluconate dehydrogenase, decarboxylating OS=Nicotiana tabacum OX=4097 GN=LOC107789656 PE=3 SV=1	0	3.622	5	3	3	1	485	53.4	6.13	0	3	0	10776.4	477466					309836	937968	529687	1.13096e+06					1.25033e+06	937968	Peak Found	Peak Found	n/a	n/a	n/a	n/a	Peak Found	High	1
FALSE	High	Master Protein	A0A0F7CYG6	Translationally controlled tumor protein OS=Nicotiana tabacum OX=4097 GN=LOC107778375 PE=2 SV=1	0	2.077	5	1	4	1	168	18.7	4.5	5.26	1	0	4360.98	1.56481e+06	174436	108340	407939	641610	116791	2.32458e+06	214354	3.70653e+06	5.94673e+06	2.06733e+06	2.70215e+06	1.8454e+06	471304	2.32458e+06	Peak Found	High	Peak Found	Peak Found	High	High	Peak Found	High	1
FALSE	High	Master Protein	A0A1S4CHS5	ribulose-phosphate 3-epimerase OS=Nicotiana tabacum OX=4097 GN=LOC107818980 PE=3 SV=1	0	2.426	5	1	1	1	281	29.9	7.83	1.85	1	0		364448						1.26771e+06		863259						1.26771e+06	n/a	Peak Found	n/a	n/a	n/a	n/a	n/a	High	1
FALSE	High	Master Protein	A0A1S3ZV49	Uncharacterized protein LOC107790822 OS=Nicotiana tabacum OX=4097 GN=LOC107790822 PE=4 SV=1	0.001	1.017	5	1	2	1	225	24.8	9.94	0	1	0		204441	932310	303131	284250		21331.3	168352		484254	3.17836e+07	5.78431e+06	1.88285e+06		86081.3	168352	n/a	Peak Found	High	High	Peak Found	n/a	Peak Found	Peak Found	1
FALSE	High	Master Protein	A0A1S3Z100	Calcium sensing receptor, chloroplastic-like OS=Nicotiana tabacum OX=4097 GN=LOC107781793 PE=4 SV=1	0	1.786	5	1	1	1	394	41.9	9.39	0	1	0	21211.6	25460.2		7480.79	6940.95	70064.6	1.02802e+06	412659	1.04261e+06	60307		142748	45976.3	201520	4.14852e+06	412659	Peak Found	Peak Found	n/a	Peak Found	Peak Found	Peak Found	High	Peak Found	1
FALSE	High	Master Protein	A0A1S4CKS4	Thylakoid membrane protein slr0575-like OS=Nicotiana tabacum OX=4097 GN=LOC107820138 PE=4 SV=1	0	1.211	5	1	1	1	283	31.1	8.66	0	1	0	25049.2	227777	164823		149481		280034	675315	1.23123e+06	539530	5.61901e+06		990152		1.13006e+06	675315	Peak Found	Peak Found	Peak Found	n/a	Peak Found	n/a	Peak Found	High	1
FALSE	High	Master Protein	A0A1S3XJL8	Aspartic proteinase nepenthesin-2-like OS=Nicotiana tabacum OX=4097 GN=LOC107765921 PE=3 SV=1	0	3.947	5	2	2	2	458	50.1	9.23	0	2	0		97038.5	552757	17044.3	1.15661e+06		420526	2.06881e+06		229853	1.88442e+07	325238	7.66131e+06		1.69701e+06	2.06881e+06	n/a	Peak Found	Peak Found	Peak Found	Peak Found	n/a	High	High	1
FALSE	High	Master Protein	A0A1S3XMD5	ATP citrate synthase OS=Nicotiana tabacum OX=4097 GN=LOC107766682 PE=4 SV=1	0	3.585	5	3	3	1	612	66.1	7.42	0	3	0		54538.3			15975.7			282063		129183			105822			282063	n/a	Peak Found	n/a	n/a	Peak Found	n/a	n/a	High	1
FALSE	High	Master Protein	A0A1S4B0G2	60S ribosomal protein L6-like isoform X1 OS=Nicotiana tabacum OX=4097 GN=LOC107803255 PE=1 SV=1	0	2.369	5	1	2	1	230	25.5	10.13	2.25	1	0		1.62584e+06			226023		88028.5	685986		3.8511e+06			1.49716e+06		355234	685986	n/a	High	n/a	n/a	Peak Found	n/a	Peak Found	High	1
FALSE	High	Master Protein	A0A1S4B4I6	Histone H3 OS=Nicotiana tabacum OX=4097 GN=LOC107804333 PE=3 SV=1	0	1.206	5	1	5	1	136	15.2	11.3	3.84	1	0	630568	3.59899e+06	754801	958465	2.76064e+06	683627	541148	1.77231e+06	3.09941e+07	8.52483e+06	2.57321e+07	1.82893e+07	1.82862e+07	1.96625e+06	2.18377e+06	1.77231e+06	Peak Found	High	High	Peak Found	Peak Found	High	Peak Found	High	1
FALSE	High	Master Protein	A0A1S3XCY5	beta-ketoacyl-[acyl-carrier-protein] synthase I OS=Nicotiana tabacum OX=4097 GN=LOC107763810 PE=3 SV=1	0	3.978	5	2	2	2	469	49.9	7.75	0	2	0	20922.4	171152			48885.5	796479	174943	540652	1.02839e+06	405403			323813	2.29084e+06	705974	540652	Peak Found	Peak Found	n/a	n/a	Peak Found	High	Peak Found	High	1
FALSE	High	Master Protein	A0A1S3YRG8	ATP citrate synthase OS=Nicotiana tabacum OX=4097 GN=LOC107778993 PE=4 SV=1	0	4.182	5	3	3	1	608	65.6	7.21	0	3	2		576565					58683.6	1.80242e+06		1.3657e+06					236815	1.80242e+06	n/a	Peak Found	n/a	n/a	n/a	n/a	Peak Found	High	1
FALSE	High	Master Protein	A0A1S4AKP4	Ras-related protein RABE1c-like OS=Nicotiana tabacum OX=4097 GN=LOC107798700 PE=3 SV=1	0.004	0.918	5	1	1	1	216	23.5	6.2	0	1	0	127784	653223	104569	83973.8	190094		84920.8	1.43647e+06	6.28094e+06	1.54727e+06	3.56488e+06	1.60238e+06	1.25917e+06		342694	1.43647e+06	Peak Found	Peak Found	Peak Found	Peak Found	Peak Found	n/a	Peak Found	High	1
FALSE	High	Master Protein	A0A1S3X7A0	40S ribosomal protein S9-2 OS=Nicotiana tabacum OX=4097 GN=LOC107761978 PE=3 SV=1	0	1.847	5	1	2	1	197	23	10.24	2.14	1	0		1.16263e+06					291160	828467		2.7539e+06					1.17496e+06	828467	n/a	High	n/a	n/a	n/a	n/a	Peak Found	High	1
FALSE	High	Master Protein	A0A1S3Z2G1	Mitochondrial outer membrane protein porin of 34 kDa-like OS=Nicotiana tabacum OX=4097 GN=LOC107782265 PE=3 SV=1	0	2.181	5	1	2	1	276	29.5	7.97	2.63	1	0	940144					635196	183886		4.62106e+07					1.82695e+06	742064		High	n/a	n/a	n/a	n/a	High	Peak Found	n/a	1
FALSE	High	Master Protein	A0A1S4ANH7	Ras-related protein RABA1f OS=Nicotiana tabacum OX=4097 GN=LOC107799657 PE=3 SV=1	0.002	0.992	5	1	1	1	217	24.1	5.95	0	1	0		181585	31208.4	13274.7	38350.4		54890.5	604442		430117	1.06393e+06	253306	254030		221508	604442	n/a	Peak Found	Peak Found	Peak Found	Peak Found	n/a	Peak Found	High	1
FALSE	High	Master Protein	A0A1S4BB89	Glucose-1-phosphate adenylyltransferase OS=Nicotiana tabacum OX=4097 GN=LOC107806492 PE=3 SV=1	0	3.079	5	2	2	2	520	57.2	8.34	2.14	2	0		653567	91778.7	87711.5	188427		28873.1	2.51594e+06		1.54809e+06	3.12885e+06	1.6737e+06	1.24812e+06		116516	2.51594e+06	n/a	Peak Found	Peak Found	Peak Found	Peak Found	n/a	Peak Found	High	1
FALSE	High	Master Protein	A0A1S4BZA3	threonine--tRNA ligase OS=Nicotiana tabacum OX=4097 GN=LOC107813470 PE=4 SV=1	0.004	0.912	5	1	1	1	261	30.2	6.33	0	1	0								530033								530033	n/a	n/a	n/a	n/a	n/a	n/a	n/a	High	1
FALSE	High	Master Protein	A0A1S3YPT0	60S ribosomal protein L10-like OS=Nicotiana tabacum OX=4097 GN=LOC107778281 PE=3 SV=1	0	1.267	5	1	1	1	221	24.9	10.43	0	1	0			9752.86	6726.03		570156					332487	128346		1.63989e+06			n/a	n/a	Peak Found	Peak Found	n/a	High	n/a	n/a	1
FALSE	High	Master Protein	A0A1S4CXH4	Uncharacterized protein LOC107823677 OS=Nicotiana tabacum OX=4097 GN=LOC107823677 PE=4 SV=1	0	1.889	5	1	1	1	181	18.8	9.66	1.77	1	0		311115	36720.7	45732.7	114996		234320	2.08638e+06		736929	1.25185e+06	872667	761727		945585	2.08638e+06	n/a	Peak Found	Peak Found	Peak Found	Peak Found	n/a	Peak Found	High	1
FALSE	High	Master Protein	A0A139ZSG9	6-phosphogluconate dehydrogenase, decarboxylating OS=Nicotiana tabacum OX=4097 GN=LOC107779182 PE=2 SV=1	0	3.299	5	3	4	1	484	53.3	5.94	1.68	3	2	7003.94	1.22541e+06	140727	29024.6	196407		28370.7	2.38337e+06	344262	2.90259e+06	4.79757e+06	553845	1.30099e+06		114488	2.38337e+06	Peak Found	High	Peak Found	n/a	n/a	n/a	n/a	High	1
FALSE	High	Master Protein	A0A1S4BLG0	Uncharacterized protein C167.05-like OS=Nicotiana tabacum OX=4097 GN=LOC107809547 PE=4 SV=1	0.004	0.917	5	1	1	1	162	17.8	6.9	0	1	0		9222.7					317699			21845.6					1.28206e+06		n/a	Peak Found	n/a	n/a	n/a	n/a	High	n/a	1
FALSE	High	Master Protein	A0A1S4BTJ3	NAD(P)H-quinone oxidoreductase subunit S, chloroplastic-like OS=Nicotiana tabacum OX=4097 GN=LOC107811723 PE=4 SV=1	0.004	0.861	5	1	1	1	243	26.8	8.19	0	1	0		102169			21693.6			161144		242005			143697			161144	n/a	Peak Found	n/a	n/a	Peak Found	n/a	n/a	High	1
FALSE	High	Master Protein	A0A140G1S6	Photosystem I assembly protein Ycf4 OS=Nicotiana tabacum OX=4097 GN=ycf4 PE=3 SV=1	0.004	0.915	5	1	1	1	184	21.4	9.57	0	1	0		149992		8806.9		23840.6		379758		355281		168053		68570.5		379758	n/a	Peak Found	n/a	Peak Found	n/a	Peak Found	n/a	High	1
FALSE	High	Master Protein	A0A1S4B7E1	Uncharacterized protein LOC107805303 isoform X1 OS=Nicotiana tabacum OX=4097 GN=LOC107805303 PE=4 SV=1	0.004	0.929	5	1	1	1	227	24.5	7.49	0	1	0		52646.1	8796.8		16986		72755.8	191602		124702	299894		112514		293602	191602	n/a	Peak Found	Peak Found	n/a	Peak Found	n/a	Peak Found	High	1
FALSE	High	Master Protein	A0A1S3XQB9	Tropinone reductase homolog At5g06060-like OS=Nicotiana tabacum OX=4097 GN=LOC107767554 PE=4 SV=1	0	1.329	5	1	1	1	269	28.9	7.43	0	1	0								601630								601630	n/a	n/a	n/a	n/a	n/a	n/a	n/a	High	1
FALSE	High	Master Protein	A0A1S3XJD3	Photosystem I reaction center subunit III OS=Nicotiana tabacum OX=4097 GN=LOC107765837 PE=3 SV=1	0	1.68	5	1	2	1	228	25	9.36	0	1	0		2.14308e+06	146625	151707	434255	2440452	303987	9483277		5.07625e+06	4.99863e+06	2.89486e+06	2.87647e+06	7.01924e+06	1.22672e+06	9483277	n/a	Peak Found	Peak Found	Peak Found	High	High	Peak Found	Peak Found	1
FALSE	High	Master Protein	A0A1S3YD75	Chlorophyll a-b binding protein, chloroplastic OS=Nicotiana tabacum OX=4097 GN=LOC107774933 PE=3 SV=1	0	1.546	5	1	1	1	251	27.7	6.55	1.79	1	0		3946071	240171	154535	53704.7		487081	5.30793e+06		9.34696e+06	8.18773e+06	2.94882e+06	355736		1.96559e+06	5.30793e+06	n/a	Peak Found	Peak Found	Peak Found	Peak Found	n/a	Peak Found	High	1
FALSE	High	Master Protein	A0A1S3XDE1	Aspartate aminotransferase OS=Nicotiana tabacum OX=4097 GN=LOC107763872 PE=3 SV=1	0	2.059	5	2	2	2	462	50.7	8.13	0	2	0	3203.98	577497	19720.9	14156.8	67323.4		83378.3	1.52148e+06	157484	1.3679e+06	672311	270140	445945		336469	1.52148e+06	Peak Found	High	Peak Found	Peak Found	Peak Found	n/a	Peak Found	High	1
FALSE	High	Master Protein	A0A1S4ABI5	Probable mitochondrial-processing peptidase subunit beta, mitochondrial OS=Nicotiana tabacum OX=4097 GN=LOC107795839 PE=3 SV=1	0.004	0.887	5	1	1	1	531	59.6	6.6	0	1	0		125454		17527.6	21742.3	56054		205969		297160		334460	144020	161223		205969	n/a	Peak Found	n/a	Peak Found	Peak Found	Peak Found	n/a	High	1
FALSE	High	Master Protein	A0A1S3ZEQ4	GDSL esterase/lipase At1g29670-like OS=Nicotiana tabacum OX=4097 GN=LOC107785876 PE=3 SV=1	0	2.03	5	1	1	1	261	28.8	6.77	0	1	0								967306								967306	n/a	n/a	n/a	n/a	n/a	n/a	n/a	High	1
FALSE	High	Master Protein	A0A1S3X2Z0	Triosephosphate isomerase, chloroplastic-like OS=Nicotiana tabacum OX=4097 GN=LOC107760622 PE=3 SV=1	0.001	1.014	5	1	1	1	327	34.7	7.28	0	1	0						311742								896635			n/a	n/a	n/a	n/a	n/a	High	n/a	n/a	1
FALSE	High	Master Protein	A0A1S3X4I9	2-methyl-6-phytyl-1,4-hydroquinone methyltransferase, chloroplastic-like OS=Nicotiana tabacum OX=4097 GN=LOC107760985 PE=3 SV=1	0.001	1.061	4	1	1	1	339	38.1	7.8	0	1	0	20758.2	97950.8	30466	16206.2	46128	258231	49724.5	584582	1.02032e+06	232014	1.03862e+06	309245	305548	742725	200661	584582	Peak Found	Peak Found	Peak Found	Peak Found	Peak Found	Peak Found	Peak Found	High	1
FALSE	High	Master Protein	A0A1S3XAW1	60S ribosomal protein L11-1 OS=Nicotiana tabacum OX=4097 GN=LOC107763118 PE=1 SV=1	0.003	0.965	4	1	1	1	181	20.7	9.92	0	1	0		1.2795e+06	80219.1	42340	258042		60791.1	769943		3.03073e+06	2.73477e+06	807928	1.70925e+06		245319	769943	n/a	High	Peak Found	Peak Found	Peak Found	n/a	Peak Found	Peak Found	1
FALSE	High	Master Protein	A0A0R4X9V9	Epidermis-specific Secreted glycoprotein EP1-like OS=Nicotiana tabacum OX=4097 GN=MBL3 PE=2 SV=1	0.001	1.056	4	1	1	1	298	33.7	9.6	0	1	0		29970.7	429441		1.71979e+06			410728		70990.9	1.46402e+07		1.13918e+07			410728	n/a	Peak Found	Peak Found	n/a	Peak Found	n/a	n/a	High	1
FALSE	High	Master Protein	A0A1S4DL03	Large ribosomal subunit protein uL18c OS=Nicotiana tabacum OX=4097 GN=LOC107830818 PE=3 SV=1	0	1.384	4	1	1	1	207	23.3	10.04	0	1	0		414930	66594	22872.6	137479	9225.67	55748.2	373603		982834	2.27027e+06	436453	910652	26534.9	224969	373603	n/a	High	Peak Found	Peak Found	Peak Found	Peak Found	Peak Found	Peak Found	1
FALSE	High	Master Protein	A0A1S4CJD5	Sedoheptulose-1,7-bisphosphatase, chloroplastic-like OS=Nicotiana tabacum OX=4097 GN=LOC107819677 PE=3 SV=1	0	2.05	4	2	2	2	395	42.8	6.29	0	2	0		1.65853e+06	731709	130005	646913		131494	1.07778e+06		3.92851e+06	2.49449e+07	2.48074e+06	4.2851e+06		530637	1.07778e+06	n/a	High	Peak Found	Peak Found	Peak Found	n/a	Peak Found	High	1
FALSE	High	Master Protein	A0A1S4CCG1	Large ribosomal subunit protein uL4c OS=Nicotiana tabacum OX=4097 GN=LOC107817573 PE=3 SV=1	0	1.722	4	1	1	1	282	31.2	6.65	0	1	0						562035	8499.74							1.61653e+06	34300.3		n/a	n/a	n/a	n/a	n/a	High	Peak Found	n/a	1
FALSE	High	Master Protein	A0A1S4ABQ2	40S ribosomal protein S18-like OS=Nicotiana tabacum OX=4097 GN=LOC107795895 PE=3 SV=1	0	1.453	4	1	2	1	190	21.9	10.36	0	1	0	5113.69	1.12559e+06	26734.1	14800.7	143566			788632	251351	2.66616e+06	911399	282427	950967			788632	Peak Found	High	Peak Found	Peak Found	Peak Found	n/a	n/a	High	1
FALSE	High	Master Protein	A0A1S4BWG5	30S ribosomal protein S13, chloroplastic-like OS=Nicotiana tabacum OX=4097 GN=LOC107812601 PE=3 SV=1	0	1.111	4	1	1	1	168	18.8	10.18	1.77	1	0		739697	33236.9		108159		21673.4	377622		1.7521e+06	1.13309e+06		716433		87461.9	377622	n/a	High	Peak Found	n/a	Peak Found	n/a	Peak Found	Peak Found	1
FALSE	High	Master Protein	A0A1S3YP36	fructokinase OS=Nicotiana tabacum OX=4097 GN=LOC107778295 PE=3 SV=1	0.001	1.065	4	1	1	1	388	42	5.41	0	1	0		69161.8			16762.6			280682		163822			111034			280682	n/a	Peak Found	n/a	n/a	Peak Found	n/a	n/a	High	1
FALSE	High	Master Protein	A0A1S4C7A3	Mitochondrial dicarboxylate/tricarboxylate transporter DTC-like OS=Nicotiana tabacum OX=4097 GN=LOC107815847 PE=3 SV=1	0	1.162	4	1	1	1	297	31.7	9.32	0	1	0						348665								1.00283e+06			n/a	n/a	n/a	n/a	n/a	High	n/a	n/a	1
FALSE	High	Master Protein	A0A0M4JST5	ATP synthase protein MI25 OS=Nicotiana tabacum OX=4097 GN=atp4 PE=3 SV=1	0	1.468	4	1	2	1	198	22.3	9.74	0	1	0	6535.25	1.53878e+06	1.72408e+06	1.9152e+06	2.16374e+06		245023	2.34988e+06	321225	3.64486e+06	5.87762e+07	3.65456e+07	1.43324e+07		988779	2.34988e+06	Peak Found	High	Peak Found	Peak Found	Peak Found	n/a	Peak Found	High	1
FALSE	High	Master Protein	A0A1S3X320	2-isopropylmalate synthase OS=Nicotiana tabacum OX=4097 GN=LOC107760648 PE=3 SV=1	0.001	1.011	4	1	1	1	606	65.6	6.49	0	1	0		42773					24269.2	163100		101315					97937.1	163100	n/a	Peak Found	n/a	n/a	n/a	n/a	Peak Found	High	1
FALSE	High	Master Protein	A0A1S3Z7K9	Aldehyde dehydrogenase family 2 member B4, mitochondrial-like isoform X1 OS=Nicotiana tabacum OX=4097 GN=LOC107783944 PE=3 SV=1	0	3.083	4	2	2	2	536	58.5	7.72	0	2	0		1.02988e+06	63231.5	90801.4	246721	8410.31	221731	1.65517e+06		2.43946e+06	2.15564e+06	1.73266e+06	1.63426e+06	24189.8	894783	1.65517e+06	n/a	Peak Found	Peak Found	Peak Found	Peak Found	Peak Found	Peak Found	High	1
FALSE	High	Master Protein	A0A1S3X559	Adenosylhomocysteinase OS=Nicotiana tabacum OX=4097 GN=LOC107761175 PE=3 SV=1	0	3.409	4	2	2	2	485	53.1	6.01	1.78	2	0		825044	27564.3	13190.6	190115		324243	1.52766e+06		1.95426e+06	939700	251702	1.25931e+06		1.30847e+06	1.52766e+06	n/a	Peak Found	Peak Found	Peak Found	Peak Found	n/a	Peak Found	High	1
FALSE	High	Master Protein	A0A1S3XLX4	Fruit protein pKIWI502-like OS=Nicotiana tabacum OX=4097 GN=LOC107766402 PE=4 SV=1	0.004	0.941	4	1	2	1	307	33.3	8.41	0	1	0		319942	6167.57	45320.1	65440.3	250921		1.18828e+06		757838	210260	864795	433471	721699		1.18828e+06	n/a	Peak Found	Peak Found	Peak Found	Peak Found	High	n/a	High	1
FALSE	High	Master Protein	A0A1S4AL04	Ferredoxin--nitrite reductase, chloroplastic-like isoform X1 OS=Nicotiana tabacum OX=4097 GN=LOC107798816 PE=3 SV=1	0	1.998	4	2	3	2	599	67	6.57	0	2	0		665406	48724	23668	74640.4		54344.8	496949		1.57613e+06	1.66106e+06	451631	494412		219305	496949	n/a	High	Peak Found	Peak Found	Peak Found	n/a	Peak Found	High	1
FALSE	High	Master Protein	A0A1S4A0G1	Rhodanese-like domain-containing protein 9, chloroplastic OS=Nicotiana tabacum OX=4097 GN=LOC107792361 PE=4 SV=1	0.001	1.047	4	1	1	1	235	25.4	8.06	0	1	0		192826			65123.8		188747	1.16049e+06		456741			431375		761678	1.16049e+06	n/a	Peak Found	n/a	n/a	Peak Found	n/a	Peak Found	High	1
FALSE	High	Master Protein	A0A1S3Y7G1	8-hydroxygeraniol dehydrogenase-like OS=Nicotiana tabacum OX=4097 GN=LOC107772996 PE=4 SV=1	0	1.139	4	1	1	1	262	28.4	6.15	0	1	0		196155			44412.7		149902	423747		464628			294186		604921	423747	n/a	Peak Found	n/a	n/a	Peak Found	n/a	Peak Found	High	1
FALSE	High	Master Protein	A0A1S3XB74	spermidine synthase OS=Nicotiana tabacum OX=4097 GN=LOC107763093 PE=3 SV=1	0	1.627	4	1	2	1	344	37.9	5.19	0	1	0		366828	10308.3					320028		868897	351423					320028	n/a	High	Peak Found	n/a	n/a	n/a	n/a	High	1
FALSE	High	Master Protein	A0A1S4A868	glutathione transferase OS=Nicotiana tabacum OX=4097 GN=LOC107794811 PE=3 SV=1	0	1.586	4	1	1	1	213	23.9	6.54	0	1	0		1.38738e+06								3.28625e+06							n/a	High	n/a	n/a	n/a	n/a	n/a	n/a	1
FALSE	High	Master Protein	A0A1S3ZD62	Xyloglucan endotransglucosylase/hydrolase OS=Nicotiana tabacum OX=4097 GN=LOC107785465 PE=3 SV=1	0.003	0.96	4	1	1	1	295	33.9	8.44	0	1	0	2901.82	204291	16288.9	28681.9	45905		16200.3	155653	142632	483898	555307	547305	304071		65375.6	155653	Peak Found	High	Peak Found	Peak Found	Peak Found	n/a	Peak Found	Peak Found	1
FALSE	High	Master Protein	A0A1S4B7N5	catechol oxidase OS=Nicotiana tabacum OX=4097 GN=LOC107805360 PE=3 SV=1	0	3.352	4	2	2	2	591	66.9	6.71	1.98	2	0	3146.88	193016		51149.3	137713	223998	757905	1.09891e+06	154677	457192		976026	912203	644264	3.05849e+06	1.09891e+06	Peak Found	Peak Found	n/a	Peak Found	Peak Found	Peak Found	High	High	1
FALSE	High	Master Protein	A0A1S3XQE4	allene-oxide cyclase OS=Nicotiana tabacum OX=4097 GN=LOC107767576 PE=3 SV=1	0	1.79	4	1	1	1	245	26.6	8.98	0	1	0		293931	66738.5	79578.2	188768	130145		1.14357e+06		696228	2.2752e+06	1.5185e+06	1.25038e+06	374325		1.14357e+06	n/a	Peak Found	Peak Found	Peak Found	Peak Found	Peak Found	n/a	High	1
FALSE	High	Master Protein	A0A1S3XVH1	Ribonuclease OS=Nicotiana tabacum OX=4097 GN=LOC107769187 PE=4 SV=1	0	4.533	4	3	3	3	980	107.7	7.74	1.92	3	0		273974			41426.6		292105	1.22233e+06		648955			274406		1.17877e+06	1.22233e+06	n/a	Peak Found	n/a	n/a	Peak Found	n/a	Peak Found	High	1
FALSE	High	Master Protein	A0A1S3XTT0	Uroporphyrinogen decarboxylase OS=Nicotiana tabacum OX=4097 GN=LOC107768723 PE=3 SV=1	0	1.619	4	1	1	1	393	43.2	8.27	0	1	0		170200	39058.5	31828.5	72033.2			617547		403147	1.33155e+06	607349	477142			617547	n/a	Peak Found	Peak Found	Peak Found	Peak Found	n/a	n/a	High	1
FALSE	High	Master Protein	A0A1S4AKW2	Delta-aminolevulinic acid dehydratase OS=Nicotiana tabacum OX=4097 GN=LOC107798564 PE=3 SV=1	0.001	1.017	3	1	1	1	430	46.7	7.06	0	1	0		80328		10892.2			44168.7	346215		190271		207843			178241	346215	n/a	Peak Found	n/a	Peak Found	n/a	n/a	Peak Found	High	1
FALSE	High	Master Protein	A0A1S4ABJ7	Cysteine synthase OS=Nicotiana tabacum OX=4097 GN=LOC107795843 PE=3 SV=1	0.004	0.933	3	1	1	1	373	40.7	7.93	0	1	0		68808.4						192597		162985						192597	n/a	Peak Found	n/a	n/a	n/a	n/a	n/a	High	1
FALSE	High	Master Protein	A0A1S3X3J1	Haloacid dehalogenase-like hydrolase domain-containing protein At3g48420 OS=Nicotiana tabacum OX=4097 GN=LOC107760931 PE=4 SV=1	0.004	0.896	3	1	1	1	318	34	8.06	0	1	0		588147	83719.7	89639.6	116350		33695.7	724447		1.39313e+06	2.85411e+06	1.71049e+06	770695		135977	724447	n/a	High	Peak Found	Peak Found	Peak Found	n/a	Peak Found	Peak Found	1
FALSE	High	Master Protein	A0A1S3XJZ1	Plasma membrane ATPase OS=Nicotiana tabacum OX=4097 GN=LOC107765797 PE=3 SV=1	0	2.957	3	2	2	2	956	105	6.76	1.61	2	0		948341	28113.5	26786.8	168659		71926.7	480508		2.24631e+06	958425	511143	1.11719e+06		290256	480508	n/a	High	Peak Found	Peak Found	Peak Found	High	Peak Found	Peak Found	1
FALSE	High	Master Protein	Q8H6P9	Ankyrin domain protein OS=Nicotiana tabacum OX=4097 GN=ANK1 PE=2 SV=1	0	1.441	3	1	1	1	350	37.3	4.53	0	1	0		146926			40385.1		8145.19	588453		348021			267507		32869.5	588453	n/a	Peak Found	n/a	n/a	Peak Found	n/a	Peak Found	High	1
FALSE	High	Master Protein	A0A1S4AV90	60S acidic ribosomal protein P0 OS=Nicotiana tabacum OX=4097 GN=LOC107801773 PE=3 SV=1	0	3.253	3	1	1	1	323	35	5.19	2.33	1	0		2.50569e+06	137725	74730.4	489862		238064	1.71901e+06		5.93517e+06	4.6952e+06	1.426e+06	3.2448e+06		960695	1.71901e+06	n/a	High	Peak Found	Peak Found	Peak Found	n/a	Peak Found	Peak Found	1
FALSE	High	Master Protein	A0A1S3Z662	60S ribosomal protein L13a-4-like OS=Nicotiana tabacum OX=4097 GN=LOC107783495 PE=3 SV=1	0.001	1.058	3	1	1	1	206	23.5	10.54	1.81	1	0		830084			71358.2			202028		1.9662e+06			472671			202028	n/a	High	n/a	n/a	Peak Found	n/a	n/a	Peak Found	1
FALSE	High	Master Protein	A0A1S3YNC8	PGR5-like protein 1A, chloroplastic OS=Nicotiana tabacum OX=4097 GN=LOC107778116 PE=4 SV=1	0.001	1.041	3	1	1	1	328	36.4	5.31	0	1	0								418453								418453	n/a	n/a	n/a	n/a	n/a	n/a	n/a	High	1
FALSE	High	Master Protein	A0A1S3XQR5	Fructose-bisphosphate aldolase OS=Nicotiana tabacum OX=4097 GN=LOC107767727 PE=3 SV=1	0.001	1.026	3	1	2	1	358	38.5	7.66	0	1	0	9595.91	379779	13150	5413.33	276875	798897	8697.31	1.09294e+06	471664	899574	448301	103297	1.834e+06	2.29779e+06	35097.6	1.09294e+06	Peak Found	Peak Found	Peak Found	Peak Found	Peak Found	High	Peak Found	High	1
FALSE	High	Master Protein	A0A1S4D6G2	glutamate-1-semialdehyde 2,1-aminomutase OS=Nicotiana tabacum OX=4097 GN=LOC107826543 PE=3 SV=1	0	2.049	3	1	2	1	478	50.9	6.89	0	1	0		71088.4	19140.8		15695.1		455227	326143		168385	652533		103963		1.83705e+06	326143	n/a	Peak Found	Peak Found	n/a	Peak Found	n/a	High	Peak Found	1
FALSE	High	Master Protein	A0A1S3XN01	Kirola-like OS=Nicotiana tabacum OX=4097 GN=LOC107766931 PE=4 SV=1	0	1.26	3	1	1	1	299	34.6	5.31	0	1	0		523679						73656.7		1.24042e+06						73656.7	n/a	High	n/a	n/a	n/a	n/a	n/a	Peak Found	1
FALSE	High	Master Protein	A0A1S3Z143	2-hydroxyacyl-CoA lyase-like OS=Nicotiana tabacum OX=4097 GN=LOC107781829 PE=3 SV=1	0.001	1.079	3	1	1	1	574	61.4	6.61	0	1	0		44939.4						117514		106447						117514	n/a	Peak Found	n/a	n/a	n/a	n/a	n/a	High	1
FALSE	High	Master Protein	A0A1S4BXU2	40S ribosomal protein S3-2-like OS=Nicotiana tabacum OX=4097 GN=LOC107813032 PE=1 SV=1	0.003	0.96	3	1	1	1	248	27.7	9.55	0	1	0	4601.32	656833		23792.2	120084	13192.9	320280	1.2207e+06	226167	1.55582e+06		454001	795426	37945.5	1.29247e+06	1.2207e+06	Peak Found	Peak Found	n/a	Peak Found	Peak Found	Peak Found	Peak Found	High	1
FALSE	High	Master Protein	A0A1S4CMC2	Ketol-acid reductoisomerase OS=Nicotiana tabacum OX=4097 GN=LOC107820600 PE=3 SV=1	0	2.073	3	1	1	1	592	63.7	6.35	0	1	0		384179						507112		909995						507112	n/a	High	n/a	n/a	n/a	n/a	n/a	Peak Found	1
FALSE	High	Master Protein	A0A1S4C8B7	Fasciclin-like arabinogalactan protein 1 OS=Nicotiana tabacum OX=4097 GN=LOC107816302 PE=3 SV=1	0.01	0.848	3	1	1	1	416	44	6.24	0	1	0		99832.3	61581.8	5888.8	151700			422833		236470	2.0994e+06	112370	1.00485e+06			422833	n/a	Peak Found	Peak Found	Peak Found	Peak Found	n/a	n/a	High	1
FALSE	High	Master Protein	A0A1S4AIC6	Beta-glucosidase 44-like OS=Nicotiana tabacum OX=4097 GN=LOC107797996 PE=3 SV=1	0	1.687	3	1	1	1	515	59.3	9.07	0	1	0		40705				376465		55610.5		96416.9				1.08279e+06		55610.5	n/a	Peak Found	n/a	n/a	n/a	High	n/a	Peak Found	1
FALSE	High	Master Protein	A0A1S3YP30	Proliferating cell nuclear antigen OS=Nicotiana tabacum OX=4097 GN=LOC107778290 PE=3 SV=1	0	1.17	3	1	1	1	264	29.2	4.79	0	1	0								884073								884073	n/a	n/a	n/a	n/a	n/a	n/a	n/a	High	1
FALSE	High	Master Protein	A0A1S3XFZ3	Protease HtpX homolog OS=Nicotiana tabacum OX=4097 GN=LOC107764622 PE=3 SV=1	0.001	1.032	3	1	1	1	332	36.7	8.69	0	1	0		255754						147920		605799						147920	n/a	High	n/a	n/a	n/a	n/a	n/a	Peak Found	1
FALSE	High	Master Protein	A0A1S3Z1F3	glutamate synthase (ferredoxin) OS=Nicotiana tabacum OX=4097 GN=LOC107781744 PE=3 SV=1	0	7.411	3	4	5	4	1536	167.7	6.58	5.86	4	0	3596.27	4987407	215838	191749	375785	396581	488767	4.15726e+06	176766	1.18135e+07	7.3582e+06	3.65894e+06	2.48917e+06	1.14065e+06	1.97239e+06	4.15726e+06	Peak Found	High	Peak Found	Peak Found	Peak Found	Peak Found	Peak Found	High	1
FALSE	High	Master Protein	A0A1C8FVK7	Eukaryotic translation initiation factor 2 subunit alpha OS=Nicotiana tabacum OX=4097 GN=eIF2alpha PE=2 SV=1	0	1.277	3	1	1	1	343	38.5	5.35	0	1	0		338452					53731.3	393618		801682					216830	393618	n/a	High	n/a	n/a	n/a	n/a	Peak Found	Peak Found	1
FALSE	High	Master Protein	A0A1S4C6D1	Uncharacterized protein LOC107815685 OS=Nicotiana tabacum OX=4097 GN=LOC107815685 PE=4 SV=1	0	1.153	3	1	1	1	348	38.8	6.65	0	1	0		175717			33368.6	40516.2	178358	392206		416216			221031	116533	719754	392206	n/a	Peak Found	n/a	n/a	Peak Found	Peak Found	Peak Found	High	1
FALSE	High	Master Protein	A0A1S4BD70	26S protease regulatory subunit 7 homolog A-like OS=Nicotiana tabacum OX=4097 GN=LOC107807071 PE=3 SV=1	0.004	0.861	3	1	1	1	429	47.9	6.02	0	1	0				5960.06		138453						113729		398219			n/a	n/a	n/a	Peak Found	n/a	High	n/a	n/a	1
FALSE	High	Master Protein	A0A1S3XT40	Light-induced protein, chloroplastic-like OS=Nicotiana tabacum OX=4097 GN=LOC107768503 PE=4 SV=1	0	1.526	3	1	1	1	322	35.1	5.31	0	1	0		334147	107056	67776.5	404544		26804.9	828221		791486	3.64967e+06	1.29331e+06	2.67967e+06		108170	828221	n/a	Peak Found	Peak Found	Peak Found	Peak Found	n/a	Peak Found	High	1
FALSE	High	Master Protein	A0A1S3Y8R3	8-hydroxygeraniol dehydrogenase-like OS=Nicotiana tabacum OX=4097 GN=LOC107773552 PE=3 SV=1	0	1.207	3	1	1	1	359	38.7	6.52	0	1	0		111526	35255.4	14171.4	54254.4		171678	916123		264168	1.2019e+06	270416	359376		692798	916123	n/a	Peak Found	Peak Found	Peak Found	Peak Found	n/a	Peak Found	High	1
FALSE	High	Master Protein	A0A1S3Y7T8	Sorbitol dehydrogenase OS=Nicotiana tabacum OX=4097 GN=LOC107773322 PE=3 SV=1	0.001	1.048	3	1	1	1	359	38.6	6.61	0	1	0		389476		17144	95594.7		31442.6	693794		922541		327140	633211		126885	693794	n/a	Peak Found	n/a	Peak Found	Peak Found	n/a	Peak Found	High	1
FALSE	High	Master Protein	A0A1S4BSM8	Betaine aldehyde dehydrogenase, chloroplastic-like isoform X1 OS=Nicotiana tabacum OX=4097 GN=LOC107811392 PE=3 SV=1	0	2.139	3	1	1	1	504	55.4	5.31	1.63	1	0		71782.9			28487.9	83560.9	145859	357322		170030			188702	240338	588605	357322	n/a	Peak Found	n/a	n/a	Peak Found	Peak Found	Peak Found	High	1
FALSE	High	Master Protein	A0A1S4BYT9	3-isopropylmalate dehydrogenase, chloroplastic-like OS=Nicotiana tabacum OX=4097 GN=LOC107813330 PE=3 SV=1	0.004	0.924	3	1	1	1	364	40.1	7.47	0	1	0		174256			26051.6		11021.8	498796		412756			172564		44477.8	498796	n/a	Peak Found	n/a	n/a	Peak Found	n/a	Peak Found	High	1
FALSE	High	Master Protein	A0A1S3Z8Z5	3-isopropylmalate dehydrogenase OS=Nicotiana tabacum OX=4097 GN=LOC107784121 PE=3 SV=1	0.001	1.086	3	1	1	1	405	43.4	6.47	0	1	0		131277					36892.3	622525		310953					148877	622525	n/a	Peak Found	n/a	n/a	n/a	n/a	Peak Found	High	1
FALSE	High	Master Protein	A0A1S3Z8W5	Uncharacterized protein At2g34460, chloroplastic-like OS=Nicotiana tabacum OX=4097 GN=LOC107784248 PE=4 SV=1	0.007	0.858	3	1	1	1	295	32.2	7.11	0	1	0		131648			70077		30332.8	464429		311831			464184		122406	464429	n/a	Peak Found	n/a	n/a	Peak Found	n/a	Peak Found	High	1
FALSE	High	Master Protein	A0A1S4AYZ7	hydroxymethylbilane synthase OS=Nicotiana tabacum OX=4097 GN=LOC107802823 PE=3 SV=1	0	1.145	3	1	1	1	370	39.9	6.19	0	1	0	18739.8	101205		7528.77	25311.4		117918	372020	921112	239721		143663	167660		475853	372020	Peak Found	Peak Found	n/a	Peak Found	Peak Found	n/a	Peak Found	High	1
FALSE	High	Master Protein	A0A1S3Z9Z2	Histone H1-like OS=Nicotiana tabacum OX=4097 GN=LOC107784565 PE=3 SV=1	0	2.309	3	2	4	2	296	30.5	10.8	1.62	2	0	118351	2.95829e+06	2.89199e+06	299688	8.62952e+06	5.23502e+06	327652	14155478	5.81728e+06	7.00723e+06	9.85916e+07	5.71862e+06	5.71612e+07	1.5057e+07	1.32222e+06	14155478	Peak Found	Peak Found	Peak Found	Peak Found	Peak Found	High	Peak Found	High	1
FALSE	High	Master Protein	A0A1S3YHZ1	Protein THYLAKOID FORMATION1, chloroplastic OS=Nicotiana tabacum OX=4097 GN=LOC107776485 PE=3 SV=1	0	1.463	3	1	2	1	297	33.9	8.44	0	1	0		503932	7052.92					692255		1.19365e+06	240443					692255	n/a	High	Peak Found	n/a	n/a	n/a	n/a	High	1
FALSE	High	Master Protein	A0A140G1R3	Photosystem I P700 chlorophyll a apoprotein A1 OS=Nicotiana tabacum OX=4097 GN=psaA PE=3 SV=1	0	3.011	3	2	2	2	750	83	7.18	0	2	0	312221					1.79759e+06	314116		1.53465e+07					5.17025e+06	1.2676e+06		Peak Found	n/a	n/a	n/a	n/a	High	High	n/a	1
FALSE	High	Master Protein	A0A1S3ZIM4	Aldose 1-epimerase OS=Nicotiana tabacum OX=4097 GN=LOC107787172 PE=3 SV=1	0.003	0.955	3	1	1	1	377	41.4	7.4	0	1	0		80678.9	72048.4	15222.5	310122			230732		191102	2.45622e+06	290474	2.05423e+06			230732	n/a	Peak Found	Peak Found	Peak Found	High	n/a	n/a	Peak Found	1
FALSE	High	Master Protein	V9TLJ9	12-oxophytodienoate reductase 1 OS=Nicotiana tabacum OX=4097 GN=OPR1 PE=2 SV=1	0	1.333	3	1	1	1	377	41.9	6.54	0	1	0		114380	14318		139624			387740		270929	488120		924857			387740	n/a	Peak Found	Peak Found	n/a	Peak Found	n/a	n/a	High	1
FALSE	High	Master Protein	A0A1S4B8J4	GTP-binding protein TypA/BipA homolog OS=Nicotiana tabacum OX=4097 GN=LOC107805650 PE=4 SV=1	0.001	1.027	3	1	1	1	679	74.8	6.57	0	1	0		107927						352776		255644						352776	n/a	Peak Found	n/a	n/a	n/a	n/a	n/a	High	1
FALSE	High	Master Protein	A0A1S4BJ58	Rubisco accumulation factor 2, chloroplastic-like OS=Nicotiana tabacum OX=4097 GN=LOC107808875 PE=4 SV=1	0	1.168	3	1	1	1	454	50.4	5.1	0	1	0		252236			59178.9			717286		597466			391996			717286	n/a	Peak Found	n/a	n/a	Peak Found	n/a	n/a	High	1
FALSE	High	Master Protein	A0A1S4BL57	Enoyl-[acyl-carrier-protein] reductase [NADH], chloroplastic-like OS=Nicotiana tabacum OX=4097 GN=LOC107809441 PE=3 SV=1	0	1.676	3	1	1	1	392	41.7	8.88	1.73	1	0		867576	278718	156373	562923		248828	2406230		2.05501e+06	9.50184e+06	2.9839e+06	3.72875e+06		1.00413e+06	2406230	n/a	Peak Found	Peak Found	Peak Found	Peak Found	n/a	Peak Found	High	1
FALSE	High	Master Protein	A0A1S4B0Y4	Uncharacterized isomerase BH0283-like isoform X1 OS=Nicotiana tabacum OX=4097 GN=LOC107803402 PE=3 SV=1	0.001	1.067	3	1	2	1	317	34.7	5.54	0	1	0		34394.8			19450.7			304470		81470.1			128840			304470	n/a	Peak Found	n/a	n/a	Peak Found	n/a	n/a	High	1
FALSE	High	Master Protein	A0A1S3XH01	Vesicle-associated membrane protein 714 isoform X1 OS=Nicotiana tabacum OX=4097 GN=LOC107765085 PE=3 SV=1	0	1.112	3	1	1	1	279	32.3	8.59	0	1	0		347568						107950		823275						107950	n/a	High	n/a	n/a	n/a	n/a	n/a	Peak Found	1
FALSE	High	Master Protein	A0A1S4DKC9	Photosystem II stability/assembly factor OS=Nicotiana tabacum OX=4097 GN=LOC107830733 PE=3 SV=1	0	1.681	3	1	1	1	399	43.3	7.47	0	1	0		263005	11431.7	6361.92	115637		28935.5	960298		622973	389722	121398	765971		116768	960298	n/a	Peak Found	Peak Found	Peak Found	Peak Found	n/a	Peak Found	High	1
FALSE	High	Master Protein	A0A1S3ZH74	26S proteasome non-ATPase regulatory subunit 11 homolog OS=Nicotiana tabacum OX=4097 GN=LOC107786727 PE=3 SV=1	0	1.132	2	1	1	1	441	49.2	6.57	0	1	0		194450			22087.4			214345		460590			146305			214345	n/a	Peak Found	n/a	n/a	Peak Found	n/a	n/a	High	1
FALSE	High	Master Protein	A0A1S3XWU4	Uncharacterized protein LOC107769471 OS=Nicotiana tabacum OX=4097 GN=LOC107769471 PE=4 SV=1	0	1.198	2	1	2	1	373	41.1	7.74	0	1	0	3568.66	368672	583468	10692.1	501515	12574.8	130942	567394	175409	873264	1.98911e+07	204025	3.32199e+06	36167.7	528408	567394	Peak Found	Peak Found	Peak Found	Peak Found	High	Peak Found	Peak Found	High	1
FALSE	High	Master Protein	A0A1S3ZDZ0	Uncharacterized protein LOC107777085 OS=Nicotiana tabacum OX=4097 GN=LOC107785797 PE=4 SV=1	0.004	0.879	2	1	2	1	292	31.3	6.14	0	1	0		1.66122e+06	109025	78049.3	249400		193750	1840992		3.93489e+06	3.7168e+06	1.48933e+06	1.652e+06		781869	1840992	n/a	High	Peak Found	Peak Found	Peak Found	n/a	Peak Found	High	1
FALSE	High	Master Protein	A0A1S4B2Z0	26S protease regulatory subunit 6A homolog OS=Nicotiana tabacum OX=4097 GN=LOC107803920 PE=3 SV=1	0	1.223	2	1	1	1	504	56.1	5.01	0	1	0		715708			110559		45458	457385		1.69528e+06			732333		183443	457385	n/a	Peak Found	n/a	n/a	Peak Found	n/a	Peak Found	High	1
FALSE	High	Master Protein	A0A1S4AF86	aldehyde dehydrogenase (NAD(+)) OS=Nicotiana tabacum OX=4097 GN=LOC107796971 PE=3 SV=1	0	2.005	2	1	1	1	508	54.6	5.85	1.67	1	0		100828			83047.5		55084.2	414167		238830			550100		222290	414167	n/a	Peak Found	n/a	n/a	Peak Found	n/a	Peak Found	High	1
FALSE	High	Master Protein	Q40545	Pyruvate kinase isozyme A, chloroplastic OS=Nicotiana tabacum OX=4097 PE=2 SV=1	0.002	0.989	2	1	1	1	593	65.2	5.39	0	1	0								1.72484e+06								1.72484e+06	n/a	n/a	n/a	n/a	n/a	n/a	n/a	High	1
FALSE	High	Master Protein	A0A1S3YR78	Pyruvate kinase OS=Nicotiana tabacum OX=4097 GN=LOC107778911 PE=3 SV=1	0	1.643	2	1	1	1	510	55.1	6.92	1.64	1	0		146760			56737.1		8891.8	972957		347627			375822		35882.4	972957	n/a	Peak Found	n/a	n/a	Peak Found	n/a	Peak Found	High	1
FALSE	High	Master Protein	A0A1S4AR76	Heat shock 70 kDa protein 15-like isoform X1 OS=Nicotiana tabacum OX=4097 GN=LOC107800496 PE=4 SV=1	0	2.383	2	2	2	2	856	94.4	5.27	0	2	0		410267			67212.7			1.19269e+06		971790			445211			1.19269e+06	n/a	Peak Found	n/a	n/a	Peak Found	n/a	n/a	High	1
FALSE	High	Master Protein	A0A1S3X077	RNA helicase OS=Nicotiana tabacum OX=4097 GN=LOC107759702 PE=4 SV=1	0	1.15	2	1	1	1	428	48.4	5.82	0	1	0		619258	13333.7	4234.21	62846.4		12960.9	697434		1.46682e+06	454564	80796.8	416290		52303.1	697434	n/a	Peak Found	Peak Found	Peak Found	Peak Found	n/a	Peak Found	High	1
FALSE	High	Master Protein	A0A1S3X4P8	Serine hydroxymethyltransferase OS=Nicotiana tabacum OX=4097 GN=LOC107761184 PE=3 SV=1	0.007	0.855	2	1	1	1	471	51.9	7.55	0	1	0		249400			68433		22115.2	839711		590746			453295		89244.7	839711	n/a	Peak Found	n/a	n/a	Peak Found	n/a	Peak Found	High	1
FALSE	High	Master Protein	A0A1S4AZA4	Gamma aminobutyrate transaminase 1, mitochondrial isoform X1 OS=Nicotiana tabacum OX=4097 GN=LOC107802933 PE=3 SV=1	0.01	0.846	2	1	1	1	516	56.9	7.77	0	1	0		57526			21963.7			452717		136260			145486			452717	n/a	Peak Found	n/a	n/a	Peak Found	n/a	n/a	High	1
FALSE	High	Master Protein	A0A1S3YG63	monodehydroascorbate reductase (NADH) OS=Nicotiana tabacum OX=4097 GN=LOC107775678 PE=3 SV=1	0	1.741	2	1	1	1	434	47	5.83	1.7	1	0		668701			92066.5		28745.8	376506		1.58393e+06			609841		116002	376506	n/a	High	n/a	n/a	Peak Found	n/a	Peak Found	Peak Found	1
FALSE	High	Master Protein	A0A1S4A3E3	UDP-glucose 6-dehydrogenase OS=Nicotiana tabacum OX=4097 GN=LOC107793291 PE=3 SV=1	0.003	0.952	2	1	1	1	523	58.2	7.06	0	1	0		220597	25515	13506.4	10872.4		99108.3	368085		522522	869839	257727	72017.9		399947	368085	n/a	Peak Found	Peak Found	Peak Found	Peak Found	n/a	Peak Found	High	1
FALSE	High	Master Protein	A0A1S4CLI2	Long-chain-fatty-acid--CoA ligase OS=Nicotiana tabacum OX=4097 GN=LOC107820099 PE=3 SV=1	0	2.006	2	2	2	2	658	73.4	6.68	1.65	2	0	22021	501392		15003.7	82771.7		205791	1.52189e+06	1.08239e+06	1.18764e+06		286299	548273		830459	1.52189e+06	Peak Found	Peak Found	n/a	Peak Found	Peak Found	n/a	Peak Found	High	1
FALSE	High	Master Protein	A0A1S3ZUL4	26S proteasome non-ATPase regulatory subunit 14 homolog OS=Nicotiana tabacum OX=4097 GN=LOC107790582 PE=4 SV=1	0.002	0.99	2	1	1	1	312	34.8	6.67	0	1	0	8792.5	318050		6482.59	43753.1		19810.7	251999	432174	753357		123700	289817		79945.1	251999	Peak Found	Peak Found	n/a	Peak Found	Peak Found	n/a	Peak Found	High	1
FALSE	High	Master Protein	A0A1S4BZ22	AAA-ATPase At3g28580-like OS=Nicotiana tabacum OX=4097 GN=LOC107813292 PE=3 SV=1	0	1.242	2	1	1	1	541	62.9	6.52	0	1	0		249143	7213.55	6763.88	11484.1	21660.8				590138	245919	129068	76069.8	62301			n/a	High	Peak Found	Peak Found	Peak Found	Peak Found	n/a	n/a	1
FALSE	High	Master Protein	A0A1S3YU75	Mitochondrial phosphate carrier protein 3, mitochondrial-like OS=Nicotiana tabacum OX=4097 GN=LOC107779610 PE=3 SV=1	0	1.67	2	1	1	1	407	43.8	9.31	0	1	0		240509						1.0103e+06		569688						1.0103e+06	n/a	Peak Found	n/a	n/a	n/a	n/a	n/a	High	1
FALSE	High	Master Protein	A0A1S4AEH4	3-phosphoshikimate 1-carboxyvinyltransferase OS=Nicotiana tabacum OX=4097 GN=LOC107796782 PE=3 SV=1	0.004	0.889	2	1	1	1	517	55.5	8.16	0	1	0							146491								591156		n/a	n/a	n/a	n/a	n/a	n/a	High	n/a	1
FALSE	High	Master Protein	A0A1S3WZJ6	Starch synthase, chloroplastic/amyloplastic OS=Nicotiana tabacum OX=4097 GN=LOC107759522 PE=3 SV=1	0.004	0.872	2	1	1	1	614	67.2	7.11	0	1	0		171089					11737.6	138624		405254					47366.3	138624	n/a	High	n/a	n/a	n/a	n/a	Peak Found	Peak Found	1
FALSE	High	Master Protein	A0A1S4D4C8	Glucose-6-phosphate isomerase OS=Nicotiana tabacum OX=4097 GN=LOC107825825 PE=3 SV=1	0	1.687	2	1	1	1	568	62.8	7.2	1.65	1	0		551318			89679.8			555774		1.30589e+06			594032			555774	n/a	High	n/a	n/a	Peak Found	n/a	n/a	Peak Found	1
FALSE	High	Master Protein	A0A1S4AGV0	Dihydrolipoamide acetyltransferase component of pyruvate dehydrogenase complex OS=Nicotiana tabacum OX=4097 GN=LOC107797489 PE=3 SV=1	0	1.808	2	1	2	1	476	49.7	7.62	0	1	0		1.14035e+06	119456		436868		34205.7	739118		2.70113e+06	4.07242e+06		2.89378e+06		138035	739118	n/a	High	Peak Found	n/a	Peak Found	n/a	Peak Found	High	1
FALSE	High	Master Protein	A0A1S4A1U3	Diaminopimelate decarboxylase 1, chloroplastic-like OS=Nicotiana tabacum OX=4097 GN=LOC107792812 PE=3 SV=1	0	1.281	2	1	2	1	480	52.9	7.3	0	1	0		343834			40232.8		24015	498417		814430			266499		96911.2	498417	n/a	High	n/a	n/a	Peak Found	n/a	Peak Found	High	1
FALSE	High	Master Protein	A0A1S3XQA4	Coatomer subunit delta OS=Nicotiana tabacum OX=4097 GN=LOC107767589 PE=3 SV=1	0.004	0.948	2	1	1	1	530	58	5.62	0	1	0		68838.5		8405.24	15555.2			404815		163056		160388	103036			404815	n/a	Peak Found	n/a	Peak Found	Peak Found	n/a	n/a	High	1
FALSE	High	Master Protein	A0A1S3ZP75	Pectinesterase OS=Nicotiana tabacum OX=4097 GN=LOC107788953 PE=3 SV=1	0	1.89	2	1	2	1	589	64.3	8.97	0	1	0		790220	403988	94170.6	1.4449e+06		19498.4	714676		1.87177e+06	1.37724e+07	1.79696e+06	9.57088e+06		78684.6	714676	n/a	High	Peak Found	Peak Found	High	n/a	Peak Found	Peak Found	1
FALSE	High	Master Protein	A0A1S3ZE23	NADP-dependent glyceraldehyde-3-phosphate dehydrogenase OS=Nicotiana tabacum OX=4097 GN=LOC107785690 PE=3 SV=1	0	1.185	2	1	1	1	496	53.1	7.37	0	1	0		474104	76546.4	40334.6	137232		76943.8	448287		1.123e+06	2.60956e+06	769661	909015		310503	448287	n/a	High	Peak Found	Peak Found	Peak Found	n/a	Peak Found	Peak Found	1
FALSE	High	Master Protein	A0A1S3XBR3	T-complex protein 1 subunit epsilon OS=Nicotiana tabacum OX=4097 GN=LOC107763390 PE=3 SV=1	0	1.127	2	1	1	1	535	59.1	5.74	0	1	0	3992.94	296890		7416.98	50634.3			331781	196263	703237		141530	335398			331781	Peak Found	Peak Found	n/a	Peak Found	Peak Found	n/a	n/a	High	1
FALSE	High	Master Protein	A0A1S3ZFE6	Catalase OS=Nicotiana tabacum OX=4097 GN=LOC107786140 PE=3 SV=1	0	1.63	2	1	1	1	492	56.8	7.08	0	1	0		1.26861e+06			113120		24646.3	202068		3.00492e+06			749298		99458.8	202068	n/a	High	n/a	n/a	Peak Found	n/a	Peak Found	Peak Found	1
FALSE	High	Master Protein	A0A1S3XQJ2	Pentatricopeptide repeat-containing protein At1g80880, mitochondrial-like OS=Nicotiana tabacum OX=4097 GN=LOC107767665 PE=3 SV=1	0.001	1.025	2	1	1	1	547	62.8	8.84	0	1	0		267471	43493.7	35016.3	66998		123330	1.05625e+06		633551	1.48276e+06	668179	443789		497690	1.05625e+06	n/a	Peak Found	Peak Found	Peak Found	Peak Found	n/a	Peak Found	High	1
FALSE	High	Master Protein	A0A1S3Z0H5	Lysosomal Pro-X carboxypeptidase-like isoform X1 OS=Nicotiana tabacum OX=4097 GN=LOC107781733 PE=3 SV=1	0	1.282	2	1	1	1	497	56.9	8.97	2.33	1	0		22169.7	68326	7246.88	358789		22037.4	706957		52512.9	2.32932e+06	138284	2.37659e+06		88930.9	706957	n/a	Peak Found	Peak Found	Peak Found	Peak Found	n/a	Peak Found	High	1
FALSE	High	Master Protein	A0A1S3YIW3	Nucleolin 1-like isoform X1 OS=Nicotiana tabacum OX=4097 GN=LOC107776783 PE=4 SV=1	0.004	0.918	2	1	1	1	668	70	5.07	0	1	0		605710			239105			133490		1.43473e+06			1.58381e+06			133490	n/a	High	n/a	n/a	Peak Found	n/a	n/a	Peak Found	1
FALSE	High	Master Protein	A0A1S3XC61	Aspartyl protease family protein At5g10770-like OS=Nicotiana tabacum OX=4097 GN=LOC107763440 PE=3 SV=1	0.005	0.859	2	1	1	1	502	53.6	8.65	0	1	0		198906	19630.9		213813		23782.7	305349		471145	669241		1.41628e+06		95974	305349	n/a	Peak Found	Peak Found	n/a	Peak Found	n/a	Peak Found	High	1
FALSE	High	Master Protein	A0A1S4D2Z3	Uncharacterized protein ycf39-like isoform X1 OS=Nicotiana tabacum OX=4097 GN=LOC107825308 PE=4 SV=1	0.001	1.023	2	1	1	1	397	43.8	8.35	0	1	0		479454	28893.6	26618.2	90567.1		23764.4	1.30717e+06		1.13567e+06	985017	507927	599909		95899.9	1.30717e+06	n/a	High	Peak Found	Peak Found	Peak Found	n/a	Peak Found	Peak Found	1
FALSE	High	Master Protein	A0A1S3X1A6	Myosin-9-like OS=Nicotiana tabacum OX=4097 GN=LOC107759966 PE=4 SV=1	0.004	0.924	2	1	1	1	1315	147.9	4.72	0	1	0		16059877	3.6779e+06	8153305	11267311			18166774		3.80406e+07	1.25384e+08	1.55581e+08	7.46337e+07			18166774	n/a	Peak Found	Peak Found	Peak Found	High	n/a	n/a	Peak Found	1
FALSE	High	Master Protein	A0A1S3ZF58	Glucose-6-phosphate 1-dehydrogenase OS=Nicotiana tabacum OX=4097 GN=LOC107786177 PE=3 SV=1	0	1.309	2	1	1	1	593	67.4	8.69	0	1	0		325058		4548.02	49638.8			481978		769957		86784.9	328803			481978	n/a	Peak Found	n/a	Peak Found	Peak Found	n/a	n/a	High	1
FALSE	High	Master Protein	A0A1S4DSB2	Cell division cycle protein 48 homolog OS=Nicotiana tabacum OX=4097 GN=LOC107832678 PE=3 SV=1	0	2.174	2	1	1	1	814	90.9	5.21	0	1	0	3230.86	175369			15264.8		452003	335540	158805	415393			101113		1.82404e+06	335540	Peak Found	Peak Found	n/a	n/a	Peak Found	n/a	High	Peak Found	1
FALSE	High	Master Protein	A0A1S3Y1R8	O-acyltransferase WSD1-like OS=Nicotiana tabacum OX=4097 GN=LOC107771242 PE=3 SV=1	0.007	0.851	2	1	1	1	524	58.9	8.59	0	1	0																	n/a	n/a	n/a	n/a	n/a	n/a	n/a	High	1
FALSE	High	Master Protein	A0A1S4ADE2	4-hydroxy-3-methylbut-2-en-1-yl diphosphate synthase (Ferredoxin), chloroplastic OS=Nicotiana tabacum OX=4097 GN=LOC107796388 PE=3 SV=1	0	1.67	1	1	1	1	740	82.1	6.3	0	1	0	7477.61	323680		8905.75	46299.6			253313	367544	766692		169939	306685			253313	Peak Found	High	n/a	Peak Found	Peak Found	n/a	n/a	Peak Found	1
FALSE	High	Master Protein	A0A1S4CPU2	RNA helicase OS=Nicotiana tabacum OX=4097 GN=LOC107821343 PE=3 SV=1	0	1.439	1	1	1	1	742	80.7	6.96	1.61	1	0		491312			64498		18293	94987.8		1.16376e+06			427230		73820.7	94987.8	n/a	High	n/a	n/a	Peak Found	n/a	Peak Found	Peak Found	1
FALSE	High	Master Protein	A0A1S3ZUC8	Rhodanese-like domain-containing protein 4, chloroplastic OS=Nicotiana tabacum OX=4097 GN=LOC107790570 PE=4 SV=1	0.004	0.918	1	1	1	1	481	51	5.39	0	1	0		83796	11810.3	20538.5	31025.6		9051.77	426431		198485	402628	391915	205511		36527.9	426431	n/a	Peak Found	Peak Found	Peak Found	Peak Found	n/a	Peak Found	High	1
FALSE	High	Master Protein	A0A1S4AIS8	Glutamate decarboxylase OS=Nicotiana tabacum OX=4097 GN=LOC107798147 PE=3 SV=1	0.003	0.962	1	1	1	1	496	55.9	6.06	0	1	0		351635			147773		47590.7	609648		832908			978834		192050	609648	n/a	Peak Found	n/a	n/a	Peak Found	n/a	Peak Found	High	1
FALSE	High	Master Protein	A0A1S3Y751	phenylalanine--tRNA ligase OS=Nicotiana tabacum OX=4097 GN=LOC107773132 PE=3 SV=1	0	2.141	1	1	1	1	592	66.5	5.38	2.32	1	0		390887				13756.5	44537.7	463116		925883				39566.4	179730	463116	n/a	Peak Found	n/a	n/a	n/a	Peak Found	Peak Found	High	1
FALSE	High	Master Protein	A0A1S3XBM4	phosphoenolpyruvate carboxylase OS=Nicotiana tabacum OX=4097 GN=LOC107763355 PE=3 SV=1	0	1.698	1	1	1	1	964	110.3	6.23	0	1	0		257163	206554							609135	7.0417e+06						n/a	High	Peak Found	n/a	n/a	n/a	n/a	n/a	1
FALSE	High	Master Protein	A0A1S4BIC7	Probable inactive receptor kinase At1g48480 OS=Nicotiana tabacum OX=4097 GN=LOC107808619 PE=4 SV=1	0.004	0.884	1	1	1	1	671	73	8.07	0	1	0	5911.18		5533	4195.55	6445.35	199083		14457	290550		188627	80059.1	42693.5	572603		14457	Peak Found	n/a	Peak Found	Peak Found	Peak Found	High	n/a	Peak Found	1
FALSE	High	Master Protein	A0A1S3Y9V3	Selenoprotein O OS=Nicotiana tabacum OX=4097 GN=LOC107773845 PE=3 SV=1	0.001	1.017	1	1	1	1	626	69.9	6.29	0	1	0	6245.5					337751			306983					971442			Peak Found	n/a	n/a	n/a	n/a	High	n/a	n/a	1
FALSE	High	Master Protein	A0A1S4BZ24	Villin-3-like OS=Nicotiana tabacum OX=4097 GN=LOC107813400 PE=4 SV=1	0	1.143	1	1	1	1	950	104	5.82	0	1	0		197682	18839.6	30079.6	93462.6		55931.3	447997		468244	642266	573976	619088		225708	447997	n/a	Peak Found	Peak Found	Peak Found	Peak Found	n/a	Peak Found	High	1
FALSE	High	Master Protein	A0A1S3YFH0	Uncharacterized protein LOC107775689 OS=Nicotiana tabacum OX=4097 GN=LOC107775689 PE=4 SV=1	0.004	0.886	1	1	2	1	1052	120.8	6.27	0	1	0		702785	1.70359e+06	1.03492e+06	1.31768e+06			524325		1.66467e+06	5.80774e+07	1.97482e+07	8.72823e+06			524325	n/a	Peak Found	Peak Found	High	High	n/a	n/a	Peak Found	1
FALSE	High	Master Protein	A0A1S4C9T0	Endoplasmin homolog OS=Nicotiana tabacum OX=4097 GN=LOC107816676 PE=3 SV=1	0.003	0.957	1	1	1	1	812	93.1	5	0	1	0		714136						853544		1.69155e+06						853544	n/a	Peak Found	n/a	n/a	n/a	n/a	n/a	High	1
FALSE	High	Master Protein	A0A1S4B4A9	Mg-protoporphyrin IX chelatase OS=Nicotiana tabacum OX=4097 GN=LOC107804319 PE=3 SV=1	0	1.558	1	1	1	1	759	83	5.66	0	1	0	10665.9	195478	7986.91		24332.7		74421.1	240400	524259	463024	272284		161178		300323	240400	Peak Found	Peak Found	Peak Found	n/a	Peak Found	n/a	Peak Found	High	1
FALSE	High	Master Protein	A0A1S3Y2A5	Coatomer subunit beta' OS=Nicotiana tabacum OX=4097 GN=LOC107771428 PE=3 SV=1	0.004	0.883	1	1	1	1	916	103.9	4.97	0	1	0		329113			46862.4			225912		779562			310413			225912	n/a	High	n/a	n/a	Peak Found	n/a	n/a	Peak Found	1
FALSE	High	Master Protein	A0A140G1R2	Photosystem I P700 chlorophyll a apoprotein A2 OS=Nicotiana tabacum OX=4097 GN=psaB PE=3 SV=1	0.004	0.876	1	1	1	1	734	82.4	7.24	0	1	0						1.47922e+06								4.25453e+06			n/a	n/a	n/a	n/a	n/a	High	n/a	n/a	1
FALSE	High	Master Protein	A0A1S4A0N3	Bifunctional aspartokinase/homoserine dehydrogenase 1, chloroplastic-like OS=Nicotiana tabacum OX=4097 GN=LOC107792492 PE=3 SV=1	0.001	1.051	1	1	1	1	922	100.9	6.8	0	1	0		228071					109147	260880		540227					440456	260880	n/a	Peak Found	n/a	n/a	n/a	n/a	Peak Found	High	1
FALSE	High	Master Protein	A0A1S4B5E8	Alanine--tRNA ligase OS=Nicotiana tabacum OX=4097 GN=LOC107804690 PE=3 SV=1	0	2.164	1	1	1	1	1027	112.8	6.55	1.71	1	0		42644.5	6052.63	8609.75	11421.2	13363.9	18622.1	428154		101011	206342	164291	75652.8	38437.3	75148.6	428154	n/a	Peak Found	Peak Found	Peak Found	Peak Found	Peak Found	Peak Found	High	1
FALSE	High	Master Protein	A0A1S4ADF0	Kinesin-like protein KCA2 OS=Nicotiana tabacum OX=4097 GN=LOC107796397 PE=3 SV=1	0.004	0.947	1	1	1	1	1299	144	6.77	0	1	0		145359		8788.51	24906			200373		344307		167701	164975			200373	n/a	Peak Found	n/a	Peak Found	Peak Found	n/a	n/a	High	1
FALSE	High	Master Protein	A0A1S4BHP4	26S proteasome non-ATPase regulatory subunit 1 homolog OS=Nicotiana tabacum OX=4097 GN=LOC107808390 PE=3 SV=1	0.007	0.851	1	1	1	1	999	108.3	5.31	0	1	0																	n/a	High	n/a	n/a	n/a	n/a	n/a	n/a	1
FALSE	High	Master Protein	A0A1S3XY58	Uncharacterized protein LOC107770039 OS=Nicotiana tabacum OX=4097 GN=LOC107770039 PE=4 SV=1	0	1.096	1	1	1	1	692	77.7	8	1.48	1	0						21189.7	141768	489894						60946	572098	489894	n/a	n/a	n/a	n/a	n/a	Peak Found	Peak Found	High	1	Met-loss [N-Term]
FALSE	High	Master Protein	A0A1S3ZQX9	Prolyl endopeptidase OS=Nicotiana tabacum OX=4097 GN=LOC107789482 PE=3 SV=1	0.007	0.85	1	1	3	1	798	89.5	5.71	0	1	0																	n/a	n/a	n/a	n/a	n/a	High	High	n/a	1	Met-loss [N-Term]
FALSE	High	Master Protein	A0A1S3ZLY3	Uncharacterized protein LOC107788201 isoform X1 OS=Nicotiana tabacum OX=4097 GN=LOC107788201 PE=4 SV=1	0.001	1.02	1	1	1	1	1165	128.6	7.06	0	1	0				10928			61013.9	181007				208527			246219	181007	n/a	n/a	n/a	Peak Found	n/a	n/a	Peak Found	High	1	Met-loss [N-Term]

## Sheet: renamed raw data
																	Raw Abundances								Normalised abundances
Checked	Protein FDR Confidence: Combined	Master	Accession	Description	Exp. q-value: Combined	Sum PEP Score	Coverage [%]	# Peptides	# PSMs	# Unique Peptides	# AAs	MW [kDa]	calc. pI	Score Sequest HT: Sequest HT	# Peptides (by Search Engine): Sequest HT	# Razor Peptides	Abundance: F1: Sample	Abundance: F2: Sample	Abundance: F3: Sample	Abundance: F4: Sample	Abundance: F5: Sample	Abundance: F6: Sample	Abundance: F7: Sample	Abundance: F8: Sample	Abundances (Normalized): F1: Sample	Abundances (Normalized): F2: Sample	Abundances (Normalized): F3: Sample	Abundances (Normalized): F4: Sample	Abundances (Normalized): F5: Sample	Abundances (Normalized): F6: Sample	Abundances (Normalized): F7: Sample	Abundances (Normalized): F8: Sample	Found in Sample: F1: Sample	Found in Sample: F2: Sample	Found in Sample: F3: Sample	Found in Sample: F4: Sample	Found in Sample: F5: Sample	Found in Sample: F6: Sample	Found in Sample: F7: Sample	Found in Sample: F8: Sample	# Protein Groups	Modifications
FALSE	High	Master Protein	Protein	sequence RipU-GFP in pB7FWG2 used as bait	0	168.184	68	44	936	44	549	60.3	9.38	1349.15	44	0	1.65664e+06	8.90354e+06	7.01202e+06	2.46855e+08	4.98932e+08	1.80475e+09	8.49152e+08	2.62382e+09	8.14281e+07	2.10896e+07	2.39048e+08	4.71046e+09	3.30489e+09	5.19082e+09	3.42671e+09	2.62382e+09	Peak Found	Peak Found	Peak Found	High	High	High	High	High	1
FALSE	High	Master Protein	A0A140G1S2	ATP synthase subunit beta OS=Nicotiana tabacum OX=4097 GN=atpB PE=3 SV=1	0	94.917	66	23	108	22	498	53.5	5.19	92.27	23	1	899439	2.3672e+07	6.29883e+06	5.18201e+06	1.06657e+07	3.48326e+07	6.23298e+07	2.44498e+08	4.42098e+07	5.60713e+07	2.14735e+08	9.88826e+07	7.06485e+07	1.00186e+08	2.51529e+08	2.44498e+08	Peak Found	High	Peak Found	Peak Found	High	High	High	High	1
FALSE	High	Master Protein	A0A1S4BZH8	Phosphoglycerate kinase OS=Nicotiana tabacum OX=4097 GN=LOC107813429 PE=3 SV=1	0	60.085	60	22	65	2	485	50.5	8.56	49.08	22	21	1.33351e+06	6.69279e+07	3.42733e+06	3.16462e+06	1.05794e+07	3.37137e+07	4.26134e+07	1.87242e+08	6.55454e+07	1.5853e+08	1.16842e+08	6.0387e+07	7.00768e+07	9.69676e+07	1.71964e+08	1.87242e+08	n/a	High	Peak Found	Peak Found	Peak Found	n/a	High	High	1
FALSE	High	Master Protein	A0A1S4AIZ0	Phosphoglycerate kinase OS=Nicotiana tabacum OX=4097 GN=LOC107798205 PE=3 SV=1	0	53.92	57	21	60	1	481	50	8.38	42.06	21	0		4.26069e+06	258636	115600	528572		689123	6676439		1.00922e+07	8.81721e+06	2.20587e+06	3.50122e+06		2.78092e+06	6676439	n/a	Peak Found	Peak Found	Peak Found	Peak Found	n/a	Peak Found	High	1
FALSE	High	Master Protein	A0A1S4CCJ9	Cysteine synthase OS=Nicotiana tabacum OX=4097 GN=LOC107817517 PE=3 SV=1	0	24.753	52	11	20	10	387	41.1	5.38	12.33	11	1	96420.6	5.05075e+06	528255	427923	1.15819e+06	4.10624e+06	3.30317e+06	1.55873e+07	4.73933e+06	1.19636e+07	1.80089e+07	8.16559e+06	7.67178e+06	1.18104e+07	1.33298e+07	1.55873e+07	Peak Found	High	Peak Found	Peak Found	Peak Found	High	High	High	1
FALSE	High	Master Protein	P35476	Plastocyanin A'/A'' OS=Nicotiana tabacum OX=4097 PE=1 SV=1	0	3.554	51	2	6	2	99	10.4	4.41	0	2	0		199586		19804.3	152020	5.47738e+06	2.95703e+06	4.96538e+06		472754		377904	1.00697e+06	1.57541e+07	1.19329e+07	4.96538e+06	n/a	Peak Found	n/a	Peak Found	Peak Found	High	High	High	1
FALSE	High	Master Protein	A0A1S4BPJ2	Chlorophyll a-b binding protein, chloroplastic OS=Nicotiana tabacum OX=4097 GN=LOC107810529 PE=3 SV=1	0	20.004	48	5	41	0	265	28.2	5.26	35.89	5	0																	n/a	n/a	n/a	n/a	n/a	n/a	n/a	n/a	1
FALSE	High	Master Protein	P27493	Chlorophyll a-b binding protein 21, chloroplastic OS=Nicotiana tabacum OX=4097 GN=CAB21 PE=2 SV=1	0	23.776	48	5	42	0	265	28.1	5.26	38.93	5	0																	n/a	n/a	n/a	n/a	n/a	n/a	n/a	n/a	1
FALSE	High	Master Protein	A0A1S4BG47	Chlorophyll a-b binding protein, chloroplastic OS=Nicotiana tabacum OX=4097 GN=LOC107807889 PE=3 SV=1	0	18.697	48	5	40	1	265	28.1	5.26	32.19	5	3	3.39988e+07	7.23437e+07	773100		4.54824e+06	6.0433e+06	5.97475e+06	9.73464e+06	1.67113e+09	1.71359e+08	2.6356e+07		3.01272e+07	1.73818e+07	2.41108e+07	9.73464e+06	High	High	Peak Found	n/a	Peak Found	Peak Found	Peak Found	Peak Found	1
FALSE	High	Master Protein	A0A1S3YWG7	Chlorophyll a-b binding protein, chloroplastic OS=Nicotiana tabacum OX=4097 GN=LOC107780379 PE=3 SV=1	0	21.762	46	5	54	2	267	28.3	5.66	36.03	5	2	6.8345e+07	1.24521e+08	2.25034e+06	157421	6.61699e+06	2.35211e+07	9.14151e+06	1.54524e+07	3.35934e+09	2.94949e+08	7.67168e+07	3.00389e+06	4.38304e+07	6.76516e+07	3.68901e+07	1.54524e+07	High	High	Peak Found	Peak Found	Peak Found	High	Peak Found	High	1
FALSE	High	Master Protein	K60_17800	sp=K60 phylotype=IIA type=	0	39.8	46	9	106	9	184	19.4	8.27	129.78	9	0	3371.94	79976.8		918238	1.31662e+06	147428	1.37148e+08	7.5921e+08	165740	189439		1.75217e+07	8.72117e+06	424032	5.53453e+08	7.5921e+08	Peak Found	Peak Found	n/a	Peak Found	Peak Found	Peak Found	High	High	1
FALSE	High	Master Protein	A0A1S4DBQ6	Glyceraldehyde-3-phosphate dehydrogenase OS=Nicotiana tabacum OX=4097 GN=LOC107828122 PE=3 SV=1	0	30.255	45	11	46	7	340	37	7.11	35.85	11	5	143202	2.45476e+07	979485	1.08891e+06	6.43692e+06	4.84294e+06	1.87199e+07	6.76269e+07	7.03876e+06	5.81452e+07	3.33919e+07	2.07784e+07	4.26376e+07	1.39293e+07	7.55434e+07	6.76269e+07	Peak Found	High	Peak Found	Peak Found	High	High	High	High	1
FALSE	High	Master Protein	A0A140G1P7	ATP synthase subunit alpha OS=Nicotiana tabacum OX=4097 GN=atpA PE=3 SV=1	0	57.008	44	18	174	17	507	55.4	5.21	110.96	18	1	656333	7.09462e+07	7.59443e+06	6.44681e+06	1.85212e+07	5.62187e+07	7.28927e+07	4.56677e+08	3.22605e+07	1.68048e+08	2.58904e+08	1.23017e+08	1.22683e+08	1.61697e+08	2.94155e+08	4.56677e+08	Peak Found	High	Peak Found	Peak Found	High	High	High	High	1
FALSE	High	Master Protein	A0A1S4AKW3	Ribulose bisphosphate carboxylase/oxygenase activase, chloroplastic OS=Nicotiana tabacum OX=4097 GN=LOC107798764 PE=3 SV=1	0	68.143	44	15	102	1	439	48.3	7.74	68.54	15	19	1.40881e+06	1.01598e+08	4.67858e+06	4.19502e+06	1.25999e+07	4.55243e+07	7.63169e+07	2.52924e+08	6.92465e+07	2.40653e+08	1.59499e+08	8.0049e+07	8.34609e+07	1.30937e+08	3.07973e+08	2.52924e+08	n/a	High	Peak Found	Peak Found	Peak Found	High	High	High	1
FALSE	High	Master Protein	I7GVS5	Heat shock cognate 70 kDa protein 2-like OS=Nicotiana tabacum OX=4097 GN=NtHsp70 PE=2 SV=1	0	58.85	42	21	52	6	649	71.1	5.25	37.87	21	16	6753.42	1.15624e+07	845586	1.14322e+06	3.17626e+06	3.97277e+07	1.90681e+07	1.17855e+08	331949	2.73874e+07	2.88271e+07	2.18149e+07	2.10393e+07	1.14265e+08	7.69484e+07	1.17855e+08	n/a	Peak Found	Peak Found	Peak Found	Peak Found	High	High	High	1
FALSE	High	Master Protein	A0A1S4B5W8	Actin-97-like OS=Nicotiana tabacum OX=4097 GN=LOC107804820 PE=3 SV=1	0	26.333	40	10	21	2	377	41.7	5.49	11.41	10	10		1.23757e+07	1.16184e+06	788390	2.28324e+06	2.9142e+06	6.47762e+06	4.06984e+07		2.93141e+07	3.96087e+07	1.5044e+07	1.5124e+07	8.38184e+06	2.61401e+07	4.06984e+07	n/a	Peak Found	Peak Found	Peak Found	Peak Found	High	High	High	1
FALSE	High	Master Protein	A0A1S3YV19	Glyceraldehyde-3-phosphate dehydrogenase OS=Nicotiana tabacum OX=4097 GN=LOC107780142 PE=3 SV=1	0	48.971	39	16	88	13	401	42.6	7.39	101.3	16	3	742519	2.00298e+08	3.95066e+06	2.40761e+06	2.84567e+07	3.8879e+07	6.11385e+07	2.41719e+08	3.64968e+07	4.74441e+08	1.34683e+08	4.59417e+07	1.88495e+08	1.11824e+08	2.46721e+08	2.41719e+08	Peak Found	High	Peak Found	Peak Found	High	High	High	High	1
FALSE	High	Master Protein	A0A1S4CEW8	Chlorophyll a-b binding protein, chloroplastic OS=Nicotiana tabacum OX=4097 GN=LOC107818087 PE=3 SV=1	0	22.616	39	8	34	8	285	30.4	6.01	25.58	8	0	536126	2.96252e+07	1.76465e+06	2.68099e+06	6.18182e+06	2.27544e+07	3.52918e+07	1.15358e+08	2.6352e+07	7.01725e+07	6.0159e+07	5.11584e+07	4.09478e+07	6.54464e+07	1.42418e+08	1.15358e+08	Peak Found	High	Peak Found	Peak Found	Peak Found	High	High	High	1
FALSE	High	Master Protein	A0A140G1S3	Ribulose bisphosphate carboxylase large chain OS=Nicotiana tabacum OX=4097 GN=rbcL PE=3 SV=1	0	57.151	39	17	267	17	477	52.9	6.87	216.34	17	0	6.92058e+06	1.33118e+09	3.34489e+07	1.81778e+07	1.94817e+08	4.37654e+08	2.73625e+08	9.46152e+08	3.40165e+08	3.15312e+09	1.14031e+09	3.46867e+08	1.29045e+09	1.25878e+09	1.1042e+09	9.46152e+08	High	High	High	High	High	High	High	High	1
FALSE	High	Master Protein	A0A1S4AK62	Ribulose bisphosphate carboxylase/oxygenase activase, chloroplastic OS=Nicotiana tabacum OX=4097 GN=LOC107798594 PE=3 SV=1	0	63.132	38	14	81	1	439	48.3	7.74	62.45	14	0	29749.2	20942222	1266053	1.22056e+06	2.54899e+06	288351	14848932	45279052	1.46225e+06	4.96053e+07	4.31613e+07	2.32905e+07	1.68843e+07	829357	5.99221e+07	45279052	Peak Found	High	Peak Found	Peak Found	Peak Found	Peak Found	High	High	1
FALSE	High	Master Protein	A0A1S4ANB9	(S)-2-hydroxy-acid oxidase OS=Nicotiana tabacum OX=4097 GN=LOC107799508 PE=3 SV=1	0	26.897	38	10	34	10	371	40.6	9	20.67	10	0	39103.2	2.73676e+07	1.91196e+06	1132447	4.2671e+06	1.01046e+07	9.16995e+06	4.18172e+07	1.92202e+06	6.4825e+07	6.5181e+07	2.16093e+07	2.82649e+07	2.90629e+07	3.70048e+07	4.18172e+07	Peak Found	High	Peak Found	Peak Found	Peak Found	High	High	High	1
FALSE	High	Master Protein	A0A1S3XKS8	Heat shock cognate 70 kDa protein 2-like OS=Nicotiana tabacum OX=4097 GN=LOC107766295 PE=3 SV=1	0	50.237	38	19	46	1	648	71	5.25	25.88	19	3		778450	111115	215196	261535	1.23777e+06	1.28765e+06	1.90503e+07		1.84389e+06	3.78805e+06	4.10635e+06	1.73239e+06	3.56009e+06	5.19623e+06	1.90503e+07	n/a	n/a	Peak Found	Peak Found	n/a	Peak Found	Peak Found	High	1
FALSE	High	Master Protein	A0A1S4A1J2	ATP synthase subunit beta OS=Nicotiana tabacum OX=4097 GN=LOC107792824 PE=3 SV=1	0	37.264	37	13	28	1	556	59.7	6.34	23.8	13	0		964252	66844.8	65763	296353		198888	4381978		2.284e+06	2.27882e+06	1.25488e+06	1.96302e+06		802603	4381978	n/a	Peak Found	Peak Found	Peak Found	Peak Found	n/a	Peak Found	High	1
FALSE	High	Master Protein	A0A1S3ZMG8	Actin-97-like OS=Nicotiana tabacum OX=4097 GN=LOC107788291 PE=3 SV=1	0	26.838	37	9	17	1	377	41.7	5.49	13.74	9	0		459396			100246			1.38327e+06		1.08816e+06			664023			1.38327e+06	n/a	Peak Found	n/a	n/a	Peak Found	n/a	n/a	High	1
FALSE	High	Master Protein	A0A1S4CK04	ATP synthase subunit beta OS=Nicotiana tabacum OX=4097 GN=LOC107819718 PE=3 SV=1	0	36.73	37	13	31	1	560	59.8	6.19	25.18	13	11		1.16009e+07	318593	333274	2.17667e+06	826460	8.29267e+06	4.27929e+07		2.74787e+07	1.08612e+07	6.35951e+06	1.44181e+07	2.37707e+06	3.34647e+07	4.27929e+07	n/a	High	Peak Found	Peak Found	Peak Found	Peak Found	High	High	1
FALSE	High	Master Protein	A0A1S3XU44	Carbonic anhydrase OS=Nicotiana tabacum OX=4097 GN=LOC107768773 PE=3 SV=1	0	31.813	36	10	79	10	333	35.9	6.93	81.17	10	0	271270	9.82766e+07	4.84799e+06	4.04889e+06	1.24218e+07	2.23095e+07	6.25457e+07	2.42748e+08	1.33336e+07	2.32785e+08	1.65274e+08	7.72605e+07	8.22808e+07	6.41667e+07	2.524e+08	2.42748e+08	Peak Found	High	Peak Found	High	High	High	High	High	1
FALSE	High	Master Protein	A0A1S3YPE9	Chlorophyll a-b binding protein, chloroplastic OS=Nicotiana tabacum OX=4097 GN=LOC107778264 PE=3 SV=1	0	14.768	35	5	51	4	265	28.7	5.97	33.95	5	1	4.60069e+07	1.75743e+08	3.96204e+06	523518	1.20529e+07	3.94483e+07	6.72381e+06	2.34799e+07	2.26136e+09	4.16277e+08	1.35071e+08	9.98972e+06	7.98377e+07	1.13461e+08	2.71336e+07	2.34799e+07	High	High	Peak Found	Peak Found	Peak Found	High	Peak Found	High	1
FALSE	High	Master Protein	A0A1S4CKB3	Ribulose bisphosphate carboxylase/oxygenase activase, chloroplastic OS=Nicotiana tabacum OX=4097 GN=LOC107819807 PE=3 SV=1	0	64.054	35	13	80	5	477	52.4	7.36	55.59	13	0	192835	1.67602e+07	1.0407e+06	901538	2.47336e+06	4.86753e+06	2.33506e+07	74420557	9.47833e+06	3.96995e+07	3.54788e+07	1.72031e+07	1.63833e+07	1.4e+07	9.42303e+07	74420557	Peak Found	High	Peak Found	Peak Found	Peak Found	High	High	High	1
FALSE	High	Master Protein	A0A1S4AP80	Heat shock cognate 70 kDa protein 2-like OS=Nicotiana tabacum OX=4097 GN=LOC107799868 PE=3 SV=1	0	42.233	32	16	35	2	648	70.9	5.19	20.1	16	0		15010.6	19333.5	13185.8		1.75796e+06	126332	1.85648e+06		35555.3	659101	251610		5.05624e+06	509804	1.85648e+06	n/a	Peak Found	Peak Found	Peak Found	n/a	High	Peak Found	High	1
FALSE	High	Master Protein	A0A1S3XNP1	Polyubiquitin 11-like OS=Nicotiana tabacum OX=4097 GN=LOC107766892 PE=4 SV=1	0	10.349	32	4	16	1	192	21.7	7.91	8.48	4	0		87075.2	63207.1	73754.5	76284	5.03067e+06	468189	1.62732e+06		206253	2.15481e+06	1.40738e+06	505299	1.44692e+07	1.88935e+06	1.62732e+06	n/a	Peak Found	Peak Found	Peak Found	Peak Found	Peak Found	High	High	1
FALSE	High	Master Protein	A0A1S4AE99	Glyceraldehyde-3-phosphate dehydrogenase OS=Nicotiana tabacum OX=4097 GN=LOC107796678 PE=3 SV=1	0	26.654	32	14	41	5	449	47.8	7.85	25.69	14	6	40635.9	3.02003e+07	339625	209567	3.45782e+06	5.18709e+06	6.19869e+06	3.46093e+07	1.99736e+06	7.15347e+07	1.15782e+07	3.99894e+06	2.29043e+07	1.49191e+07	2.50145e+07	3.46093e+07	Peak Found	High	Peak Found	Peak Found	Peak Found	High	Peak Found	High	1
FALSE	High	Master Protein	A0A1S3XFT6	Glyceraldehyde-3-phosphate dehydrogenase OS=Nicotiana tabacum OX=4097 GN=LOC107764636 PE=3 SV=1	0	19.672	31	8	31	4	337	36.6	7.52	32.61	8	0		2.59298e+06	128105	97607.5	793772	454125	2.00306e+06	8.65036e+06		6.14193e+06	4.36725e+06	1.86254e+06	5.25788e+06	1.30616e+06	8.08323e+06	8.65036e+06	n/a	High	Peak Found	Peak Found	Peak Found	High	High	High	1
FALSE	High	Master Protein	A0A1S3Z7S7	Aminomethyltransferase OS=Nicotiana tabacum OX=4097 GN=LOC107783755 PE=3 SV=1	0	15.35	31	8	11	8	406	44.2	8.57	2.37	8	0	96300	1.39348e+07	713198	513808	2.12467e+06	2.05734e+06	2.62495e+06	1.55151e+07	4.7334e+06	3.3007e+07	2.43138e+07	9.80444e+06	1.40737e+07	5.91732e+06	1.05929e+07	1.55151e+07	Peak Found	High	Peak Found	Peak Found	Peak Found	High	High	High	1
FALSE	High	Master Protein	Q7XZV3	Germin-like protein OS=Nicotiana tabacum OX=4097 GN=LOC107773727 PE=2 SV=1	0	13.003	30	3	15	3	210	22	6.29	15.9	3	0	465338	9.63634e+06	758012	238559	4.20098e+06	9.19843e+06	5.37436e+06	1.02548e+07	2.28726e+07	2.28253e+07	2.58416e+07	4.55217e+06	2.7827e+07	2.64566e+07	2.1688e+07	1.02548e+07	High	High	Peak Found	High	High	High	High	High	1
FALSE	High	Master Protein	P93343	14-3-3-like protein C OS=Nicotiana tabacum OX=4097 PE=1 SV=1	0	12.94	29	7	16	3	260	29.3	4.84	8.53	7	4	11308.2	6.35629e+06	530202	1.09196e+06	2.70594e+06	3.4595e+06	2.38335e+06	1.17592e+07	555829	1.5056e+07	1.80753e+07	2.08368e+07	1.79239e+07	9.95023e+06	9.61787e+06	1.17592e+07	n/a	Peak Found	n/a	Peak Found	Peak Found	Peak Found	Peak Found	High	1
FALSE	High	Master Protein	A0A1S3ZEH0	Serine hydroxymethyltransferase OS=Nicotiana tabacum OX=4097 GN=LOC107785928 PE=3 SV=1	0	23.157	28	12	25	5	518	57.2	8.54	12.4	12	7	59144.2	1.88992e+07	1.43523e+06	1.32806e+06	3.25544e+06	4.32759e+06	8.34028e+06	5.52369e+07	2.90709e+06	4.47662e+07	4.89288e+07	2.53419e+07	2.15638e+07	1.2447e+07	3.36568e+07	5.52369e+07	Peak Found	High	Peak Found	Peak Found	Peak Found	High	High	High	1
FALSE	High	Master Protein	A0A1S3ZDI1	transketolase OS=Nicotiana tabacum OX=4097 GN=LOC107785488 PE=3 SV=1	0	46.107	28	18	37	11	741	79.8	6.61	34.39	18	7	55007.6	3.26633e+07	2.95575e+06	2.67789e+06	5.94091e+06	3.54361e+06	2.11564e+07	1.41476e+08	2.70377e+06	7.73688e+07	1.00765e+08	5.10993e+07	3.93521e+07	1.01921e+07	8.53754e+07	1.41476e+08	Peak Found	High	Peak Found	Peak Found	Peak Found	High	High	High	1
FALSE	High	Master Protein	A0A140G1U3	Photosystem II CP47 reaction center protein OS=Nicotiana tabacum OX=4097 GN=psbB PE=3 SV=1	0	28.151	28	10	20	10	508	56	6.77	14.82	10	0	41007	3.90883e+06	417797	475561	914645	1.21018e+07	2.85012e+06	9.77065e+06	2.0156e+06	9.25875e+06	1.42432e+07	9.07461e+06	6.05854e+06	3.48074e+07	1.15015e+07	9.77065e+06	Peak Found	High	Peak Found	Peak Found	High	High	High	High	1
FALSE	High	Master Protein	A0A1S4DGM0	Fructose-bisphosphate aldolase OS=Nicotiana tabacum OX=4097 GN=LOC107829473 PE=3 SV=1	0	24.011	27	8	37	1	396	42.7	7.18	36.44	8	1	990871	4226340	633348	236068	1.80432e+06	9875071	6.59045e+06	1.0171e+07	4.87039e+07	1.00108e+07	2.15916e+07	4.50464e+06	1.19517e+07	2.84027e+07	2.65954e+07	1.0171e+07	High	High	Peak Found	n/a	Peak Found	High	High	High	1
FALSE	High	Master Protein	A0A1S4D7A4	RuBisCO large subunit-binding protein subunit alpha OS=Nicotiana tabacum OX=4097 GN=LOC107826800 PE=3 SV=1	0	26.789	27	11	24	11	589	62.1	5.41	17.55	11	0	5606.46	8.5785e+06	646594	501985	1.33605e+06	1.74921e+06	3.80494e+06	2.34515e+07	275572	2.03197e+07	2.20432e+07	9.57883e+06	8.84991e+06	5.03109e+06	1.53546e+07	2.34515e+07	Peak Found	High	Peak Found	Peak Found	Peak Found	High	High	High	1
FALSE	High	Master Protein	A0A1S4ALM3	Ubiquitin-40S ribosomal protein S27a-like OS=Nicotiana tabacum OX=4097 GN=LOC107799069 PE=3 SV=1	0	8.788	27	4	16	1	156	17.8	9.76	9.92	4	3	28949.5	9.36877e+06	1.43727e+06	2.16589e+06	4.36091e+06	1.49022e+07	1.28822e+07	8.91669e+07	1.42294e+06	2.21916e+07	4.89983e+07	4.13294e+07	2.88863e+07	4.28617e+07	5.19853e+07	8.91669e+07	n/a	Peak Found	Peak Found	Peak Found	Peak Found	High	High	High	1
FALSE	High	Master Protein	A0A1S3XQ62	Fructose-bisphosphate aldolase OS=Nicotiana tabacum OX=4097 GN=LOC107767559 PE=3 SV=1	0	22.283	27	7	23	3	396	42.7	7.18	21.37	7	0	39282.8	10156766	2.59757e+06	1656814	6.25157e+06	97508.3	1.84876e+06	1.44796e+07	1.93085e+06	2.40581e+07	8.85543e+07	3.16152e+07	4.14099e+07	280454	7.46058e+06	1.44796e+07	Peak Found	High	Peak Found	Peak Found	Peak Found	High	High	High	1
FALSE	High	Master Protein	Q75ZE5	14-3-3 a-1 protein OS=Nicotiana tabacum OX=4097 GN=14-3-3 a-1 PE=2 SV=1	0	10.917	26	6	16	2	255	28.7	4.78	8.96	6	0		663842	60457.5	209891	499910	1.00708e+06	130552	1.66367e+06		1.57242e+06	2.06107e+06	4.00512e+06	3.31136e+06	2.89656e+06	526838	1.66367e+06	n/a	Peak Found	Peak Found	Peak Found	Peak Found	High	Peak Found	High	1
FALSE	High	Master Protein	A0A1S3Z059	ADP-ribosylation factor OS=Nicotiana tabacum OX=4097 GN=LOC107781720 PE=3 SV=1	0	12.742	26	4	8	4	181	20.6	6.95	5.99	4	0		3.4667e+06	403695	550732	1.03416e+06	754741	1.32402e+06	2.30085e+07		8.21149e+06	1.37625e+07	1.0509e+07	6.85021e+06	2.17079e+06	5.34302e+06	2.30085e+07	n/a	High	Peak Found	Peak Found	Peak Found	High	Peak Found	High	1
FALSE	High	Master Protein	A0A1S3ZY31	Elongation factor 1-alpha OS=Nicotiana tabacum OX=4097 GN=LOC107791623 PE=3 SV=1	0	27.524	26	9	61	9	447	49.3	9.13	63.41	9	0	100863	7.01267e+07	4.67588e+06	4.31219e+06	1.83014e+07	1.05527e+07	3.67388e+07	2.39415e+08	4.95766e+06	1.66107e+08	1.59406e+08	8.22848e+07	1.21227e+08	3.03518e+07	1.48257e+08	2.39415e+08	Peak Found	High	High	Peak Found	High	High	High	High	1
FALSE	High	Master Protein	A0A1S4CSA5	ATP synthase delta chain, chloroplastic OS=Nicotiana tabacum OX=4097 GN=LOC107821979 PE=3 SV=1	0	8.453	25	4	6	4	248	26.8	8.97	2.18	4	0	33343.1	255179	37761.9	2.8316e+06	5.80573e+06	1.24198e+06	2.10751e+06	7.66995e+06	1.6389e+06	604436	1.28735e+06	5.40323e+07	3.84567e+07	3.57218e+06	8.50476e+06	7.66995e+06	Peak Found	Peak Found	Peak Found	Peak Found	Peak Found	High	High	High	1
FALSE	High	Master Protein	A0A1S4ATB8	Glyceraldehyde-3-phosphate dehydrogenase OS=Nicotiana tabacum OX=4097 GN=LOC107801158 PE=3 SV=1	0	18.706	25	11	34	2	449	47.9	7.66	23.14	11	0		454742	12111.4	11067.3	73099.7	1.33237e+06	288452	862599		1.07714e+06	412892	211186	484207	3.83216e+06	1.16404e+06	862599	n/a	Peak Found	Peak Found	Peak Found	Peak Found	High	Peak Found	High	1
FALSE	High	Master Protein	A0A1S3Z828	Phosphoglycerate kinase OS=Nicotiana tabacum OX=4097 GN=LOC107783850 PE=3 SV=1	0	19.508	25	8	18	2	401	42.3	5.97	11.22	8	1		1.94682e+06	64444.6	62888.9	433080	33024.2	562823	5.01516e+06		4.61139e+06	2.197e+06	1.20004e+06	2.86869e+06	94984.4	2.27124e+06	5.01516e+06	n/a	High	Peak Found	Peak Found	Peak Found	Peak Found	Peak Found	High	1
FALSE	High	Master Protein	A0A1S3YQ87	Photosystem II 22 kDa protein, chloroplastic OS=Nicotiana tabacum OX=4097 GN=LOC107778533 PE=3 SV=1	0	18.208	25	5	15	5	274	29	8.22	16.52	5	0	15559	2.00253e+07	7.10989e+06	2.95597e+07	3.06131e+07	4.03738e+06	1.56146e+06	1.73704e+07	764764	4.74334e+07	2.42385e+08	5.64056e+08	2.02779e+08	1.16123e+07	6.3012e+06	1.73704e+07	Peak Found	High	Peak Found	Peak Found	Peak Found	High	High	High	1
FALSE	High	Master Protein	A0A140G1S1	ATP synthase CF1 epsilon subunit OS=Nicotiana tabacum OX=4097 GN=atpE PE=3 SV=1	0	3.227	25	2	2	2	133	14.6	5.26	0	2	0						1.69797e+06								4.8837e+06			n/a	n/a	n/a	n/a	n/a	High	n/a	n/a	1	Met-loss [N-Term]
FALSE	High	Master Protein	A0A1S3Y2I1	Fructose-bisphosphate aldolase OS=Nicotiana tabacum OX=4097 GN=LOC107771489 PE=3 SV=1	0	20.954	25	8	34	2	398	42.8	6.79	40.08	8	6	226415	3.95934e+07	1.35036e+07	6.75702e+06	2.6496e+07	1.97779e+07	1.43212e+07	5.81745e+07	1.11289e+07	9.37839e+07	4.60353e+08	1.28937e+08	1.75507e+08	5.68853e+07	5.77923e+07	5.81745e+07	Peak Found	Peak Found	Peak Found	Peak Found	Peak Found	High	High	High	1
FALSE	High	Master Protein	A0A140G1S8	Cytochrome f OS=Nicotiana tabacum OX=4097 GN=petA PE=3 SV=1	0	6.114	24	4	5	4	320	35.2	9.07	0	4	0	37613.2	643358	170134	150371	201573	2.44313e+06	326354	1.05251e+06	1.84879e+06	1.52391e+06	5.80009e+06	2.86937e+06	1.3352e+06	7.02693e+06	1.31698e+06	1.05251e+06	Peak Found	Peak Found	Peak Found	Peak Found	Peak Found	High	Peak Found	High	1
FALSE	High	Master Protein	A0A1S4A196	Peptidyl-prolyl cis-trans isomerase OS=Nicotiana tabacum OX=4097 GN=LOC107792692 PE=3 SV=1	0	4.899	24	3	7	3	172	18.1	8.46	1.7	3	0		2.1378e+06	41030.6	68757.3	315994	1.84935e+06	305874	6.41326e+06		5.06376e+06	1.39878e+06	1.31202e+06	2.09312e+06	5.31911e+06	1.23434e+06	6.41326e+06	n/a	High	Peak Found	Peak Found	Peak Found	High	Peak Found	High	1
FALSE	High	Master Protein	A0A0M4JJI5	ATP synthase subunit alpha OS=Nicotiana tabacum OX=4097 GN=atp1 PE=3 SV=1	0	17.86	24	10	25	9	509	55.2	6.1	7.06	10	0	14285.3	1.02087e+07	288505	351222	1.81034e+06	2.35451e+06	3.39653e+06	1.63205e+07	702160	2.41812e+07	9.83551e+06	6.70199e+06	1.19916e+07	6.77205e+06	1.37065e+07	1.63205e+07	Peak Found	High	Peak Found	Peak Found	Peak Found	High	High	High	1
FALSE	High	Master Protein	A0A140G1P4	30S ribosomal protein S16, chloroplastic OS=Nicotiana tabacum OX=4097 GN=rps16 PE=3 SV=1	0	2.88	24	2	3	2	85	9.9	10.36	1.63	2	0		1082472	151557	88114.1	382701	415636	164010	2.22657e+06		2.56402e+06	5.16678e+06	1.68139e+06	2.53498e+06	1.19545e+06	661853	2.22657e+06	n/a	Peak Found	Peak Found	Peak Found	Peak Found	High	Peak Found	High	1
FALSE	High	Master Protein	A0A1S3YKV1	Wound-induced basic protein OS=Nicotiana tabacum OX=4097 GN=LOC107777382 PE=4 SV=1	0	1.417	23	1	1	1	47	5.5	9.6	0	1	0		32958.3	14427.2		43964.5			335156		78067.6	491841		291217			335156	n/a	Peak Found	Peak Found	n/a	Peak Found	n/a	n/a	High	1
FALSE	High	Master Protein	P69249	Ribulose bisphosphate carboxylase small subunit, chloroplastic OS=Nicotiana tabacum OX=4097 GN=RBCS PE=1 SV=1	0	16.343	23	5	53	5	180	20.3	7.74	76.36	5	0	145062	3.31554e+08	1.3766e+07	9.13432e+06	6.2308e+07	7.29976e+07	6.59483e+07	3.03227e+08	7.1302e+06	7.85343e+08	4.69302e+08	1.743e+08	4.12723e+08	2.09956e+08	2.66131e+08	3.03227e+08	Peak Found	High	High	Peak Found	High	High	High	High	1
FALSE	High	Master Protein	A0A1S3XSN6	50S ribosomal protein L12, chloroplastic OS=Nicotiana tabacum OX=4097 GN=LOC107768292 PE=3 SV=1	0	5.289	23	4	4	4	186	19.6	6.81	0	4	0	7574.83	3.69107e+06	900324	80599.5	1.60781e+06	1.33316e+06	568076	2.08281e+06	372323	8.74295e+06	3.06932e+07	1.53799e+06	1.065e+07	3.83443e+06	2.29244e+06	2.08281e+06	Peak Found	High	Peak Found	Peak Found	Peak Found	High	Peak Found	Peak Found	1
FALSE	High	Master Protein	A0A1S4D047	Histone H2B OS=Nicotiana tabacum OX=4097 GN=LOC107824404 PE=3 SV=1	0	8.097	22	3	7	3	157	16.9	10.1	4.75	3	0	5160.11	5.46436e+06	307184	88424.5	2.35486e+06	4.5916e+06	1.81673e+06	1.32312e+07	253633	1.29433e+07	1.04723e+07	1.68731e+06	1.55984e+07	1.32064e+07	7.33133e+06	1.32312e+07	Peak Found	High	Peak Found	Peak Found	High	High	High	High	1
FALSE	High	Master Protein	A0A1S3XPW7	Photosystem I subunit O-like OS=Nicotiana tabacum OX=4097 GN=LOC107767419 PE=4 SV=1	0	5.124	21	2	4	2	145	15.7	9.36	3.91	2	0		314323			26683.6	14870.3	773018	2.36272e+06		744528			176750	42770.2	3.11947e+06	2.36272e+06	n/a	Peak Found	n/a	n/a	Peak Found	Peak Found	High	High	1
FALSE	High	Master Protein	P68158	Elongation factor Tu, chloroplastic OS=Nicotiana tabacum OX=4097 GN=TUFA PE=3 SV=1	0	12.289	21	6	10	2	478	51.9	6.81	2.83	6	0		682927				755071	514722	566763		1.61763e+06				2.17174e+06	2.07714e+06	566763	n/a	High	n/a	n/a	n/a	High	High	High	1
FALSE	High	Master Protein	A0A1S3X8Z6	Heat shock cognate 70 kDa protein 2-like OS=Nicotiana tabacum OX=4097 GN=LOC107762521 PE=3 SV=1	0	30.466	21	12	28	1	648	71	5.22	17.85	12	1		43219.6	95655	70378.4	68092.8		175189	1.59576e+06		102373	3.261e+06	1.34296e+06	451041		706965	1.59576e+06	n/a	Peak Found	Peak Found	Peak Found	Peak Found	n/a	Peak Found	High	1
FALSE	High	Master Protein	A0A1S4D357	Histone H4 OS=Nicotiana tabacum OX=4097 GN=LOC107825453 PE=3 SV=1	0	8.352	21	4	16	4	294	32.8	10.96	15.3	4	0		2.93354e+07	1.88855e+06	445948	9.69069e+06	3.17822e+06	1.30332e+06	1.6907e+07		6.94859e+07	6.43829e+07	8.50953e+06	6.41903e+07	9.14122e+06	5.25949e+06	1.6907e+07	n/a	High	High	Peak Found	High	High	High	High	1
FALSE	High	Master Protein	A0A1S4BNK0	30S ribosomal protein S9, chloroplastic-like OS=Nicotiana tabacum OX=4097 GN=LOC107810208 PE=3 SV=1	0	4.166	21	3	3	3	210	22.8	10.27	0	3	0		683084	19482.3		168432		230342	1.96567e+06		1.618e+06	664174		1.11568e+06		929534	1.96567e+06	n/a	Peak Found	Peak Found	n/a	Peak Found	n/a	Peak Found	High	1
FALSE	High	Master Protein	A0A1S3YUW3	Chloroplast stem-loop binding protein of 41 kDa b, chloroplastic-like OS=Nicotiana tabacum OX=4097 GN=LOC107779937 PE=4 SV=1	0	15.596	21	7	14	7	378	42.1	7.61	11.07	7	0		1.93986e+07	123650	62101.9	2.36934e+06	1.94812e+06	466753	1.22774e+07		4.5949e+07	4.21537e+06	1.18502e+06	1.56943e+07	5.6032e+06	1.88356e+06	1.22774e+07	n/a	High	Peak Found	Peak Found	Peak Found	High	Peak Found	High	1
FALSE	High	Master Protein	A0A1S3X0Y5	Ferredoxin--NADP reductase, chloroplastic OS=Nicotiana tabacum OX=4097 GN=LOC107760150 PE=3 SV=1	0	11.502	21	5	9	3	362	40.3	8.38	9.92	5	2	235726	3.66663e+06	1.30296e+06	745866	1.53345e+06	1.51096e+06	1.49061e+06	1.19539e+07	1.15865e+07	8.68504e+06	4.44196e+07	1.42325e+07	1.01575e+07	4.34582e+06	6.01529e+06	1.19539e+07	Peak Found	High	Peak Found	Peak Found	Peak Found	High	High	High	1
FALSE	High	Master Protein	A0A140G1P8	ATP synthase CF0 B subunit OS=Nicotiana tabacum OX=4097 GN=atpF PE=3 SV=1	0	6.463	21	4	7	4	184	20.8	8.69	4.23	4	0		3.16515e+06	54467.4	75873.4	609604	448693	727088	5.33427e+06		7.49721e+06	1.85686e+06	1.44781e+06	4.03797e+06	1.29053e+06	2.93413e+06	5.33427e+06	n/a	High	Peak Found	Peak Found	Peak Found	High	High	High	1
FALSE	High	Master Protein	A0A1S4A0E0	F-ATPase gamma subunit OS=Nicotiana tabacum OX=4097 GN=LOC107792409 PE=3 SV=1	0	14.75	20	7	12	7	377	41.4	7.71	1.83	7	0	76311.1	6.66604e+06	402987	373862	1.65834e+06	1.01099e+06	3.10948e+06	1.52825e+07	3.75089e+06	1.57897e+07	1.37383e+07	7.134e+06	1.09847e+07	2.90782e+06	1.25481e+07	1.52825e+07	Peak Found	High	Peak Found	Peak Found	Peak Found	High	High	High	1
FALSE	High	Master Protein	A0A1S4CLZ9	Elongation factor Tu OS=Nicotiana tabacum OX=4097 GN=LOC107820323 PE=3 SV=1	0	15.449	20	7	12	3	485	52.7	6.35	11.47	7	4	12544.5	1.54216e+07	423275	319403	2.19126e+06	4.10548e+06	869346	1.30962e+07	616594	3.65288e+07	1.443e+07	6.09482e+06	1.45147e+07	1.18082e+07	3.5082e+06	1.30962e+07	Peak Found	High	Peak Found	Peak Found	High	High	High	High	1
FALSE	High	Master Protein	A0A1S3XRM3	Oxygen-evolving enhancer protein 3-2, chloroplastic-like OS=Nicotiana tabacum OX=4097 GN=LOC107767928 PE=3 SV=1	0	7.368	20	4	7	4	228	24.2	9.72	1.84	4	0	46743.2	1.92667e+06	1.45966e+06	666669	2.07027e+06	4.34363e+06	257043	5.48056e+06	2.29755e+06	4.56366e+06	4.97616e+07	1.27213e+07	1.37133e+07	1.24932e+07	1.03728e+06	5.48056e+06	Peak Found	Peak Found	Peak Found	Peak Found	Peak Found	High	Peak Found	High	1
FALSE	High	Master Protein	A0A1S4BTZ7	Phosphoglycerate kinase OS=Nicotiana tabacum OX=4097 GN=LOC107811868 PE=3 SV=1	0	11.204	20	6	14	1	401	42.5	5.83	6.85	6	0		347211			130835	688952	473867	1.16565e+06		822429			866638	1.98157e+06	1.91226e+06	1.16565e+06	n/a	Peak Found	n/a	n/a	Peak Found	Peak Found	Peak Found	High	1
FALSE	High	Master Protein	A0A1S4DHA0	14-3-3-like protein E isoform X1 OS=Nicotiana tabacum OX=4097 GN=LOC107829791 PE=3 SV=1	0	7.857	19	5	14	1	272	30.6	5.05	6.91	5	0	20562.3		23141.7			285918	33372.1		1.01069e+06		788931			822360	134672		Peak Found	n/a	Peak Found	n/a	n/a	High	Peak Found	n/a	1
FALSE	High	Master Protein	A0A1S4B832	plastoquinol--plastocyanin reductase OS=Nicotiana tabacum OX=4097 GN=LOC107805497 PE=3 SV=1	0	4.798	19	3	4	3	228	24.1	7.96	0	3	0	25739.9	636818	87832.6	58998.2	238069	928053	713955	1.88327e+06	1.26518e+06	1.50841e+06	2.99432e+06	1.1258e+06	1.57695e+06	2.66927e+06	2.88113e+06	1.88327e+06	Peak Found	Peak Found	Peak Found	Peak Found	Peak Found	High	High	High	1
FALSE	High	Master Protein	Q8VXC9	Tubulin alpha chain OS=Nicotiana tabacum OX=4097 GN=tubA3 PE=2 SV=1	0	14.321	19	7	15	3	451	49.7	4.98	17.62	7	4	18768.2	1.38753e+07	229252	138253	1.83833e+06	4.63871e+06	2.24591e+06	9.80621e+06	922506	3.2866e+07	7.8155e+06	2.63813e+06	1.21769e+07	1.33419e+07	9.06324e+06	9.80621e+06	n/a	High	Peak Found	Peak Found	Peak Found	High	Peak Found	High	1
FALSE	High	Master Protein	A0A1S4C0F0	Peroxidase OS=Nicotiana tabacum OX=4097 GN=LOC107813838 PE=3 SV=1	0	12.872	19	6	10	5	358	39.4	6.43	13.31	6	1	182405	238225	2.63241e+06	50602	8.95945e+06	3.7846e+06	1.99091e+06	1.74571e+07	8.96571e+06	564278	8.97422e+07	965582	5.93467e+07	1.08853e+07	8.03421e+06	1.74571e+07	Peak Found	Peak Found	Peak Found	Peak Found	High	High	High	High	1
FALSE	High	Master Protein	A0A140G1Q7	Photosystem II D2 protein OS=Nicotiana tabacum OX=4097 GN=psbD PE=3 SV=1	0	15.265	19	6	15	6	353	39.5	5.55	10.8	6	0	6068.86	6.61317e+06	867885	1.04001e+06	2.22705e+06	6.53187e+06	1.21943e+06	1.46051e+07	298300	1.56645e+07	2.95873e+07	1.98454e+07	1.47518e+07	1.8787e+07	4.92097e+06	1.46051e+07	Peak Found	High	Peak Found	Peak Found	Peak Found	High	High	High	1
FALSE	High	Master Protein	A0A1S3XCT6	Serine hydroxymethyltransferase OS=Nicotiana tabacum OX=4097 GN=LOC107763666 PE=3 SV=1	0	13.18	19	8	17	1	523	57.9	8.06	7.55	8	0		234123				285096	215620	327163		554560				819994	870125	327163	n/a	Peak Found	n/a	n/a	n/a	High	Peak Found	Peak Found	1
FALSE	High	Master Protein	A0A1S4ANZ6	40S ribosomal protein S28-like OS=Nicotiana tabacum OX=4097 GN=LOC107799618 PE=3 SV=1	0.001	1.024	18	1	1	1	65	7.5	11.18	0	1	0		118592	34840.7	57578.2	90847.5	500109	84693.1	154175		280906	1.18776e+06	1.0987e+06	601767	1.43842e+06	341775	154175	n/a	Peak Found	Peak Found	Peak Found	Peak Found	High	Peak Found	Peak Found	1
FALSE	High	Master Protein	A0A1S4ABS2	alanine--glyoxylate transaminase OS=Nicotiana tabacum OX=4097 GN=LOC107795801 PE=3 SV=1	0	9.217	18	5	10	5	401	43.9	8.05	0	5	0	32696.3	5.77579e+06	493293	508911	939582	2.43609e+06	1.8674e+06	7.63048e+06	1.60711e+06	1.3681e+07	1.6817e+07	9.711e+06	6.22371e+06	7.00669e+06	7.5358e+06	7.63048e+06	Peak Found	High	Peak Found	Peak Found	Peak Found	High	High	High	1
FALSE	High	Master Protein	A0A1S3Z922	Germin-like protein OS=Nicotiana tabacum OX=4097 GN=LOC107784278 PE=3 SV=1	0	13.857	18	3	16	3	208	21.5	6.29	20.73	3	0	1.16266e+06	1.03089e+07	9.23652e+06	778960	3.39696e+07	3.68489e+06	4.6314e+06	1.24814e+07	5.7148e+07	2.44184e+07	3.14884e+08	1.4864e+07	2.25012e+08	1.05985e+07	1.86898e+07	1.24814e+07	Peak Found	High	High	Peak Found	High	High	High	High	1
FALSE	High	Master Protein	A0A140G1V5	Small ribosomal subunit protein uS3c OS=Nicotiana tabacum OX=4097 GN=rps3 PE=3 SV=1	0	8.784	17	4	6	4	218	25.1	9.7	8.1	4	0		3.19686e+06		6100.47	192758		300883	3.79241e+06		7.57232e+06		116409	1.27681e+06		1.2142e+06	3.79241e+06	n/a	High	n/a	Peak Found	Peak Found	n/a	Peak Found	High	1
FALSE	High	Master Protein	A0A1S3ZTX1	Superoxide dismutase [Cu-Zn] OS=Nicotiana tabacum OX=4097 GN=LOC107790449 PE=3 SV=1	0	3.363	17	2	4	2	152	15.2	5.87	1.73	2	0	3786.99	754801	360152	58334.6	891451		145598	3.09071e+06	186140	1.78788e+06	1.2278e+07	1.11314e+06	5.9049e+06		587554	3.09071e+06	Peak Found	High	Peak Found	Peak Found	High	n/a	Peak Found	High	1
FALSE	High	Master Protein	A0A1S4AE85	Heat shock 70 kDa protein OS=Nicotiana tabacum OX=4097 GN=LOC107796657 PE=3 SV=1	0	16.578	17	8	17	2	654	71.8	5.43	5.28	8	0	6206.15	478528		72873.4	136730		317238	5.53284e+06	305049	1.13348e+06		1.39056e+06	905685		1.2802e+06	5.53284e+06	Peak Found	Peak Found	Peak Found	Peak Found	Peak Found	Peak Found	High	High	1
FALSE	High	Master Protein	A0A1S3YUQ9	Chloroplast stem-loop binding protein of 41 kDa a, chloroplastic-like OS=Nicotiana tabacum OX=4097 GN=LOC107779757 PE=4 SV=1	0	6.674	17	5	7	5	402	43.5	7.02	0	5	0		2.0267e+06	24136.5	30319.9	145807	19210.4	529513	5.38381e+06		4.80059e+06	822842	578562	965811	55253.1	2.13682e+06	5.38381e+06	n/a	Peak Found	Peak Found	Peak Found	Peak Found	Peak Found	Peak Found	High	1
FALSE	High	Master Protein	A0A1S3XEW0	Photosystem I subunit O-like OS=Nicotiana tabacum OX=4097 GN=LOC107764264 PE=4 SV=1	0.004	0.879	17	1	1	1	143	15.6	10.01	0	1	0								144435								144435	n/a	n/a	n/a	n/a	n/a	n/a	n/a	High	1
FALSE	High	Master Protein	A0A1S4BVE0	30S ribosomal protein S20, chloroplastic-like OS=Nicotiana tabacum OX=4097 GN=LOC107812256 PE=3 SV=1	0	3.842	17	3	3	3	209	22.7	10.21	0	3	0		1.07659e+06	541240		4.40472e+06		190162	4.83818e+06		2.5501e+06	1.84515e+07		2.91765e+07		767388	4.83818e+06	n/a	Peak Found	Peak Found	n/a	Peak Found	n/a	Peak Found	High	1
FALSE	High	Master Protein	A0A1S4BUF1	ADP/ATP translocase OS=Nicotiana tabacum OX=4097 GN=LOC107811966 PE=3 SV=1	0	10.208	17	6	8	2	386	41.8	9.74	4.63	6	0		723151	43842.3	38705.4	221596	814758	76343.8	2.38444e+06		1.71291e+06	1.49464e+06	738573	1.46783e+06	2.34341e+06	308082	2.38444e+06	n/a	Peak Found	Peak Found	Peak Found	Peak Found	High	Peak Found	High	1
FALSE	High	Master Protein	A0A1S4AGW0	malate dehydrogenase OS=Nicotiana tabacum OX=4097 GN=LOC107797501 PE=3 SV=1	0	7.843	16	4	8	4	357	37.6	7.94	8.07	4	0	44505.9	3.64309e+06	462892	401987	848284	1.26503e+06	397851	4.58352e+06	2.18758e+06	8.62929e+06	1.57806e+07	7.67068e+06	5.61897e+06	3.6385e+06	1.60551e+06	4.58352e+06	Peak Found	High	Peak Found	Peak Found	Peak Found	High	Peak Found	High	1
FALSE	High	Master Protein	A0A1S3X1Q2	40S ribosomal protein S7 OS=Nicotiana tabacum OX=4097 GN=LOC107760389 PE=3 SV=1	0	2.631	16	2	3	2	191	22.1	9.79	0	2	0		1.1172e+06			85688.1	475246		599012		2.64629e+06			567591	1.3669e+06		599012	n/a	High	n/a	n/a	Peak Found	High	n/a	Peak Found	1
FALSE	High	Master Protein	P18212	Oxygen-evolving enhancer protein 2-2, chloroplastic OS=Nicotiana tabacum OX=4097 GN=PSBP2 PE=1 SV=2	0	7.01	16	3	6	3	265	28.5	7.85	5.6	3	0	59913.3	1.95876e+06	936322	394524	1.22518e+06		1.14814e+06	5.75702e+06	2.9449e+06	4.63966e+06	3.19204e+07	7.52828e+06	8.1155e+06		4.63327e+06	5.75702e+06	Peak Found	High	Peak Found	Peak Found	High	n/a	High	High	1
FALSE	High	Master Protein	A0A1S4C879	40S ribosomal protein S23 OS=Nicotiana tabacum OX=4097 GN=LOC107816169 PE=1 SV=1	0	4.529	16	2	2	2	142	15.7	10.45	2.32	2	0		602661	14137.2	7746.36	95260.6			416307		1.42751e+06	481954	147815	630998			416307	n/a	High	Peak Found	Peak Found	Peak Found	High	n/a	Peak Found	1
FALSE	High	Master Protein	A0A1S4BI32	ACT domain-containing protein ACR OS=Nicotiana tabacum OX=4097 GN=LOC107808454 PE=4 SV=1	0	5.894	16	3	6	3	287	30.9	5.38	2.41	3	0		2.25776e+06		15666.5			562650	3.15275e+06		5.3479e+06		298947			2.27055e+06	3.15275e+06	n/a	High	n/a	Peak Found	n/a	High	High	High	1
FALSE	High	Master Protein	A0A1S4AHL1	5-methyltetrahydropteroyltriglutamate--homocysteine S-methyltransferase OS=Nicotiana tabacum OX=4097 GN=LOC107797732 PE=3 SV=1	0	19.237	16	9	13	9	765	84.5	6.32	11.48	9	0	7156.76	1.49747e+07	1.04007e+06	439465	2.31818e+06	1.11259e+06	4.17748e+06	2.7043e+07	351773	3.54701e+07	3.54571e+07	8.38583e+06	1.53554e+07	3.20002e+06	1.6858e+07	2.7043e+07	Peak Found	High	Peak Found	Peak Found	High	High	High	High	1
FALSE	High	Master Protein	A0A1S4BNL9	Photosystem II 10 kDa polypeptide, chloroplastic OS=Nicotiana tabacum OX=4097 GN=LOC107810205 PE=3 SV=1	0	2.668	16	2	10	2	139	14.4	9.63	0	2	0		2.81937e+06	292344	396733	1.17914e+06	639847	3.00179e+06	1.9395e+07		6.67816e+06	9.96636e+06	7.57043e+06	7.8105e+06	1.84033e+06	1.21136e+07	1.9395e+07	n/a	High	Peak Found	Peak Found	Peak Found	High	High	High	1
FALSE	High	Master Protein	A0A1S3XAI9	ADP/ATP translocase OS=Nicotiana tabacum OX=4097 GN=LOC107763030 PE=3 SV=1	0	10.67	16	6	9	2	386	41.8	9.72	6.41	6	4	47434.3	7.27188e+06	199771	294979	1.15325e+06	1.14628e+06	1.30085e+06	1.07416e+07	2.33152e+06	1.72247e+07	6.81044e+06	5.62876e+06	7.63901e+06	3.29692e+06	5.24953e+06	1.07416e+07	n/a	High	n/a	Peak Found	Peak Found	Peak Found	Peak Found	High	1
FALSE	High	Master Protein	A0A1S3Y0T4	Elongation factor 2 OS=Nicotiana tabacum OX=4097 GN=LOC107770769 PE=4 SV=1	0	21.393	16	9	15	9	843	94	6.16	15.57	9	0	6194.38	3.48836e+06	115074	131597	742089	1.23687e+06	3.39124e+06	9.34812e+06	304470	8.26278e+06	3.92302e+06	2.51112e+06	4.91553e+06	3.55748e+06	1.36852e+07	9.34812e+06	Peak Found	High	Peak Found	Peak Found	High	High	High	High	1
FALSE	High	Master Protein	A0A1S3YM69	ATP-dependent RNA helicase OS=Nicotiana tabacum OX=4097 GN=LOC107777566 PE=3 SV=1	0	11.835	15	5	10	5	413	46.8	5.69	10.32	5	0	32604.8	4.45104e+06	138305	105401	722560	3.59287e+06	1.93156e+06	7.66152e+06	1.60261e+06	1.05431e+07	4.71498e+06	2.01124e+06	4.78618e+06	1.03338e+07	7.79473e+06	7.66152e+06	Peak Found	High	Peak Found	Peak Found	Peak Found	High	High	High	1	Met-loss+Acetyl [N-Term]
FALSE	High	Master Protein	A0A140G1R6	Small ribosomal subunit protein uS4c OS=Nicotiana tabacum OX=4097 GN=rps4 PE=3 SV=1	0	3.728	15	3	5	3	201	23.4	10.71	1.64	3	0		2.05348e+06	39767.7	31432.9	379243	808483	448294	3.79423e+06		4.86403e+06	1.35573e+06	599799	2.51207e+06	2.32536e+06	1.80907e+06	3.79423e+06	n/a	High	Peak Found	Peak Found	Peak Found	High	Peak Found	High	1
FALSE	High	Master Protein	A0A1S3Y388	Nucleoside diphosphate kinase OS=Nicotiana tabacum OX=4097 GN=LOC107771678 PE=3 SV=1	0	3.6	15	2	4	2	148	16.2	6.8	1.67	2	0		1.65547e+06	228748	173533	712920		13645.6	1.59765e+06		3.92126e+06	7.79832e+06	3.31134e+06	4.72232e+06		55066	1.59765e+06	n/a	High	Peak Found	Peak Found	Peak Found	n/a	Peak Found	High	1
FALSE	High	Master Protein	A0A1S4CHI1	Acetyl-CoA acetyltransferase, cytosolic 1-like OS=Nicotiana tabacum OX=4097 GN=LOC107819092 PE=3 SV=1	0	7.126	15	4	6	4	404	41.2	6.57	1.68	4	0	4339.48	1.44374e+06		8821.75	227185	348928	447613	3.64187e+06	213297	3.41974e+06		168336	1.50486e+06	1.00359e+06	1.80632e+06	3.64187e+06	Peak Found	High	n/a	Peak Found	Peak Found	Peak Found	High	High	1
FALSE	High	Master Protein	A0A1S3YG99	Miraculin-like OS=Nicotiana tabacum OX=4097 GN=LOC107776011 PE=3 SV=1	0	6.166	15	3	4	3	210	23.4	8.21	5.72	3	0	15798.7	16571.7	77346	70908.7	5868132	1.21642e+06	677056	3.78219e+06	776547	39252.9	2.63682e+06	1.35307e+06	3.887e+07	3.49867e+06	2.73223e+06	3.78219e+06	Peak Found	Peak Found	Peak Found	Peak Found	Peak Found	High	High	High	1
FALSE	High	Master Protein	A0A1S4BNY0	Chlorophyll a-b binding protein, chloroplastic OS=Nicotiana tabacum OX=4097 GN=LOC107810310 PE=3 SV=1	0	3.697	15	2	5	2	245	26.2	6.54	0	2	0	3441.29	1.1407e+06				1.00882e+06	748074	2.87971e+06	169148	2.70195e+06				2.90156e+06	3.01882e+06	2.87971e+06	Peak Found	High	n/a	n/a	n/a	High	High	High	1
FALSE	High	Master Protein	A0A076L4N7	40S ribosomal protein S13-like OS=Nicotiana tabacum OX=4097 GN=LOC107789702 PE=2 SV=1	0	3.64	15	2	3	2	151	17.1	10.39	1.76	2	0		1.93184e+06			329303	802635	627681	1.21818e+06		4.57591e+06			2.18128e+06	2.30854e+06	2.53297e+06	1.21818e+06	n/a	High	n/a	n/a	Peak Found	High	Peak Found	Peak Found	1
FALSE	High	Master Protein	A0A1S4AHG8	Chaperonin 60 subunit beta 2, chloroplastic-like OS=Nicotiana tabacum OX=4097 GN=LOC107797700 PE=3 SV=1	0	10.883	15	6	6	5	599	63.2	5.66	3.74	6	1		1.69377e+06	22917.5	80009	230412	802929	462807	4.79828e+06		4.012e+06	781286	1.52672e+06	1.52623e+06	2.30939e+06	1.86763e+06	4.79828e+06	n/a	High	Peak Found	Peak Found	Peak Found	High	Peak Found	High	1
FALSE	High	Master Protein	A0A1S3WYR8	Fructose-bisphosphate aldolase OS=Nicotiana tabacum OX=4097 GN=LOC107759369 PE=3 SV=1	0	10.168	14	5	23	1	397	42.8	6.9	27.52	5	0		229366	47026.6	32115.8	115028		70821.5	484483		543294	1.60319e+06	612830	761937		285797	484483	n/a	Peak Found	Peak Found	Peak Found	Peak Found	n/a	Peak Found	High	1
FALSE	High	Master Protein	A0A1S3XU77	Heat shock cognate protein 80-like OS=Nicotiana tabacum OX=4097 GN=LOC107768797 PE=3 SV=1	0	12.105	14	8	11	8	699	80.2	5.03	3.75	8	0	43057.6	8.80485e+06	239228	219317	1.4879e+06	1.74359e+06	2.41235e+06	2.01163e+07	2.11639e+06	2.08558e+07	8.15559e+06	4.18499e+06	9.85573e+06	5.01492e+06	9.7349e+06	2.01163e+07	Peak Found	Peak Found	Peak Found	Peak Found	Peak Found	High	High	High	1
FALSE	High	Master Protein	A0A1S4DRV5	Photosystem II repair protein PSB27-H1, chloroplastic-like OS=Nicotiana tabacum OX=4097 GN=LOC107832794 PE=3 SV=1	0	1.105	14	1	1	1	175	18.9	9.94	0	1	0		30992.6	30619.1	13113.7		112029	157489	952504		73411.4	1.04384e+06	250234		322218	635538	952504	n/a	Peak Found	Peak Found	Peak Found	n/a	Peak Found	Peak Found	High	1
FALSE	High	Master Protein	A0A1S4AIH6	phosphoglucomutase (alpha-D-glucose-1,6-bisphosphate-dependent) OS=Nicotiana tabacum OX=4097 GN=LOC107798006 PE=4 SV=1	0	8.363	14	4	4	3	456	49.8	5.26	2.25	4	1		518089	17871.8	8556.11	88720.4		818012	2507055		1.22718e+06	609274	163267	587677		3.30105e+06	2507055	n/a	Peak Found	Peak Found	Peak Found	Peak Found	n/a	High	High	1
FALSE	High	Master Protein	A0A140G1P2	Photosystem II protein D1 OS=Nicotiana tabacum OX=4097 GN=psbA PE=3 SV=1	0	7.713	14	4	8	4	353	38.9	5.25	6.27	4	0	51494.5	3.47877e+06	466655	455852	1.38158e+06	4.94565e+06	1.19964e+06	8.663e+06	2.53109e+06	8.24008e+06	1.59088e+07	8.69853e+06	9.15144e+06	1.42247e+07	4.84107e+06	8.663e+06	Peak Found	High	Peak Found	Peak Found	High	High	High	High	1
FALSE	High	Master Protein	A0A1S3XQG2	60S acidic ribosomal protein P1-like OS=Nicotiana tabacum OX=4097 GN=LOC107767644 PE=3 SV=1	0.001	1.042	14	1	1	1	114	11.5	4.32	0	1	0						368628								1.06025e+06			n/a	n/a	n/a	n/a	n/a	High	n/a	n/a	1
FALSE	High	Master Protein	L0SS91	Catalase OS=Nicotiana tabacum OX=4097 GN=cat1 PE=2 SV=1	0	7.575	14	6	8	6	492	56.8	7.33	3.48	6	0	6729.4	1.16889e+07	60334.5	116059	894794	1.84919e+06	437751	3.72719e+06	330768	2.76872e+07	2.05688e+06	2.21464e+06	5.92704e+06	5.31866e+06	1.76652e+06	3.72719e+06	Peak Found	High	Peak Found	Peak Found	Peak Found	High	Peak Found	High	1
FALSE	High	Master Protein	A0A1S4A731	40S ribosomal protein S4 OS=Nicotiana tabacum OX=4097 GN=LOC107794405 PE=3 SV=1	0	6.201	14	4	6	4	264	29.8	10.29	3.42	4	0		3.66622e+06	75079.6	28095.4	480957		173450	2.83647e+06		8.68407e+06	2.55956e+06	536113	3.18582e+06		699947	2.83647e+06	n/a	High	Peak Found	Peak Found	Peak Found	n/a	Peak Found	High	1
FALSE	High	Master Protein	A0A1S3XV78	60S ribosomal protein L9-1-like OS=Nicotiana tabacum OX=4097 GN=LOC107769103 PE=3 SV=1	0	2.277	14	2	4	2	194	22	9.66	0	2	0		2.33533e+06	20987.7	186632	199442	832815		1.38808e+06		5.53164e+06	715496	3.56129e+06	1.32109e+06	2.39535e+06		1.38808e+06	n/a	High	Peak Found	Peak Found	Peak Found	High	n/a	High	1
FALSE	High	Master Protein	O04977	Ferredoxin--NADP reductase, leaf-type isozyme, chloroplastic OS=Nicotiana tabacum OX=4097 GN=PETH PE=2 SV=1	0	10.216	14	3	8	1	362	40.4	8.21	6.08	3	0	33524.5	524286	156520	67025.9	248105	1.33123e+06	778244	2.31197e+06	1.64782e+06	1.24186e+06	5.33596e+06	1.27898e+06	1.64343e+06	3.8289e+06	3.14057e+06	2.31197e+06	Peak Found	Peak Found	Peak Found	Peak Found	Peak Found	High	High	High	1
FALSE	High	Master Protein	A0A1S4A1K3	Plastocyanin OS=Nicotiana tabacum OX=4097 GN=LOC107792758 PE=3 SV=1	0	5.706	14	1	2	1	167	17	5.2	2.54	1	0		50650	723289	103572	107366	919080		3.55672e+06		119973	2.46578e+07	1.97635e+06	711186	2.64346e+06		3.55672e+06	n/a	Peak Found	Peak Found	Peak Found	Peak Found	High	n/a	High	1
FALSE	High	Master Protein	A0A1S3Y1E2	ATP-dependent Clp protease ATP-binding subunit ClpA homolog CD4B, chloroplastic-like OS=Nicotiana tabacum OX=4097 GN=LOC107771216 PE=3 SV=1	0	16.631	14	11	17	11	923	102.3	6.46	9.29	11	0		8.85475e+06	69330.4	18370.5	1.07787e+06	899347	2.17666e+06	1.39882e+07		2.0974e+07	2.36356e+06	350545	7.13971e+06	2.58671e+06	8.78382e+06	1.39882e+07	n/a	High	Peak Found	Peak Found	Peak Found	High	Peak Found	High	1
FALSE	High	Master Protein	A0A1S3YIG1	phosphopyruvate hydratase OS=Nicotiana tabacum OX=4097 GN=LOC107776643 PE=3 SV=1	0	6.059	14	3	5	3	444	47.8	5.57	2.24	3	0	80554.7	1.03112e+06	166428	70346.5	163487	1.03067e+06	1.22582e+06	1.63313e+06	3.95947e+06	2.4424e+06	5.67373e+06	1.34235e+06	1.08292e+06	2.96441e+06	4.94672e+06	1.63313e+06	Peak Found	Peak Found	Peak Found	Peak Found	Peak Found	High	High	High	1
FALSE	High	Master Protein	A0A1S3YQI2	Fructose-bisphosphate aldolase OS=Nicotiana tabacum OX=4097 GN=LOC107778620 PE=3 SV=1	0	6.019	13	3	5	3	357	38.1	6.92	2.54	3	0	56806.1	2.75511e+06	525347	279983	1.17029e+06		286228	2.03546e+06	2.79217e+06	6.52597e+06	1.79097e+07	5.34261e+06	7.75189e+06		1.15506e+06	2.03546e+06	Peak Found	High	Peak Found	Peak Found	Peak Found	n/a	Peak Found	High	1
FALSE	High	Master Protein	A0A1S3XKM0	Glutamine synthetase OS=Nicotiana tabacum OX=4097 GN=LOC107766022 PE=3 SV=1	0	7.415	13	3	6	3	432	47.5	7.2	3.08	3	0	81945.5	5.14444e+06	380382	252758	1.01813e+06	1.07881e+06	2.66034e+06	2.74951e+06	4.02784e+06	1.21855e+07	1.29677e+07	4.8231e+06	6.74402e+06	3.10287e+06	1.07356e+07	2.74951e+06	Peak Found	High	Peak Found	Peak Found	Peak Found	High	Peak Found	High	1
FALSE	High	Master Protein	A0A1S3XCQ9	60S ribosomal protein L12 OS=Nicotiana tabacum OX=4097 GN=LOC107763560 PE=3 SV=1	0	3.832	13	2	3	2	166	17.8	8.69	3.71	2	0		2.87498e+06	216678	107396	847733		98888.1	3.34185e+06		6.80988e+06	7.38681e+06	2.04932e+06	5.61531e+06		399058	3.34185e+06	n/a	High	Peak Found	Peak Found	Peak Found	n/a	Peak Found	High	1
FALSE	High	Master Protein	A0A1S3ZA20	Chlorophyll a-b binding protein, chloroplastic OS=Nicotiana tabacum OX=4097 GN=LOC107784622 PE=3 SV=1	0	8.157	13	3	7	3	273	29.2	8.68	8.4	3	0	94497.3	3.91256e+06	210669	260854	741779	3.2136e+06	2.39708e+06	20553613	4.64479e+06	9.26758e+06	7.18196e+06	4.97759e+06	4.91348e+06	9.24296e+06	9.6733e+06	20553613	Peak Found	Peak Found	Peak Found	Peak Found	Peak Found	High	High	High	1
FALSE	High	Master Protein	A0A1S4B036	30S ribosomal protein S10, chloroplastic-like OS=Nicotiana tabacum OX=4097 GN=LOC107803063 PE=3 SV=1	0	2.208	13	2	2	2	190	20.8	9.01	1.71	2	0		1.38824e+06	88564.6	46608.3	251128	208857	552247	2.94233e+06		3.28829e+06	3.01928e+06	889376	1.66345e+06	600715	2.22856e+06	2.94233e+06	n/a	Peak Found	Peak Found	Peak Found	Peak Found	Peak Found	Peak Found	High	1
FALSE	High	Master Protein	A0A1S4B0A8	Dihydrolipoyl dehydrogenase OS=Nicotiana tabacum OX=4097 GN=LOC107803150 PE=3 SV=1	0	6.768	13	4	5	4	504	53.4	7.4	1.77	4	0	5252.11	2.92366e+06	305678	256645	721534	19474.2	723470	6.63428e+06	258155	6.92521e+06	1.04209e+07	4.89727e+06	4.77938e+06	56011.8	2.91953e+06	6.63428e+06	Peak Found	High	Peak Found	Peak Found	Peak Found	Peak Found	Peak Found	High	1
FALSE	High	Master Protein	A0A1S3YVD0	Photosystem I reaction center subunit II, chloroplastic OS=Nicotiana tabacum OX=4097 GN=LOC107779933 PE=3 SV=1	0	3.508	13	2	3	2	214	23.4	9.83	1.94	2	0		616001	57364.5	18305.4	162072	1.69452e+06	329325	4.70411e+06		1.45911e+06	1.95563e+06	349303	1.07355e+06	4.87377e+06	1.32897e+06	4.70411e+06	n/a	Peak Found	Peak Found	Peak Found	Peak Found	High	Peak Found	High	1
FALSE	High	Master Protein	A0A1S4CPT1	Probable inactive receptor kinase At2g26730 OS=Nicotiana tabacum OX=4097 GN=LOC107821089 PE=4 SV=1	0	11.797	13	6	10	6	659	71.8	8.07	5.47	6	0		55575.8		2.62499e+06	3.49885e+06	9.25444e+06	27958.2	205933		131641		5.00899e+07	2.31761e+07	2.66177e+07	112824	205933	n/a	Peak Found	n/a	High	High	High	Peak Found	Peak Found	1
FALSE	High	Master Protein	A0A1S4BNA9	UTP--glucose-1-phosphate uridylyltransferase OS=Nicotiana tabacum OX=4097 GN=LOC107810120 PE=3 SV=1	0	6.625	13	5	6	5	476	51.9	5.83	1.68	5	0		1.41347e+06	67166.4	100142	218011		384954	3.48975e+06		3.34805e+06	2.28979e+06	1.91091e+06	1.44409e+06		1.55346e+06	3.48975e+06	n/a	High	Peak Found	Peak Found	Peak Found	High	Peak Found	High	1
FALSE	High	Master Protein	A0A1S3X711	Phosphoribulokinase OS=Nicotiana tabacum OX=4097 GN=LOC107761746 PE=3 SV=1	0	8.391	13	5	6	5	406	45.1	5.9	2.4	5	0		1.48615e+06	126247	109299	184925	4.48538e+06	120816	3.15159e+06		3.5202e+06	4.30391e+06	2.08563e+06	1.22493e+06	1.29009e+07	487546	3.15159e+06	n/a	Peak Found	Peak Found	Peak Found	Peak Found	High	Peak Found	High	1
FALSE	High	Master Protein	Q40589	Cytosolic ascorbate peroxidase OS=Nicotiana tabacum OX=4097 GN=LOC107759703 PE=2 SV=1	0	3.479	13	2	4	2	250	27.4	5.67	2.14	2	0	23577.1	1.38574e+06	129514	161580	561798	654935	531033	2.68443e+06	1.15888e+06	3.28238e+06	4.41528e+06	3.08326e+06	3.7213e+06	1.88373e+06	2.14296e+06	2.68443e+06	Peak Found	High	Peak Found	Peak Found	Peak Found	Peak Found	High	High	1
FALSE	High	Master Protein	A0A1S4BL36	V-type proton ATPase catalytic subunit A OS=Nicotiana tabacum OX=4097 GN=LOC107809443 PE=3 SV=1	0	10.187	13	7	10	7	623	68.6	5.4	11.4	7	0	84678.7	4.01275e+06	318776	295324	737115	594926	1.34832e+06	8.08273e+06	4.16218e+06	9.50489e+06	1.08675e+07	5.63535e+06	4.88259e+06	1.71113e+06	5.44108e+06	8.08273e+06	Peak Found	High	Peak Found	Peak Found	Peak Found	Peak Found	High	High	1
FALSE	High	Master Protein	A0A1S3XWU9	23 kDa subunit of oxygen evolving system of photosystem II OS=Nicotiana tabacum OX=4097 GN=LOC107769475 PE=3 SV=1	0	4.111	12	2	3	2	268	28.6	7.84	2.58	2	0	29815.2	134594	73508.2	62884.7	164670	888974	51363.6	1.71289e+06	1.4655e+06	318810	2.50599e+06	1.19996e+06	1.09076e+06	2.55687e+06	207275	1.71289e+06	Peak Found	Peak Found	Peak Found	Peak Found	Peak Found	High	Peak Found	High	1
FALSE	High	Master Protein	A0A140G1W2	Ribosomal protein S7 OS=Nicotiana tabacum OX=4097 GN=rps7 PE=3 SV=1	0	2.439	12	2	4	2	155	17.4	11.41	0	2	0		1.05039e+06			108780		74944.5	1.25386e+06		2.48803e+06			720552		302435	1.25386e+06	n/a	High	n/a	n/a	Peak Found	n/a	Peak Found	High	1
FALSE	High	Master Protein	H9CCH7	3-oxoacyl-[acyl-carrier-protein] reductase OS=Nicotiana tabacum OX=4097 GN=KAR PE=2 SV=1	0	2.931	12	3	5	3	325	34	9.41	0	3	0		599645	77856.7	50804.4	187325	181547	760722	3.16909e+06		1.42036e+06	2.65423e+06	969445	1.24083e+06	522165	3.06986e+06	3.16909e+06	n/a	Peak Found	Peak Found	Peak Found	Peak Found	Peak Found	High	High	1
FALSE	High	Master Protein	A0A1S3XHF5	S-adenosylmethionine synthase OS=Nicotiana tabacum OX=4097 GN=LOC107765217 PE=3 SV=1	0	4.507	12	3	3	1	393	43	5.82	2.47	3	0		355848						286233		842887						286233	n/a	High	n/a	n/a	n/a	n/a	n/a	Peak Found	1
FALSE	High	Master Protein	A0A140G1V2	Small ribosomal subunit protein uS8c OS=Nicotiana tabacum OX=4097 GN=rps8 PE=3 SV=1	0	5.892	12	1	2	1	134	15.8	11.28	2.53	1	0	20931.6	12881.1	25254.6		59667.9		881128	74281	1.02884e+06	30511.2	860960		395235		3.55575e+06	74281	Peak Found	Peak Found	Peak Found	n/a	Peak Found	n/a	High	Peak Found	1
FALSE	High	Master Protein	A0A1S3ZYH7	Elongation factor 1-delta 1-like isoform X1 OS=Nicotiana tabacum OX=4097 GN=LOC107791787 PE=3 SV=1	0	3.197	12	2	2	2	235	25.6	4.61	1.87	2	0		174348		6408.85	63925.3	552689	146826	563300		412974		122293	423436	1.58965e+06	592507	563300	n/a	Peak Found	n/a	Peak Found	Peak Found	High	Peak Found	High	1
FALSE	High	Master Protein	A0A1S4AGC9	transketolase OS=Nicotiana tabacum OX=4097 GN=LOC107797391 PE=3 SV=1	0	20.499	12	8	21	1	743	80	6.29	18.9	8	0							1.51031e+06	1.38302e+06							6.09478e+06	1.38302e+06	n/a	n/a	n/a	n/a	n/a	n/a	High	High	1
FALSE	High	Master Protein	A0A1S4D2U5	Small ribosomal subunit protein uS5c OS=Nicotiana tabacum OX=4097 GN=LOC107825411 PE=3 SV=1	0	5.01	12	3	6	3	297	32.3	8.91	1.62	3	0	5315.33	3.03272e+06	147035	59579.7	681338	8679.3	981626	6.39443e+06	261262	7.18352e+06	5.01259e+06	1.1369e+06	4.51313e+06	24963.4	3.9613e+06	6.39443e+06	Peak Found	High	Peak Found	Peak Found	Peak Found	Peak Found	High	High	1
FALSE	High	Master Protein	A0A1S3XGB4	60S ribosomal protein L13 OS=Nicotiana tabacum OX=4097 GN=LOC107764897 PE=3 SV=1	0	3.646	12	3	4	3	206	23.7	11.06	0	3	0		2.5354e+06			296397	515592	80117.8	946991		6.00554e+06			1.96331e+06	1.48295e+06	323311	946991	n/a	High	n/a	n/a	Peak Found	High	Peak Found	High	1
FALSE	High	Master Protein	A0A1S3Y8Q8	Tubulin alpha chain OS=Nicotiana tabacum OX=4097 GN=LOC107773558 PE=3 SV=1	0	7.207	12	5	10	1	449	49.7	5.06	11.55	5	0		418533			107784	305334	60677.5	397054		991369			713952	878204	244861	397054	n/a	High	n/a	n/a	Peak Found	Peak Found	Peak Found	High	1
FALSE	High	Master Protein	A0A1S4BZT5	glutathione transferase OS=Nicotiana tabacum OX=4097 GN=LOC107813571 PE=3 SV=1	0	3.765	12	2	3	2	225	25.5	6.57	1.63	2	0		209942	26687.2	23716.5	203153			2.4154e+06		497284	909800	452555	1.34567e+06			2.4154e+06	n/a	Peak Found	Peak Found	Peak Found	Peak Found	n/a	n/a	High	1
FALSE	High	Master Protein	A0A1S3XHP3	ATP-dependent Clp protease proteolytic subunit OS=Nicotiana tabacum OX=4097 GN=LOC107765360 PE=3 SV=1	0	3.438	11	2	3	2	314	34.1	5.43	0	2	0		212503	22828		65327.9	183363	647193	1.32495e+06		503351	778235		432727	527388	2.61171e+06	1.32495e+06	n/a	Peak Found	Peak Found	n/a	Peak Found	High	Peak Found	High	1
FALSE	High	Master Protein	A0A1S3YY25	60S acidic ribosomal protein P2A-like OS=Nicotiana tabacum OX=4097 GN=LOC107780915 PE=3 SV=1	0	2.028	11	1	1	1	114	11.4	4.61	0	1	0		334609								792580							n/a	High	n/a	n/a	n/a	n/a	n/a	n/a	1
FALSE	High	Master Protein	A0A1S3ZDM6	Bifunctional epoxide hydrolase 2-like isoform X1 OS=Nicotiana tabacum OX=4097 GN=LOC107785540 PE=3 SV=1	0.004	0.921	11	1	1	1	312	35.4	5.15	0	1	0			17700.4		77022.4		33154.1	147647			603429		510190		133792	147647	n/a	n/a	Peak Found	n/a	Peak Found	n/a	Peak Found	High	1
FALSE	High	Master Protein	Q9XG68	Cell division protein FtsZ homolog 1, chloroplastic-like OS=Nicotiana tabacum OX=4097 GN=FtsZ PE=2 SV=1	0	4.854	11	2	2	2	419	43.9	5.83	0	2	0							65722	537935							265218	537935	n/a	n/a	n/a	n/a	n/a	n/a	Peak Found	High	1
FALSE	High	Master Protein	A0A1S3ZLD2	thioredoxin-dependent peroxiredoxin OS=Nicotiana tabacum OX=4097 GN=LOC107787989 PE=3 SV=1	0	5.551	11	2	5	2	268	29.6	7.33	5.64	2	0		2.7022e+06	465371	258705	839104		460207	3.03383e+06		6.40062e+06	1.58651e+07	4.93659e+06	5.55816e+06		1.85714e+06	3.03383e+06	n/a	High	Peak Found	Peak Found	High	n/a	Peak Found	High	1
FALSE	High	Master Protein	A0A1S4A807	60S ribosomal protein L14-1 OS=Nicotiana tabacum OX=4097 GN=LOC107794709 PE=1 SV=1	0	2.212	11	2	2	2	134	15.4	10.37	0	2	0		1.91634e+06	73805.7	28796.6	258286		77228.5	800858		4.53918e+06	2.51613e+06	549495	1.71087e+06		311652	800858	n/a	High	Peak Found	Peak Found	Peak Found	n/a	Peak Found	High	1
FALSE	High	Master Protein	A0A1S3XBL8	Protein plastid transcriptionally active 16, chloroplastic-like isoform X1 OS=Nicotiana tabacum OX=4097 GN=LOC107763187 PE=4 SV=1	0	11.625	11	4	9	4	520	55.8	6.71	9.14	4	0		433520	44070.2	38296.4	228192		4.97878e+06	9.2196e+06		1.02687e+06	1.50241e+06	730769	1.51153e+06		2.00916e+07	9.2196e+06	n/a	Peak Found	Peak Found	Peak Found	Peak Found	n/a	High	High	1
FALSE	High	Master Protein	A0A0S0N610	Tubulin beta chain OS=Nicotiana tabacum OX=4097 GN=TUB1 PE=2 SV=1	0	5.363	11	4	5	2	450	50.5	4.86	0	4	0		622453			109885		102708	340677		1.47439e+06			727867		414473	340677	n/a	High	n/a	n/a	Peak Found	n/a	High	Peak Found	1
FALSE	High	Master Protein	P52885	GTP-binding protein SAR1 OS=Nicotiana tabacum OX=4097 GN=SAR1 PE=2 SV=1	0	2.508	11	2	2	2	198	22.9	8.82	0	2	0		431729	11309.5	27863.3	68201.1			1.57217e+06		1.02263e+06	385555	531685	451759			1.57217e+06	n/a	Peak Found	Peak Found	Peak Found	Peak Found	n/a	n/a	High	1
FALSE	High	Master Protein	A0A140G1X0	Photosystem I iron-sulfur center OS=Nicotiana tabacum OX=4097 GN=psaC PE=3 SV=1	0.001	1.027	11	1	3	1	81	9	7.08	0	1	0		612537	70392.7	156277	273475	1.47496e+06	115803	4.56887e+06		1.4509e+06	2.39978e+06	2.98205e+06	1.81147e+06	4.24228e+06	467315	4.56887e+06	n/a	High	Peak Found	Peak Found	Peak Found	High	Peak Found	High	1
FALSE	High	Master Protein	A0A1S4DBP8	Thioredoxin-1-like OS=Nicotiana tabacum OX=4097 GN=LOC107828114 PE=4 SV=1	0	3.803	11	2	4	2	182	19.7	8.98	5.66	2	0	9901.94	1.84747e+06		36367.8	622794	326036	850528	5.94994e+06	486706	4.37606e+06		693968	4.12534e+06	937746	3.43226e+06	5.94994e+06	Peak Found	High	n/a	Peak Found	Peak Found	High	Peak Found	High	1
FALSE	High	Master Protein	A0A1S4C3U3	Tubulin beta chain OS=Nicotiana tabacum OX=4097 GN=LOC107814855 PE=3 SV=1	0	6.219	11	4	6	2	447	50.3	4.89	0	4	2	55741.9	5.67427e+06	78799	34488.4	680942	2.59795e+06	970420	3.06492e+06	2.73986e+06	1.34405e+07	2.68636e+06	658105	4.51051e+06	7.47223e+06	3.91608e+06	3.06492e+06	n/a	High	n/a	n/a	Peak Found	Peak Found	High	Peak Found	1
FALSE	High	Master Protein	A0A140G1Q8	Photosystem II CP43 reaction center protein OS=Nicotiana tabacum OX=4097 GN=psbC PE=3 SV=1	0	10.469	11	4	14	4	461	50.3	6.71	15.76	4	0	11280.9	8.13012e+06	512267	426705	2.6798e+06	5.45555e+06	6.0893e+06	2.50358e+07	554485	1.92576e+07	1.74638e+07	8.14234e+06	1.77508e+07	1.56913e+07	2.45731e+07	2.50358e+07	Peak Found	High	Peak Found	Peak Found	High	High	High	High	1
FALSE	High	Master Protein	A0A1S4A9L3	Uncharacterized protein At1g32220, chloroplastic-like isoform X1 OS=Nicotiana tabacum OX=4097 GN=LOC107795245 PE=4 SV=1	0	1.884	11	2	2	2	309	33.1	7.05	0	2	0		202429	11056.2			354897	169736	1.60116e+06		479489	376918			1.02076e+06	684961	1.60116e+06	n/a	Peak Found	Peak Found	n/a	n/a	Peak Found	Peak Found	High	1
FALSE	High	Master Protein	A0A1S3X9U6	ATP-dependent zinc metalloprotease FTSH 2, chloroplastic OS=Nicotiana tabacum OX=4097 GN=LOC107762804 PE=3 SV=1	0	7.792	11	4	6	4	693	74.3	6.2	1.64	4	0	76970.6	1.59051e+06	82905.1	54366.6	284016	641027	647579	1.90422e+06	3.78331e+06	3.76739e+06	2.82634e+06	1.03742e+06	1.8813e+06	1.84373e+06	2.61327e+06	1.90422e+06	Peak Found	High	Peak Found	Peak Found	Peak Found	High	Peak Found	High	1
FALSE	High	Master Protein	A0A1S3XLS3	Oxygen-evolving enhancer protein 1, chloroplastic-like isoform X3 OS=Nicotiana tabacum OX=4097 GN=LOC107766588 PE=3 SV=1	0	4.326	11	3	3	3	332	35.2	5.67	0	3	0		3.37498e+06	1.56637e+06	467353	2.22084e+06		35761.3	1.05498e+07		7.99423e+06	5.33994e+07	8.91798e+06	1.47107e+07		144313	1.05498e+07	n/a	Peak Found	Peak Found	Peak Found	High	n/a	Peak Found	High	1
FALSE	High	Master Protein	A0A1S4AYA1	40S ribosomal protein S5-like OS=Nicotiana tabacum OX=4097 GN=LOC107802477 PE=3 SV=1	0	2.733	10	2	3	2	210	23.4	9.45	3.72	2	0		1.41003e+06			117669		69421.9	1.35699e+06		3.33991e+06			779427		280149	1.35699e+06	n/a	High	n/a	n/a	Peak Found	n/a	Peak Found	High	1
FALSE	High	Master Protein	A0A1S3XFR3	Macrophage migration inhibitory factor homolog OS=Nicotiana tabacum OX=4097 GN=LOC107764538 PE=3 SV=1	0	2.578	10	1	1	1	115	12.1	8.1	0	1	0	14863.1	20070	21697.9	16076.6		1.26097e+06	32071.6	29883.8	730560	47539.3	739709	306772		3.6268e+06	129423	29883.8	Peak Found	Peak Found	Peak Found	Peak Found	n/a	High	Peak Found	Peak Found	1
FALSE	High	Master Protein	A0A1S4BN22	S-adenosylmethionine synthase OS=Nicotiana tabacum OX=4097 GN=LOC107810046 PE=3 SV=1	0	4.591	10	3	3	1	393	43.2	5.94	4.27	3	2		1.48336e+06			268630	470842	85513.9	2.10726e+06		3.51361e+06			1.77938e+06	1.35424e+06	345087	2.10726e+06	n/a	High	n/a	n/a	Peak Found	n/a	Peak Found	Peak Found	1
FALSE	High	Master Protein	A0A1S3XJF2	Glycerate dehydrogenase OS=Nicotiana tabacum OX=4097 GN=LOC107765918 PE=3 SV=1	0	5.098	10	2	3	2	386	42.3	7.01	2.12	2	0		435551	108521	36662	124631		144389	534017		1.03168e+06	3.69961e+06	699582	825545		582674	534017	n/a	High	Peak Found	Peak Found	Peak Found	High	Peak Found	High	1
FALSE	High	Master Protein	A0A1S4CYN6	Photosystem I reaction center subunit IV B, chloroplastic-like OS=Nicotiana tabacum OX=4097 GN=LOC107823915 PE=3 SV=1	0	1.693	10	1	2	1	145	15.4	9.74	0	1	0	117518	2.80412e+06	1.00754e+06		2.07923e+06	100269	2.83744e+06	16043704	5.77631e+06	6.64204e+06	3.43484e+07		1.37726e+07	288394	1.14503e+07	16043704	Peak Found	Peak Found	Peak Found	n/a	Peak Found	Peak Found	High	High	1
FALSE	High	Master Protein	A0A140G1X6	30S ribosomal protein S15 OS=Nicotiana tabacum OX=4097 GN=rps15 PE=3 SV=1	0.004	0.901	10	1	1	1	87	10.4	10.7	0	1	0		759912		44210.5	146921		19753.2	611964		1.79998e+06		843622	973190		79713	611964	n/a	High	n/a	Peak Found	Peak Found	n/a	Peak Found	Peak Found	1
FALSE	High	Master Protein	A0A1S4CB32	Stromal 70 kDa heat shock-related protein, chloroplastic OS=Nicotiana tabacum OX=4097 GN=LOC107817083 PE=3 SV=1	0	12.732	10	6	7	6	707	75.3	5.38	5.86	6	0		433774	43123.3	135295	223498	1.32113e+07	139291	1.26234e+06		1.02747e+06	1.47013e+06	2.58168e+06	1.48043e+06	3.79984e+07	562101	1.26234e+06	n/a	Peak Found	Peak Found	Peak Found	Peak Found	High	Peak Found	High	1
FALSE	High	Master Protein	A0A1S4AQ07	30S ribosomal protein S1, chloroplastic-like OS=Nicotiana tabacum OX=4097 GN=LOC107800017 PE=3 SV=1	0	6.475	10	4	8	4	417	45.6	5.58	5.13	4	0		3.71437e+06	40776.1	33978.8	549356	789677	821157	4.98647e+06		8.79814e+06	1.39011e+06	648381	3.63889e+06	2.27127e+06	3.31374e+06	4.98647e+06	n/a	High	Peak Found	Peak Found	Peak Found	High	High	High	1
FALSE	High	Master Protein	A0A1S4A6T4	Uncharacterized monothiol glutaredoxin ycf64-like OS=Nicotiana tabacum OX=4097 GN=LOC107794384 PE=3 SV=1	0	1.132	10	1	1	1	175	19.4	8.16	0	1	0																	n/a	n/a	n/a	n/a	n/a	High	n/a	n/a	1
FALSE	High	Master Protein	A0A1S4AKK6	Chlorophyll a-b binding protein, chloroplastic OS=Nicotiana tabacum OX=4097 GN=LOC107798677 PE=3 SV=1	0	3.568	10	3	5	3	285	31.1	6.14	0	3	0	2.30517e+06	4617246	1.26415e+06	7814.6	907258	1.9781e+06	2.33671e+06	2.87454e+06	1.13305e+08	1.09368e+07	4.30964e+07	149118	6.0096e+06	5.68941e+06	9.42967e+06	2.87454e+06	High	High	Peak Found	Peak Found	Peak Found	High	Peak Found	High	1
FALSE	High	Master Protein	A0A1S4DPF3	phosphoglucomutase (alpha-D-glucose-1,6-bisphosphate-dependent) OS=Nicotiana tabacum OX=4097 GN=LOC107832007 PE=3 SV=1	0	4.534	10	3	3	2	502	54.4	6.23	0	3	0		236494		11428.9	70121.9	4494.24	247321	1.01482e+06		560177		218084	464482	12926.4	998051	1.01482e+06	n/a	Peak Found	n/a	Peak Found	Peak Found	Peak Found	Peak Found	High	1
FALSE	High	Master Protein	A0A1S3Y1I0	40S ribosomal protein S16-like OS=Nicotiana tabacum OX=4097 GN=LOC107771141 PE=3 SV=1	0	1.96	10	1	1	1	150	16.7	10.36	1.73	1	0		1.2537e+06			143984	567599	287504	834319		2.9696e+06			953736	1.63253e+06	1.16021e+06	834319	n/a	Peak Found	n/a	n/a	Peak Found	Peak Found	Peak Found	High	1
FALSE	High	Master Protein	A0A1S3XBT8	60S ribosomal protein L34 OS=Nicotiana tabacum OX=4097 GN=LOC107763405 PE=3 SV=1	0	2.748	10	1	1	1	120	13.7	11.6	0	1	0		845534	34912.9		114291			271205		2.00279e+06	1.19022e+06		757054			271205	n/a	High	Peak Found	n/a	Peak Found	n/a	n/a	Peak Found	1
FALSE	High	Master Protein	A0A1S4AGF4	Delta-1-pyrroline-5-carboxylate synthase OS=Nicotiana tabacum OX=4097 GN=LOC107797411 PE=3 SV=1	0	5.506	10	4	4	4	721	77.5	6.04	0	4	0		684695			183271	164846	63577.6	508740		1.62182e+06			1.21397e+06	474130	256564	508740	n/a	High	n/a	n/a	Peak Found	High	Peak Found	High	1
FALSE	High	Master Protein	A0A1S3YQB2	5-epiaristolochene synthase OS=Nicotiana tabacum OX=4097 GN=LOC107778627 PE=3 SV=1	0	5.207	10	4	4	2	548	63.1	5.08	0	4	2		72131.3		15338.6		31817.7	1.24311e+06	2.00915e+06		170856		292690		91514.3	5.01652e+06	2.00915e+06	n/a	Peak Found	n/a	Peak Found	n/a	Peak Found	High	High	1
FALSE	High	Master Protein	A0A1S4B7D0	Glycine cleavage system H protein OS=Nicotiana tabacum OX=4097 GN=LOC107805221 PE=3 SV=1	0	1.808	10	1	3	1	164	17.5	4.92	0	1	0	12060.8	567786			177100	847786	66677.7	2.11609e+06	592818	1.3449e+06			1.1731e+06	2.43841e+06	269074	2.11609e+06	Peak Found	Peak Found	n/a	n/a	Peak Found	High	Peak Found	High	1
FALSE	High	Master Protein	Q0PWS6	Chlorophyll a-b binding protein, chloroplastic OS=Nicotiana tabacum OX=4097 GN=Lhcb6 PE=2 SV=1	0	1.644	10	1	1	1	257	27.3	6.04	0	1	0						663011								1.90696e+06			n/a	n/a	n/a	n/a	n/a	High	n/a	n/a	1
FALSE	High	Master Protein	A0A1S4CIK5	Chlorophyll a-b binding protein, chloroplastic OS=Nicotiana tabacum OX=4097 GN=LOC107819449 PE=3 SV=1	0	1.644	10	1	1	1	270	28.8	7.02	0	1	0	29359.9	74421.3	11454.4		22690.7	165442		51435	1.44312e+06	176280	390496		150302	475846		51435	Peak Found	Peak Found	Peak Found	n/a	Peak Found	High	n/a	Peak Found	1
FALSE	High	Master Protein	A0A1S4D678	Glutaredoxin-dependent peroxiredoxin OS=Nicotiana tabacum OX=4097 GN=LOC107826335 PE=3 SV=1	0	1.993	10	2	2	2	229	24.7	8.51	0	2	0		356987	30217	20987.2	68028.9		75461.6	1.50448e+06		845586	1.03014e+06	400477	450618		304521	1.50448e+06	n/a	Peak Found	Peak Found	Peak Found	Peak Found	n/a	Peak Found	High	1
FALSE	High	Master Protein	A0A1S3YU28	GTP-binding nuclear protein OS=Nicotiana tabacum OX=4097 GN=LOC107779563 PE=3 SV=1	0	4.706	10	2	4	2	221	25.2	6.86	4.01	2	0		3710618	98557	98012.4	793267	22741.7	727079	5467395		8.78924e+06	3.35993e+06	1.87026e+06	5.25454e+06	65409.9	2.93409e+06	5467395	n/a	High	Peak Found	Peak Found	Peak Found	Peak Found	Peak Found	High	1
FALSE	High	Master Protein	A0A1S3XV34	18.2 kDa class I heat shock protein-like OS=Nicotiana tabacum OX=4097 GN=LOC107769141 PE=3 SV=1	0	2.13	9	2	3	2	159	18	6.07	3.5	2	0	29383	186952	24676	16111	74159.1	10248.6	665071	2.83872e+06	1.44425e+06	442827	841235	307428	491224	29476.9	2.68386e+06	2.83872e+06	Peak Found	Peak Found	Peak Found	Peak Found	Peak Found	Peak Found	High	High	1
FALSE	High	Master Protein	A0A1S3X0M5	60S ribosomal protein L4-like OS=Nicotiana tabacum OX=4097 GN=LOC107759872 PE=1 SV=1	0	5.234	9	3	4	3	405	44.6	10.35	4.19	3	0		2.56866e+06	46615.4	8119.62	297898	350456		804292		6.08432e+06	1.58918e+06	154938	1.97325e+06	1.00798e+06		804292	n/a	High	Peak Found	Peak Found	Peak Found	High	n/a	High	1
FALSE	High	Master Protein	A0A1S3X616	Germin-like protein OS=Nicotiana tabacum OX=4097 GN=LOC107761694 PE=3 SV=1	0	3.761	9	2	4	2	232	24.5	8.82	3.79	2	0		302245	1597363	86933.6	6.08007e+06	1.18507e+06	53357.9	1.61505e+06		715920	5.44561e+07	1.65886e+06	4.02739e+07	3.40851e+06	215323	1.61505e+06	n/a	Peak Found	Peak Found	Peak Found	High	High	Peak Found	High	1
FALSE	High	Master Protein	A0A1S4BMX4	Malate dehydrogenase OS=Nicotiana tabacum OX=4097 GN=LOC107810010 PE=3 SV=1	0	5.076	9	3	5	2	332	35.4	6.32	5.63	3	1	1135803	3.41366e+06	405846	268887	3.01251e+06	1.20693e+06	1.76817e+06	8.3731e+06	5.58277e+07	8.08585e+06	1.38358e+07	5.13088e+06	1.99546e+07	3.47136e+06	7.13535e+06	8.3731e+06	Peak Found	Peak Found	Peak Found	Peak Found	High	Peak Found	Peak Found	High	1
FALSE	High	Master Protein	A0A1S4ASP4	Alpha-xylosidase 1-like OS=Nicotiana tabacum OX=4097 GN=LOC107800803 PE=3 SV=1	0	10.119	9	7	8	7	931	104.8	6.73	1.77	7	0	21687.6	368009	1.60971e+06	41680.4	3.32383e+06	1.58941e+06	1.5338e+06	8.45777e+06	1.066e+06	871694	5.48769e+07	795341	2.20168e+07	4.57146e+06	6.18957e+06	8.45777e+06	Peak Found	Peak Found	Peak Found	Peak Found	High	High	Peak Found	High	1
FALSE	High	Master Protein	A0A1S3ZMK6	Vacuolar proton pump subunit B OS=Nicotiana tabacum OX=4097 GN=LOC107788603 PE=3 SV=1	0	5.83	9	4	4	4	546	60.9	5.12	0	4	0		3.36879e+06	64153.8	53866.5	702744	19999.7	562458	2600659		7.97957e+06	2.18708e+06	1.02788e+06	4.65492e+06	57523.2	2.26977e+06	2600659	n/a	High	Peak Found	Peak Found	Peak Found	Peak Found	Peak Found	High	1
FALSE	High	Master Protein	A0A1S4BAT9	alanine transaminase OS=Nicotiana tabacum OX=4097 GN=LOC107806358 PE=3 SV=1	0	8.932	9	5	8	5	481	53.5	7.37	6.22	5	0		3.47198e+06	16605.1	68645.4	206912	1.41738e+06	133520	3.01419e+06		8.22398e+06	566088	1.30989e+06	1.37057e+06	4.07666e+06	538813	3.01419e+06	n/a	High	Peak Found	Peak Found	Peak Found	High	Peak Found	High	1
FALSE	High	Master Protein	A0A1S4A1Q4	RuBisCO large subunit-binding protein subunit beta, chloroplastic-like OS=Nicotiana tabacum OX=4097 GN=LOC107792808 PE=3 SV=1	0	7.894	9	5	5	4	605	64.4	5.77	0	5	0		1.10821e+06		298424	713213	128864	780853	1.25888e+06		2.62499e+06		5.6945e+06	4.72427e+06	370639	3.15109e+06	1.25888e+06	n/a	High	n/a	Peak Found	Peak Found	Peak Found	Peak Found	High	1
FALSE	High	Master Protein	A0A1S4CQA0	Pyruvate kinase OS=Nicotiana tabacum OX=4097 GN=LOC107821513 PE=3 SV=1	0	8.976	9	3	5	2	529	57.6	7.15	6.03	3	1		628184	9902.92	6370.64	131175	8869.96	2.00376e+06	2.56523e+06		1.48796e+06	337603	121564	868889	25511.8	8.08608e+06	2.56523e+06	n/a	Peak Found	Peak Found	Peak Found	Peak Found	High	High	High	1
FALSE	High	Master Protein	A0A1S4CE55	Nucleoside diphosphate kinase OS=Nicotiana tabacum OX=4097 GN=LOC107817868 PE=3 SV=1	0	3.078	9	2	2	2	237	25.6	9.16	0	2	0		319928			177798	827553		459731		757804			1.17772e+06	2.38021e+06		459731	n/a	High	n/a	n/a	Peak Found	High	n/a	Peak Found	1
FALSE	High	Master Protein	A0A1S4CQD2	alanine transaminase OS=Nicotiana tabacum OX=4097 GN=LOC107821527 PE=3 SV=1	0	3.168	9	3	4	3	543	59.6	6.33	0	3	0		341588	14078.7	12502.9	106519	188950	97944.2	1.42009e+06		809111	479962	238579	705571	543459	395249	1.42009e+06	n/a	Peak Found	Peak Found	Peak Found	Peak Found	High	Peak Found	High	1
FALSE	High	Master Protein	A0A1S3ZK73	40S ribosomal protein S25 OS=Nicotiana tabacum OX=4097 GN=LOC107787568 PE=3 SV=1	0	1.231	9	1	1	1	115	12.8	10.59	0	1	0						472640								1.35941e+06			n/a	n/a	n/a	n/a	n/a	High	n/a	n/a	1
FALSE	High	Master Protein	A0A1S3YWQ0	Actin-depolymerizing factor 2-like OS=Nicotiana tabacum OX=4097 GN=LOC107780538 PE=3 SV=1	0	1.709	9	1	1	1	139	16.1	7.24	0	1	0		274700	27825.9		122015	84546.8	144182	648725		650675	948621		808216	243174	581840	648725	n/a	Peak Found	Peak Found	n/a	Peak Found	Peak Found	Peak Found	High	1
FALSE	High	Master Protein	A0A1S3Z4R3	Glycine cleavage system P protein OS=Nicotiana tabacum OX=4097 GN=LOC107783010 PE=3 SV=1	0	11.26	9	8	15	8	1046	114.1	6.95	6.05	8	0	135186	1.09955e+07	1.36458e+06	1.54774e+06	2.66468e+06	1.72628e+06	4.65905e+06	2.02378e+07	6.64473e+06	2.60448e+07	4.65202e+07	2.95338e+07	1.76506e+07	4.96514e+06	1.88014e+07	2.02378e+07	Peak Found	High	Peak Found	High	Peak Found	High	High	High	1
FALSE	High	Master Protein	A0A1S4AWD0	Thylakoid lumenal protein TL20.3, chloroplastic-like OS=Nicotiana tabacum OX=4097 GN=LOC107802008 PE=4 SV=1	0	5.066	9	1	1	1	268	28.5	7.15	2.99	1	0					68581.2		379081	361174					454276		1.52976e+06	361174	n/a	n/a	n/a	n/a	Peak Found	n/a	High	Peak Found	1
FALSE	High	Master Protein	A0A1S4A5R2	NADPH-protochlorophyllide oxidoreductase OS=Nicotiana tabacum OX=4097 GN=LOC107793976 PE=3 SV=1	0	3.129	9	3	3	1	397	42.8	9.25	1.63	3	0	14358.2		34150.3				224865		705741		1.16423e+06				907432		Peak Found	n/a	Peak Found	n/a	n/a	n/a	High	n/a	1
FALSE	High	Master Protein	A0A1S3XKF1	3-isopropylmalate dehydratase small subunit 3-like OS=Nicotiana tabacum OX=4097 GN=LOC107766175 PE=3 SV=1	0	2.326	9	1	1	1	258	27.3	5.41	0	1	0																	Peak Found	Peak Found	n/a	n/a	n/a	n/a	Peak Found	High	1
FALSE	High	Master Protein	A0A1S4BJB5	Peroxidase OS=Nicotiana tabacum OX=4097 GN=LOC107808896 PE=3 SV=1	0	5.112	9	4	5	3	352	38.7	8.1	3.63	4	0		5500.15	644577		2.41744e+06	2.41209e+06	50091	709343		13028.1	2.19744e+07		1.60129e+07	6.93766e+06	202140	709343	n/a	Peak Found	Peak Found	n/a	High	High	Peak Found	High	1
FALSE	High	Master Protein	A0A1S3YLS8	S-(hydroxymethyl)glutathione dehydrogenase OS=Nicotiana tabacum OX=4097 GN=LOC107777450 PE=3 SV=1	0	1.81	8	2	3	2	379	40.7	6.95	3.29	2	0		1.79646e+06	986171		281193		474834	2.57944e+06		4.25523e+06	3.36198e+07		1.8626e+06		1.91617e+06	2.57944e+06	n/a	High	Peak Found	n/a	Peak Found	n/a	High	High	1
FALSE	High	Master Protein	A0A1S4CVZ3	Elongation factor G, chloroplastic OS=Nicotiana tabacum OX=4097 GN=LOC107823197 PE=3 SV=1	0	8.966	8	4	5	4	784	86	5.68	2.62	4	0		1.59828e+06	9592.36	29080.4	81390.2		290194	3.17407e+06		3.7858e+06	327016	554910	539122		1.17106e+06	3.17407e+06	n/a	High	Peak Found	Peak Found	Peak Found	n/a	Peak Found	High	1
FALSE	High	Master Protein	A0A1S4D206	Annexin OS=Nicotiana tabacum OX=4097 GN=LOC107825155 PE=3 SV=1	0	6.437	8	3	5	3	314	35.9	5.39	2.41	3	0		697828	51877.5	48907	317574	659371	1.17049e+06	4.81155e+06		1.65293e+06	1.76857e+06	933239	2.10358e+06	1.89649e+06	4.72345e+06	4.81155e+06	n/a	Peak Found	Peak Found	Peak Found	Peak Found	High	High	High	1
FALSE	High	Master Protein	A0A1S3XUI8	Isocitrate dehydrogenase [NADP] OS=Nicotiana tabacum OX=4097 GN=LOC107768947 PE=3 SV=1	0	4.523	8	3	4	3	415	46.7	6.48	1.63	3	0		1.63741e+06	92555.3	134974	310713	178174	135383	2.98274e+06		3.87849e+06	3.15533e+06	2.57556e+06	2.05814e+06	512465	546332	2.98274e+06	n/a	Peak Found	Peak Found	Peak Found	Peak Found	High	Peak Found	High	1
FALSE	High	Master Protein	A0A1S4ANG0	Probable plastid-lipid-associated protein 6, chloroplastic OS=Nicotiana tabacum OX=4097 GN=LOC107799636 PE=4 SV=1	0	2.666	8	2	2	2	276	30	8.53	0	2	0		1836260	138795	156198	872318		476966	2.98207e+06		4.3495e+06	4.73169e+06	2.98055e+06	5.77816e+06		1.92477e+06	2.98207e+06	n/a	Peak Found	Peak Found	Peak Found	Peak Found	n/a	Peak Found	High	1
FALSE	High	Master Protein	A0A1S3ZDB8	S-adenosylmethionine synthase OS=Nicotiana tabacum OX=4097 GN=LOC107785513 PE=3 SV=1	0	2.946	8	3	3	3	390	42.6	6.05	0	3	0	18101.4	2.83407e+06	93248.2	94602.1	617942	126521	1.21801e+06	5.42327e+06	889731	6.71299e+06	3.17895e+06	1.80519e+06	4.0932e+06	363901	4.91521e+06	5.42327e+06	Peak Found	Peak Found	Peak Found	Peak Found	Peak Found	Peak Found	High	High	1
FALSE	High	Master Protein	A0A1S3X9E1	Malonyl CoA-acyl carrier protein transacylase-like OS=Nicotiana tabacum OX=4097 GN=LOC107762659 PE=4 SV=1	0	2.498	8	2	2	2	404	43.2	8.65	1.73	2	0		587969	44047.5	34819.4	109089		202173	1.39879e+06		1.39271e+06	1.50163e+06	664422	722595		815857	1.39879e+06	n/a	Peak Found	Peak Found	Peak Found	Peak Found	n/a	High	High	1
FALSE	High	Master Protein	A0A1S4DFI4	40S ribosomal protein S15-like OS=Nicotiana tabacum OX=4097 GN=LOC107829071 PE=1 SV=1	0.001	1.008	8	1	1	1	152	17.2	10.36	0	1	0		643613	17618.8		92709.1		65604.1	701138		1.52451e+06	600648		614098		264742	701138	n/a	High	Peak Found	n/a	Peak Found	n/a	Peak Found	Peak Found	1
FALSE	High	Master Protein	A0A1S4A5R3	30S ribosomal protein S31, chloroplastic-like OS=Nicotiana tabacum OX=4097 GN=LOC107794053 PE=3 SV=1	0	1.78	8	1	3	1	114	12.1	10.59	1.71	1	0	3987.34	481636	146574	75110.6	548615	25191.7	278606	1.36207e+06	195988	1.14084e+06	4.99691e+06	1.43325e+06	3.63398e+06	72456.5	1.1243e+06	1.36207e+06	Peak Found	High	Peak Found	Peak Found	High	Peak Found	Peak Found	High	1
FALSE	High	Master Protein	A0A1S4AFH9	Uncharacterized protein LOC107796912 OS=Nicotiana tabacum OX=4097 GN=LOC107796912 PE=4 SV=1	0	1.176	8	1	1	1	165	18.1	4.97	0	1	0	1.11717e+06	3.12581e+06	13524427	3.33524e+06	4.38158e+06	2983572	1.32893e+06	1.98112e+06	5.4912e+07	7.40404e+06	4.61065e+08	6.36428e+07	2.90232e+07	8.58136e+06	5.36284e+06	1.98112e+06	Peak Found	Peak Found	High	Peak Found	Peak Found	Peak Found	Peak Found	Peak Found	1
FALSE	High	Master Protein	A0A1S4B900	Peroxiredoxin Q, chloroplastic OS=Nicotiana tabacum OX=4097 GN=LOC107805800 PE=3 SV=1	0	1.377	8	1	1	1	216	23.8	9.5	0	1	0		176907	51926.5	37236.8	73385.2			285840		419035	1.77024e+06	710550	486097			285840	n/a	Peak Found	Peak Found	Peak Found	Peak Found	n/a	n/a	High	1
FALSE	High	Master Protein	A0A1S4A4Z4	Thioredoxin-like protein CDSP32, chloroplastic OS=Nicotiana tabacum OX=4097 GN=LOC107793787 PE=4 SV=1	0	3.242	8	2	2	2	295	33.5	6.8	1.65	2	0		1.02099e+06	59133.7	55157.3	224536	606374	315707	1.74091e+06		2.41839e+06	2.01594e+06	1.05251e+06	1.48731e+06	1.74406e+06	1.27402e+06	1.74091e+06	n/a	Peak Found	Peak Found	Peak Found	Peak Found	High	Peak Found	High	1
FALSE	High	Master Protein	A0A1S3Z7S1	Mg-protoporphyrin IX chelatase OS=Nicotiana tabacum OX=4097 GN=LOC107783891 PE=3 SV=1	0	1.916	8	2	2	2	427	46.4	6.38	0	2	0		227501		4959.65	15902.2			490377		538875		94639.6	105335			490377	n/a	Peak Found	n/a	Peak Found	Peak Found	n/a	n/a	High	1
FALSE	High	Master Protein	A0A1S4AKA1	Cytochrome b559 subunit alpha OS=Nicotiana tabacum OX=4097 GN=LOC107798625 PE=3 SV=1	0	2.403	8	1	1	1	131	15.2	8.51	2.65	1	0						1.71014e+06								4.91873e+06			n/a	n/a	n/a	n/a	n/a	High	n/a	n/a	1
FALSE	High	Master Protein	A0A1S4D0G2	Fructose-bisphosphate aldolase OS=Nicotiana tabacum OX=4097 GN=LOC107824494 PE=3 SV=1	0	5.821	8	3	11	1	395	42.9	8.6	23.81	3	0		962599	45077	49731.7	251834		75110.5	617963		2.28008e+06	1.53673e+06	948977	1.66813e+06		303105	617963	n/a	High	Peak Found	Peak Found	Peak Found	n/a	Peak Found	Peak Found	1
FALSE	High	Master Protein	A0A1S4CZP1	Annexin OS=Nicotiana tabacum OX=4097 GN=LOC107824389 PE=3 SV=1	0.003	0.957	8	1	1	1	316	35.7	9.03	0	1	0		84704648	33076220	47037068	66453220			87320048		2.00638e+08	1.12761e+09	8.97557e+08	4.40181e+08			87320048	n/a	High	Peak Found	Peak Found	Peak Found	n/a	n/a	Peak Found	1
FALSE	High	Master Protein	A0A1S3YDU6	Photosystem I reaction center subunit VI-2, chloroplastic-like OS=Nicotiana tabacum OX=4097 GN=LOC107775135 PE=3 SV=1	0	2.465	8	1	2	1	145	15.2	9.91	0	1	0	130778	524685	96459.6	64095.2	183259	1.25313e+06	310827	997509	6.42806e+06	1.24281e+06	3.28843e+06	1.22306e+06	1.21389e+06	3.60427e+06	1.25433e+06	997509	Peak Found	Peak Found	Peak Found	Peak Found	Peak Found	High	Peak Found	High	1
FALSE	High	Master Protein	A0A140G1Y3	Large ribosomal subunit protein uL23cz/uL23cy OS=Nicotiana tabacum OX=4097 GN=rpl23 PE=3 SV=1	0.01	0.846	8	1	1	1	93	10.8	10.83	0	1	0		234558	56276.7	40952	115038		47731.7	364366		555591	1.91854e+06	781442	762000		192619	364366	n/a	Peak Found	Peak Found	Peak Found	Peak Found	n/a	Peak Found	High	1
FALSE	High	Master Protein	A0A1S3WZX1	Elongation factor 1-beta-like OS=Nicotiana tabacum OX=4097 GN=LOC107759618 PE=3 SV=1	0	1.372	8	1	1	1	226	24.5	4.65	0	1	0							646797								2.61012e+06		n/a	n/a	n/a	n/a	n/a	n/a	High	n/a	1
FALSE	High	Master Protein	A0A1S3ZL41	D-3-phosphoglycerate dehydrogenase OS=Nicotiana tabacum OX=4097 GN=LOC107787868 PE=3 SV=1	0	3.442	8	3	3	3	599	63.2	7.24	0	3	0		664283	8815.26	11697.9	167871	140440	247224	1.20962e+06		1.57347e+06	300523	223218	1.11196e+06	403933	997660	1.20962e+06	n/a	Peak Found	Peak Found	Peak Found	Peak Found	High	Peak Found	High	1
FALSE	High	Master Protein	A0A1S3Y4M0	Small ribosomal subunit protein uS2 OS=Nicotiana tabacum OX=4097 GN=LOC107772137 PE=1 SV=1	0	3.595	7	2	2	2	336	35.8	4.93	2.26	2	0	38054.4	663186			176476	17918.8	58462.1	1.18322e+06	1.87047e+06	1.57087e+06			1.16896e+06	51538.1	235921	1.18322e+06	Peak Found	High	n/a	n/a	Peak Found	Peak Found	Peak Found	High	1
FALSE	High	Master Protein	A0A1S4AUF2	Cysteine synthase OS=Nicotiana tabacum OX=4097 GN=LOC107801535 PE=3 SV=1	0	4.452	7	2	4	1	339	36.1	7.18	1.99	2	0		565909	21542.2	20326	115444		68030.3	1.34611e+06		1.34045e+06	734401	387859	764693		274533	1.34611e+06	n/a	High	Peak Found	Peak Found	Peak Found	n/a	Peak Found	High	1
FALSE	High	Master Protein	A0A1S4B380	60S ribosomal protein L24-like OS=Nicotiana tabacum OX=4097 GN=LOC107804080 PE=3 SV=1	0	2.537	7	1	1	1	164	18.6	10.86	1.68	1	0		815372						741040		1.93135e+06						741040	n/a	Peak Found	n/a	n/a	n/a	n/a	n/a	High	1
FALSE	High	Master Protein	A0A140G1Y5	ribosomal protein S12 OS=Nicotiana tabacum OX=4097 GN=rps12 PE=3 SV=1	0	1.21	7	1	2	1	123	13.8	11.58	0	1	0		1.12512e+06					101836	520792		2.66505e+06					410956	520792	n/a	Peak Found	n/a	n/a	n/a	n/a	Peak Found	High	1
FALSE	High	Master Protein	A0A1S3ZAB7	Guanine nucleotide-binding protein subunit beta-like protein OS=Nicotiana tabacum OX=4097 GN=LOC107784677 PE=3 SV=1	0	3.176	7	2	4	2	328	35.9	7.37	0	2	0		1.79403e+06	16724.5	8841.84	176165	532243	331417	2.3418e+06		4.24947e+06	570160	168719	1.1669e+06	1.53084e+06	1.33741e+06	2.3418e+06	n/a	High	Peak Found	Peak Found	Peak Found	Peak Found	Peak Found	High	1
FALSE	High	Master Protein	A0A1S3YX67	40S ribosomal protein S10-1-like OS=Nicotiana tabacum OX=4097 GN=LOC107780640 PE=3 SV=1	0	1.371	7	1	1	1	208	23.1	9.51	1.6	1	0		864988			125985	541064		749665		2.04887e+06			834511	1.55621e+06		749665	n/a	Peak Found	n/a	n/a	Peak Found	Peak Found	n/a	High	1
FALSE	High	Master Protein	A0A1S3XH72	Elongation factor 1-gamma 2-like isoform X2 OS=Nicotiana tabacum OX=4097 GN=LOC107765173 PE=4 SV=1	0	4.963	7	2	5	2	417	47.6	6.05	2.35	2	0	20128.7	941645	16126.8	32387.8	321909	459871	410318	3.5911e+06	989380	2.23045e+06	549781	618022	2.1323e+06	1.32268e+06	1.65582e+06	3.5911e+06	Peak Found	High	Peak Found	Peak Found	Peak Found	High	Peak Found	High	1
FALSE	High	Master Protein	A0A1S4C6W5	Pyruvate dehydrogenase E1 component subunit beta OS=Nicotiana tabacum OX=4097 GN=LOC107815578 PE=4 SV=1	0	2.66	7	2	2	2	377	40.6	6.8	0	2	0		413894			89620.9		101609	1.01072e+06		980379			593641		410039	1.01072e+06	n/a	Peak Found	n/a	n/a	Peak Found	n/a	Peak Found	High	1
FALSE	High	Master Protein	A0A1S3XVT6	Cytochrome b6 OS=Nicotiana tabacum OX=4097 GN=LOC107769160 PE=3 SV=1	0	3.272	7	1	4	1	296	32.9	9.25	1.81	1	0	93919.6	820683	148997	71943.3	303015	556364	1.8237e+06	1.20918e+06	4.6164e+06	1.94393e+06	5.0795e+06	1.37282e+06	2.00714e+06	1.60022e+06	7.35944e+06	1.20918e+06	High	Peak Found	Peak Found	Peak Found	Peak Found	High	High	Peak Found	1
FALSE	High	Master Protein	A0A1S4DEV9	40S ribosomal protein S14-2-like OS=Nicotiana tabacum OX=4097 GN=LOC107829070 PE=3 SV=1	0	1.725	7	1	2	1	184	20.1	11.05	0	1	0		2.04758e+06	43095.3	23354.4	233154	16192.5	251047	997428		4.85005e+06	1.46917e+06	445647	1.54439e+06	46573	1.01309e+06	997428	n/a	High	Peak Found	Peak Found	Peak Found	Peak Found	Peak Found	High	1
FALSE	High	Master Protein	A0A1S4ALT8	40S ribosomal protein S26 OS=Nicotiana tabacum OX=4097 GN=LOC107799053 PE=3 SV=1	0	1.644	7	1	1	1	128	14.6	10.92	2.22	1	0		3122930	78625.1	52139	387643	9778.02	129228	1.16113e+06		7.3972e+06	2.68043e+06	994912	2.56772e+06	28123.6	521494	1.16113e+06	n/a	High	Peak Found	Peak Found	Peak Found	Peak Found	Peak Found	Peak Found	1
FALSE	High	Master Protein	A0A1S4DEX9	UDP-glucuronate decarboxylase OS=Nicotiana tabacum OX=4097 GN=LOC107829088 PE=3 SV=1	0	1.804	7	2	2	2	343	38.7	7.55	0	2	0		8435.06						503142		19979.9						503142	n/a	Peak Found	n/a	n/a	n/a	n/a	n/a	High	1
FALSE	High	Master Protein	A0A1S3XUL6	PSI-K OS=Nicotiana tabacum OX=4097 GN=LOC107768914 PE=3 SV=1	0	1.789	7	1	4	1	130	13.3	10.01	6.01	1	0		3.62014e+06	190354	193222	715183	66143.2	3.06459e+06	13148488		8.57494e+06	6.4894e+06	3.68705e+06	4.73731e+06	190241	1.2367e+07	13148488	n/a	Peak Found	Peak Found	Peak Found	Peak Found	Peak Found	High	High	1
FALSE	High	Master Protein	A0A1S4DBT4	Peroxisomal fatty acid beta-oxidation multifunctional protein AIM1-like OS=Nicotiana tabacum OX=4097 GN=LOC107828149 PE=3 SV=1	0	5.661	7	3	3	3	710	76.9	6.23	0	3	0		338998		7832.47	109089			1.10506e+06		802975		149459	722593			1.10506e+06	n/a	Peak Found	n/a	Peak Found	Peak Found	n/a	n/a	High	1
FALSE	High	Master Protein	A0A1S4B7X5	Luminal-binding protein-like OS=Nicotiana tabacum OX=4097 GN=LOC107805427 PE=3 SV=1	0	5.953	7	4	8	2	668	73.6	5.16	1.62	4	0	32577	692012	81155.9	83291	162295	698807	331232	495855	1.60124e+06	1.63915e+06	2.76671e+06	1.58935e+06	1.07503e+06	2.00991e+06	1.33667e+06	495855	Peak Found	High	Peak Found	Peak Found	Peak Found	High	Peak Found	Peak Found	1
FALSE	High	Master Protein	A0A1S3XJE6	Thioredoxin F-type, chloroplastic-like OS=Nicotiana tabacum OX=4097 GN=LOC107765647 PE=3 SV=1	0	2.735	7	1	1	1	175	19	8.78	2.26	1	0	23781.1	264667				36617.9	109005	514173	1.1689e+06	626910				105321	439883	514173	Peak Found	Peak Found	n/a	n/a	n/a	Peak Found	Peak Found	High	1
FALSE	High	Master Protein	A0A1S4AHQ7	30S ribosomal protein 3-1, chloroplastic-like OS=Nicotiana tabacum OX=4097 GN=LOC107797818 PE=3 SV=1	0	1.79	7	1	1	1	175	19.5	9.33	0	1	0	24217.9	234495	34889.8	32397	146281	45662.9		1808240	1.19037e+06	555443	1.18944e+06	618197	968953	131336		1808240	Peak Found	Peak Found	Peak Found	Peak Found	Peak Found	Peak Found	n/a	High	1
FALSE	High	Master Protein	E3W9P7	Kirola-like OS=Nicotiana tabacum OX=4097 GN=NtSN1b PE=2 SV=1	0.003	0.96	7	1	1	1	146	16.6	6.9	0	1	0		412466			102072		10303.1	765507		976998			676119		41577.7	765507	n/a	Peak Found	n/a	n/a	Peak Found	n/a	Peak Found	High	1
FALSE	High	Master Protein	Q6QND3	pyridoxal 5'-phosphate synthase (glutamine hydrolyzing) OS=Nicotiana tabacum OX=4097 GN=Pdx1-B PE=3 SV=1	0	2.699	7	2	2	2	309	33.1	6.32	0	2	0		508982			48307.7		16673.6	673941		1.20561e+06			319986		67285.5	673941	n/a	High	n/a	n/a	Peak Found	n/a	Peak Found	High	1
FALSE	High	Master Protein	A0A1S3Z105	ATP synthase subunit b', chloroplastic-like OS=Nicotiana tabacum OX=4097 GN=LOC107781811 PE=3 SV=1	0.001	1.034	7	1	1	1	223	24.4	8.66	0	1	0		358341				493582	303363	552935		848792				1.41964e+06	1.22421e+06	552935	n/a	Peak Found	n/a	n/a	n/a	Peak Found	High	Peak Found	1
FALSE	High	Master Protein	A0A1S3XHK0	Chlorophyll a-b binding protein, chloroplastic OS=Nicotiana tabacum OX=4097 GN=LOC107765079 PE=3 SV=1	0	2.403	7	2	2	2	268	29	5.12	1.67	2	0	16569	8.84606e+06	156083	36713.1	634896		20808.4	1.9578e+06	814408	2.09534e+07	5.32107e+06	700557	4.2055e+06		83971.4	1.9578e+06	Peak Found	High	Peak Found	Peak Found	Peak Found	n/a	Peak Found	High	1
FALSE	High	Master Protein	A0A1S4C2D8	tryptophan synthase OS=Nicotiana tabacum OX=4097 GN=LOC107814357 PE=3 SV=1	0.004	0.887	7	1	1	1	314	33.8	8.63	0	1	0	123385	107319	52961.8				93061.5	354226	6.06468e+06	254203	1.80553e+06				375545	354226	Peak Found	Peak Found	Peak Found	n/a	n/a	n/a	Peak Found	High	1
FALSE	High	Master Protein	A9YTW5	Putative red chlorophyll catabolite reductase OS=Nicotiana tabacum OX=4097 GN=LOC107825518 PE=2 SV=1	0	1.759	7	1	2	1	314	35.1	6.09	0	1	0		46166.7			15965.2	95245	297911	153729		109354			105752	273944	1.2022e+06	153729	n/a	Peak Found	n/a	n/a	Peak Found	Peak Found	High	High	1
FALSE	High	Master Protein	A0A1S3ZAU1	Glycine-rich RNA-binding protein-like OS=Nicotiana tabacum OX=4097 GN=LOC107784861 PE=4 SV=1	0	1.705	7	1	1	1	165	16.7	5.72	0	1	0			13674.7			533119					466189			1.53336e+06			n/a	n/a	Peak Found	n/a	n/a	High	n/a	n/a	1
FALSE	High	Master Protein	A0A1S4CGZ8	4-hydroxy-4-methyl-2-oxoglutarate aldolase OS=Nicotiana tabacum OX=4097 GN=LOC107818859 PE=3 SV=1	0.001	1.002	7	1	1	1	166	17.8	5.99	0	1	0		265706			149937	18415.6	35463.3	288550		629372			993169	52966.9	143110	288550	n/a	High	n/a	n/a	Peak Found	Peak Found	Peak Found	Peak Found	1
FALSE	High	Master Protein	A0A1S4B8T4	ATP-dependent zinc metalloprotease FTSH, chloroplastic OS=Nicotiana tabacum OX=4097 GN=LOC107805643 PE=3 SV=1	0	5.893	7	4	5	4	710	76.1	6.61	1.86	4	0		1.93897e+06			254882	216847	518242	1.60332e+06		4.5928e+06			1.68832e+06	623696	2.09134e+06	1.60332e+06	n/a	High	n/a	n/a	Peak Found	Peak Found	Peak Found	High	1
FALSE	High	Master Protein	A0A1S4BHU3	Protein CURVATURE THYLAKOID 1A, chloroplastic-like OS=Nicotiana tabacum OX=4097 GN=LOC107808435 PE=4 SV=1	0	2.236	7	1	1	1	168	17.9	9.16	2.27	1	0		29083.2	33804.4	20851.9	25535.8	17715	11672	1.03657e+06		68888.6	1.15243e+06	397894	169147	50951.9	47101.7	1.03657e+06	n/a	Peak Found	Peak Found	Peak Found	Peak Found	Peak Found	Peak Found	High	1
FALSE	High	Master Protein	A0A1S3YRP9	40S ribosomal protein S6 OS=Nicotiana tabacum OX=4097 GN=LOC107778999 PE=3 SV=1	0	1.088	6	1	1	1	249	28.3	10.65	0	1	0		429549						199130		1.01746e+06						199130	n/a	High	n/a	n/a	n/a	n/a	n/a	Peak Found	1
FALSE	High	Master Protein	A0A1S4A6L2	Uncharacterized protein LOC107794288 OS=Nicotiana tabacum OX=4097 GN=LOC107794288 PE=4 SV=1	0	2.335	6	1	1	1	187	20	4.7	0	1	0		83542.6			37516.3		14824.2	468611		197885			248505		59822.2	468611	n/a	Peak Found	n/a	n/a	Peak Found	n/a	Peak Found	High	1
FALSE	High	Master Protein	A0A1S3ZI12	Peptide-N4-(N-acetyl-beta- glucosaminyl)asparagine amidase A-like OS=Nicotiana tabacum OX=4097 GN=LOC107786892 PE=4 SV=1	0	6.531	6	3	5	3	579	64.3	6.07	4.53	3	0	28100.6	246196	2.50211e+06	204931	4.40762e+06			896868	1.38122e+06	583159	8.53001e+07	3.91048e+06	2.91957e+07			896868	Peak Found	Peak Found	High	Peak Found	High	n/a	n/a	High	1
FALSE	High	Master Protein	Q40577	5-epi-aristolochene synthase OS=Nicotiana tabacum OX=4097 GN=EAS3 PE=1 SV=3	0	4.601	6	3	3	1	548	62.9	5.3	2.02	3	0		20590.7					92364.5	509399		48772.6					372732	509399	n/a	Peak Found	n/a	n/a	n/a	n/a	Peak Found	High	1
FALSE	High	Master Protein	A0A1S3Y0W1	Uncharacterized protein LOC107771029 OS=Nicotiana tabacum OX=4097 GN=LOC107771029 PE=4 SV=1	0	3.768	6	1	3	1	189	20	8.27	2.15	1	0		228679	29339.4	47307.5	98957.6	996185	1.45568e+06	2182539		541666	1.00022e+06	902718	655487	2.86523e+06	5.87432e+06	2182539	n/a	Peak Found	Peak Found	Peak Found	Peak Found	High	High	High	1
FALSE	High	Master Protein	A0A1S3YBU5	Glucose-1-phosphate adenylyltransferase OS=Nicotiana tabacum OX=4097 GN=LOC107774582 PE=3 SV=1	0	4.275	6	3	5	3	520	57.2	6.86	0	3	0		2.14558e+06	242734	185446	472655		116671	3.6109e+06		5.08219e+06	8.2751e+06	3.53867e+06	3.13082e+06		470819	3.6109e+06	n/a	High	Peak Found	Peak Found	Peak Found	n/a	Peak Found	High	1
FALSE	High	Master Protein	A0A1S3XCK8	Malate dehydrogenase OS=Nicotiana tabacum OX=4097 GN=LOC107763505 PE=3 SV=1	0	2.402	6	2	3	1	332	35.5	6.54	1.63	2	0		962156	10696.4	4964.05	35906.4	15577.7	139950	874296		2.27904e+06	364655	94723.6	237841	44804.7	564760	874296	n/a	High	Peak Found	Peak Found	Peak Found	Peak Found	Peak Found	Peak Found	1
FALSE	High	Master Protein	A0A1S4AZS0	Pyruvate kinase OS=Nicotiana tabacum OX=4097 GN=LOC107803087 PE=3 SV=1	0	5.751	6	2	2	1	527	57.5	7.77	2.64	2	0																	n/a	n/a	n/a	n/a	n/a	High	n/a	n/a	1
FALSE	High	Master Protein	A0A1S4BLK5	Elicitor-responsive protein 3-like OS=Nicotiana tabacum OX=4097 GN=LOC107809618 PE=4 SV=1	0	1.227	6	1	1	1	144	16	4.32	0	1	0		62259.8			27171.9			255152		147473			179985			255152	n/a	Peak Found	n/a	n/a	Peak Found	n/a	n/a	High	1
FALSE	High	Master Protein	A0A1S4DJC0	geranylgeranyl diphosphate reductase OS=Nicotiana tabacum OX=4097 GN=LOC107830453 PE=3 SV=1	0	2.989	6	2	2	2	464	51.3	9.04	0	2	0		189656			103138		58508.6	2.30912e+06		449234			683177		236108	2.30912e+06	n/a	Peak Found	n/a	n/a	Peak Found	n/a	Peak Found	High	1
FALSE	High	Master Protein	A0A1S4D3A6	NADPH-protochlorophyllide oxidoreductase OS=Nicotiana tabacum OX=4097 GN=LOC107825540 PE=3 SV=1	0	3.362	6	3	3	1	401	43.5	9.29	1.63	3	2		697942	7627.83	6343.5	70826.6	1.15469e+06	269724	1.46075e+06		1.6532e+06	260042	121046	469150	3.32111e+06	1.08846e+06	1.46075e+06	n/a	Peak Found	n/a	n/a	Peak Found	n/a	Peak Found	High	1
FALSE	High	Master Protein	A0A1S3XRT7	ATP synthase subunit gamma, mitochondrial OS=Nicotiana tabacum OX=4097 GN=LOC107768003 PE=3 SV=1	0.004	0.95	6	1	1	1	361	39.9	8.09	0	1	0		198393			36562.5	222365	179012	581682		469928			242187	639568	722393	581682	n/a	Peak Found	n/a	n/a	Peak Found	Peak Found	Peak Found	High	1
FALSE	High	Master Protein	A0A1S3XSK9	Uncharacterized protein At5g01610-like OS=Nicotiana tabacum OX=4097 GN=LOC107768265 PE=4 SV=1	0.004	0.874	6	1	1	1	167	18.3	4.59	0	1	0		74244.5	28966.4		85443.6		55135.9	703659		175861	987501		565971		222498	703659	n/a	Peak Found	Peak Found	n/a	Peak Found	n/a	Peak Found	High	1
FALSE	High	Master Protein	A0A1S3YLV9	Nucleoid-associated protein At4g30620, chloroplastic-like OS=Nicotiana tabacum OX=4097 GN=LOC107777475 PE=4 SV=1	0	1.486	6	1	1	1	184	20	7.28	0	1	0		262612					62985.2	574590		622042					254173	574590	n/a	Peak Found	n/a	n/a	n/a	n/a	Peak Found	High	1
FALSE	High	Master Protein	D2K7Z2	Photosystem I reaction center subunit OS=Nicotiana tabacum OX=4097 GN=PsaN PE=2 SV=1	0	1.498	6	1	2	1	168	18	9.04	0	1	0	6685.24	1.65606e+06	171385	116827	405010	46388.6	477250	2.78171e+06	328597	3.92266e+06	5.84273e+06	2.22928e+06	2.68275e+06	133423	1.92592e+06	2.78171e+06	Peak Found	Peak Found	Peak Found	Peak Found	Peak Found	Peak Found	Peak Found	High	1
FALSE	High	Master Protein	A0A1S3XQ21	superoxide dismutase OS=Nicotiana tabacum OX=4097 GN=LOC107767528 PE=3 SV=1	0.004	0.895	6	1	1	1	220	22.6	6.74	0	1	0						375884								1.08112e+06			n/a	n/a	n/a	n/a	n/a	High	n/a	n/a	1
FALSE	High	Master Protein	A0A1S4DK08	Triosephosphate isomerase, cytosolic OS=Nicotiana tabacum OX=4097 GN=LOC107830628 PE=3 SV=1	0	2.129	6	1	1	1	254	27.2	5.99	0	1	0	35622.6	534879	116818	72823.3	228848		63011.1	1193781	1.75095e+06	1.26695e+06	3.98249e+06	1.38961e+06	1.51587e+06		254278	1193781	Peak Found	Peak Found	Peak Found	Peak Found	Peak Found	n/a	Peak Found	High	1
FALSE	High	Master Protein	A0A1S4AGN4	GDP-mannose 3,5-epimerase 1-like OS=Nicotiana tabacum OX=4097 GN=LOC107797479 PE=3 SV=1	0	2.358	6	2	2	2	376	42.5	6.34	0	2	0						13826.7	286112	1.53407e+06						39768.6	1.15459e+06	1.53407e+06	n/a	n/a	n/a	n/a	n/a	Peak Found	Peak Found	High	1
FALSE	High	Master Protein	A0A1S4CMM1	Magnesium protoporphyrin IX methyltransferase, chloroplastic-like OS=Nicotiana tabacum OX=4097 GN=LOC107820682 PE=4 SV=1	0	4.215	6	2	2	2	325	35.2	7.01	3.69	2	0	12387.4	426334	27366	62226.3	117660	5538.24	69804	2.8759e+06	608872	1.00985e+06	932940	1.1874e+06	779369	15929.1	281690	2.8759e+06	Peak Found	Peak Found	Peak Found	Peak Found	Peak Found	Peak Found	Peak Found	High	1
FALSE	High	Master Protein	A0A1S4BT19	glutathione transferase OS=Nicotiana tabacum OX=4097 GN=LOC107811585 PE=3 SV=1	0	3.091	6	1	1	1	223	25.3	6.06	1.67	1	0		89903.8	17526.8			66671.8	252055	670157		212953	597510			191762	1.01715e+06	670157	n/a	Peak Found	Peak Found	n/a	n/a	Peak Found	Peak Found	High	1
FALSE	High	Master Protein	A0A1S4CUE0	Ferredoxin-dependent glutamate synthase, chloroplastic-like OS=Nicotiana tabacum OX=4097 GN=LOC107822572 PE=4 SV=1	0	1.24	6	1	1	1	191	20.2	4.88	0	1	0		424684		53337.9	51570.7		57911.4	645861		1.00594e+06		1.01779e+06	341600		233699	645861	n/a	Peak Found	n/a	Peak Found	Peak Found	n/a	Peak Found	High	1
FALSE	High	Master Protein	A0A1S4AU18	Uncharacterized protein LOC107801289 OS=Nicotiana tabacum OX=4097 GN=LOC107801289 PE=4 SV=1	0	2.183	6	1	2	1	278	29.1	9.51	0	1	0		548897	53313.3		74309	337116		384361		1.30016e+06	1.81752e+06		492217	969616		384361	n/a	High	Peak Found	n/a	Peak Found	High	n/a	Peak Found	1
FALSE	High	Master Protein	A0A1S4BDG3	26S proteasome non-ATPase regulatory subunit 6 homolog OS=Nicotiana tabacum OX=4097 GN=LOC107807153 PE=4 SV=1	0	2.129	6	2	2	2	386	44.2	5.49	0	2	0		631509		6781.28	59683.6			560345		1.49584e+06		129400	395339			560345	n/a	High	n/a	Peak Found	Peak Found	n/a	n/a	Peak Found	1
FALSE	High	Master Protein	A0A1S3ZAW0	Heat shock protein 90-5, chloroplastic-like OS=Nicotiana tabacum OX=4097 GN=LOC107784815 PE=3 SV=1	0	4.686	6	3	4	3	798	91	5.02	0	3	0		957403	47776.5	13465.1	128516	632515	764049	2.62864e+06		2.26778e+06	1.62876e+06	256939	851278	1.81924e+06	3.08328e+06	2.62864e+06	n/a	Peak Found	Peak Found	Peak Found	Peak Found	Peak Found	High	High	1
FALSE	High	Master Protein	A0A1S4ASD1	Histone H2A OS=Nicotiana tabacum OX=4097 GN=LOC107800861 PE=3 SV=1	0	1.761	6	1	3	1	160	17.3	10.64	1.67	1	0	11823.2	6.59041e+06	870335	414947	3.27705e+06	2181355	678318	8631872	581139	1.56105e+07	2.96708e+07	7.91798e+06	2.17069e+07	6.27402e+06	2.73732e+06	8631872	Peak Found	High	Peak Found	Peak Found	Peak Found	High	Peak Found	Peak Found	1
FALSE	High	Master Protein	A0A1S3WYG6	L-ascorbate peroxidase 1, cytosolic OS=Nicotiana tabacum OX=4097 GN=LOC107759348 PE=3 SV=1	0.001	1.002	6	1	1	1	250	27.5	5.85	0	1	0						211015								606922			n/a	n/a	n/a	n/a	n/a	High	n/a	n/a	1
FALSE	High	Master Protein	P29449	Thioredoxin H-type 1 OS=Nicotiana tabacum OX=4097 PE=2 SV=1	0	1.178	6	1	1	1	126	13.9	5.88	1.66	1	0	16581.3	479649	42836.5	57263.6	212810	19976.4	341837	948406	815016	1.13613e+06	1.46035e+06	1.0927e+06	1.40963e+06	57456.3	1.37947e+06	948406	Peak Found	Peak Found	Peak Found	Peak Found	Peak Found	Peak Found	Peak Found	High	1
FALSE	High	Master Protein	A0A1S3XHU5	UDP-arabinopyranose mutase OS=Nicotiana tabacum OX=4097 GN=LOC107765349 PE=3 SV=1	0	4.077	6	1	1	1	362	41.2	6.44	2.15	1	0																	n/a	n/a	n/a	n/a	n/a	High	n/a	n/a	1	Met-loss+Acetyl [N-Term]
FALSE	High	Master Protein	A0A1S3YLJ1	Glyoxylate/succinic semialdehyde reductase 1-like OS=Nicotiana tabacum OX=4097 GN=LOC107777564 PE=3 SV=1	0	2.869	5	1	1	1	292	30.7	6.68	2.29	1	0						467056								1.34335e+06			n/a	n/a	n/a	n/a	n/a	High	n/a	n/a	1
FALSE	High	Master Protein	A0A1S4AVL7	ATP-dependent Clp protease proteolytic subunit OS=Nicotiana tabacum OX=4097 GN=LOC107801881 PE=3 SV=1	0.004	0.877	5	1	1	1	274	29.8	8.65	0	1	0		279711			64453.6			674301		662543			426935			674301	n/a	Peak Found	n/a	n/a	Peak Found	n/a	n/a	High	1
FALSE	High	Master Protein	A0A1S4CQ52	malate dehydrogenase OS=Nicotiana tabacum OX=4097 GN=LOC107821463 PE=3 SV=1	0	2.665	5	2	2	2	441	46.6	8	0	2	0		413566	19158			597801		307452		979604	653120			1.7194e+06		307452	n/a	Peak Found	Peak Found	n/a	n/a	High	n/a	High	1
FALSE	High	Master Protein	A0A1S4ANY9	Cell division protein FtsZ homolog 2-1, chloroplastic-like OS=Nicotiana tabacum OX=4097 GN=LOC107799818 PE=3 SV=1	0	3.046	5	2	2	2	478	50.3	6.21	0	2	0		284943		32749.8	35744.8		262648	2.07361e+06		674937		624928	236770		1.0599e+06	2.07361e+06	n/a	Peak Found	n/a	Peak Found	Peak Found	n/a	Peak Found	High	1
FALSE	High	Master Protein	A0A1S3ZYZ3	Flagellar radial spoke protein 5-like OS=Nicotiana tabacum OX=4097 GN=LOC107791917 PE=4 SV=1	0	3.479	5	2	3	2	407	45.3	8.82	2.01	2	0		435349			84390.1		22974.5	1.2804e+06		1.0312e+06			558993		92712.3	1.2804e+06	n/a	High	n/a	n/a	Peak Found	n/a	Peak Found	High	1
FALSE	High	Master Protein	A0A1S3XIX1	glutathione transferase OS=Nicotiana tabacum OX=4097 GN=LOC107765621 PE=3 SV=1	0	1.743	5	1	1	1	223	25.5	6.04	0	1	0		229239	11042.8	20950.3	131681		18840.3	1.31574e+06		542992	376463	399773	872246		76029.1	1.31574e+06	n/a	Peak Found	Peak Found	Peak Found	Peak Found	n/a	Peak Found	High	1
FALSE	High	Master Protein	A0A1S3ZRQ6	6-phosphogluconate dehydrogenase, decarboxylating OS=Nicotiana tabacum OX=4097 GN=LOC107789656 PE=3 SV=1	0	3.622	5	3	3	1	485	53.4	6.13	0	3	0	10776.4	477466					309836	937968	529687	1.13096e+06					1.25033e+06	937968	Peak Found	Peak Found	n/a	n/a	n/a	n/a	Peak Found	High	1
FALSE	High	Master Protein	A0A0F7CYG6	Translationally controlled tumor protein OS=Nicotiana tabacum OX=4097 GN=LOC107778375 PE=2 SV=1	0	2.077	5	1	4	1	168	18.7	4.5	5.26	1	0	4360.98	1.56481e+06	174436	108340	407939	641610	116791	2.32458e+06	214354	3.70653e+06	5.94673e+06	2.06733e+06	2.70215e+06	1.8454e+06	471304	2.32458e+06	Peak Found	High	Peak Found	Peak Found	High	High	Peak Found	High	1
FALSE	High	Master Protein	A0A1S4CHS5	ribulose-phosphate 3-epimerase OS=Nicotiana tabacum OX=4097 GN=LOC107818980 PE=3 SV=1	0	2.426	5	1	1	1	281	29.9	7.83	1.85	1	0		364448						1.26771e+06		863259						1.26771e+06	n/a	Peak Found	n/a	n/a	n/a	n/a	n/a	High	1
FALSE	High	Master Protein	A0A1S3ZV49	Uncharacterized protein LOC107790822 OS=Nicotiana tabacum OX=4097 GN=LOC107790822 PE=4 SV=1	0.001	1.017	5	1	2	1	225	24.8	9.94	0	1	0		204441	932310	303131	284250		21331.3	168352		484254	3.17836e+07	5.78431e+06	1.88285e+06		86081.3	168352	n/a	Peak Found	High	High	Peak Found	n/a	Peak Found	Peak Found	1
FALSE	High	Master Protein	A0A1S3Z100	Calcium sensing receptor, chloroplastic-like OS=Nicotiana tabacum OX=4097 GN=LOC107781793 PE=4 SV=1	0	1.786	5	1	1	1	394	41.9	9.39	0	1	0	21211.6	25460.2		7480.79	6940.95	70064.6	1.02802e+06	412659	1.04261e+06	60307		142748	45976.3	201520	4.14852e+06	412659	Peak Found	Peak Found	n/a	Peak Found	Peak Found	Peak Found	High	Peak Found	1
FALSE	High	Master Protein	A0A1S4CKS4	Thylakoid membrane protein slr0575-like OS=Nicotiana tabacum OX=4097 GN=LOC107820138 PE=4 SV=1	0	1.211	5	1	1	1	283	31.1	8.66	0	1	0	25049.2	227777	164823		149481		280034	675315	1.23123e+06	539530	5.61901e+06		990152		1.13006e+06	675315	Peak Found	Peak Found	Peak Found	n/a	Peak Found	n/a	Peak Found	High	1
FALSE	High	Master Protein	A0A1S3XJL8	Aspartic proteinase nepenthesin-2-like OS=Nicotiana tabacum OX=4097 GN=LOC107765921 PE=3 SV=1	0	3.947	5	2	2	2	458	50.1	9.23	0	2	0		97038.5	552757	17044.3	1.15661e+06		420526	2.06881e+06		229853	1.88442e+07	325238	7.66131e+06		1.69701e+06	2.06881e+06	n/a	Peak Found	Peak Found	Peak Found	Peak Found	n/a	High	High	1
FALSE	High	Master Protein	A0A1S3XMD5	ATP citrate synthase OS=Nicotiana tabacum OX=4097 GN=LOC107766682 PE=4 SV=1	0	3.585	5	3	3	1	612	66.1	7.42	0	3	0		54538.3			15975.7			282063		129183			105822			282063	n/a	Peak Found	n/a	n/a	Peak Found	n/a	n/a	High	1
FALSE	High	Master Protein	A0A1S4B0G2	60S ribosomal protein L6-like isoform X1 OS=Nicotiana tabacum OX=4097 GN=LOC107803255 PE=1 SV=1	0	2.369	5	1	2	1	230	25.5	10.13	2.25	1	0		1.62584e+06			226023		88028.5	685986		3.8511e+06			1.49716e+06		355234	685986	n/a	High	n/a	n/a	Peak Found	n/a	Peak Found	High	1
FALSE	High	Master Protein	A0A1S4B4I6	Histone H3 OS=Nicotiana tabacum OX=4097 GN=LOC107804333 PE=3 SV=1	0	1.206	5	1	5	1	136	15.2	11.3	3.84	1	0	630568	3.59899e+06	754801	958465	2.76064e+06	683627	541148	1.77231e+06	3.09941e+07	8.52483e+06	2.57321e+07	1.82893e+07	1.82862e+07	1.96625e+06	2.18377e+06	1.77231e+06	Peak Found	High	High	Peak Found	Peak Found	High	Peak Found	High	1
FALSE	High	Master Protein	A0A1S3XCY5	beta-ketoacyl-[acyl-carrier-protein] synthase I OS=Nicotiana tabacum OX=4097 GN=LOC107763810 PE=3 SV=1	0	3.978	5	2	2	2	469	49.9	7.75	0	2	0	20922.4	171152			48885.5	796479	174943	540652	1.02839e+06	405403			323813	2.29084e+06	705974	540652	Peak Found	Peak Found	n/a	n/a	Peak Found	High	Peak Found	High	1
FALSE	High	Master Protein	A0A1S3YRG8	ATP citrate synthase OS=Nicotiana tabacum OX=4097 GN=LOC107778993 PE=4 SV=1	0	4.182	5	3	3	1	608	65.6	7.21	0	3	2		576565					58683.6	1.80242e+06		1.3657e+06					236815	1.80242e+06	n/a	Peak Found	n/a	n/a	n/a	n/a	Peak Found	High	1
FALSE	High	Master Protein	A0A1S4AKP4	Ras-related protein RABE1c-like OS=Nicotiana tabacum OX=4097 GN=LOC107798700 PE=3 SV=1	0.004	0.918	5	1	1	1	216	23.5	6.2	0	1	0	127784	653223	104569	83973.8	190094		84920.8	1.43647e+06	6.28094e+06	1.54727e+06	3.56488e+06	1.60238e+06	1.25917e+06		342694	1.43647e+06	Peak Found	Peak Found	Peak Found	Peak Found	Peak Found	n/a	Peak Found	High	1
FALSE	High	Master Protein	A0A1S3X7A0	40S ribosomal protein S9-2 OS=Nicotiana tabacum OX=4097 GN=LOC107761978 PE=3 SV=1	0	1.847	5	1	2	1	197	23	10.24	2.14	1	0		1.16263e+06					291160	828467		2.7539e+06					1.17496e+06	828467	n/a	High	n/a	n/a	n/a	n/a	Peak Found	High	1
FALSE	High	Master Protein	A0A1S3Z2G1	Mitochondrial outer membrane protein porin of 34 kDa-like OS=Nicotiana tabacum OX=4097 GN=LOC107782265 PE=3 SV=1	0	2.181	5	1	2	1	276	29.5	7.97	2.63	1	0	940144					635196	183886		4.62106e+07					1.82695e+06	742064		High	n/a	n/a	n/a	n/a	High	Peak Found	n/a	1
FALSE	High	Master Protein	A0A1S4ANH7	Ras-related protein RABA1f OS=Nicotiana tabacum OX=4097 GN=LOC107799657 PE=3 SV=1	0.002	0.992	5	1	1	1	217	24.1	5.95	0	1	0		181585	31208.4	13274.7	38350.4		54890.5	604442		430117	1.06393e+06	253306	254030		221508	604442	n/a	Peak Found	Peak Found	Peak Found	Peak Found	n/a	Peak Found	High	1
FALSE	High	Master Protein	A0A1S4BB89	Glucose-1-phosphate adenylyltransferase OS=Nicotiana tabacum OX=4097 GN=LOC107806492 PE=3 SV=1	0	3.079	5	2	2	2	520	57.2	8.34	2.14	2	0		653567	91778.7	87711.5	188427		28873.1	2.51594e+06		1.54809e+06	3.12885e+06	1.6737e+06	1.24812e+06		116516	2.51594e+06	n/a	Peak Found	Peak Found	Peak Found	Peak Found	n/a	Peak Found	High	1
FALSE	High	Master Protein	A0A1S4BZA3	threonine--tRNA ligase OS=Nicotiana tabacum OX=4097 GN=LOC107813470 PE=4 SV=1	0.004	0.912	5	1	1	1	261	30.2	6.33	0	1	0								530033								530033	n/a	n/a	n/a	n/a	n/a	n/a	n/a	High	1
FALSE	High	Master Protein	A0A1S3YPT0	60S ribosomal protein L10-like OS=Nicotiana tabacum OX=4097 GN=LOC107778281 PE=3 SV=1	0	1.267	5	1	1	1	221	24.9	10.43	0	1	0			9752.86	6726.03		570156					332487	128346		1.63989e+06			n/a	n/a	Peak Found	Peak Found	n/a	High	n/a	n/a	1
FALSE	High	Master Protein	A0A1S4CXH4	Uncharacterized protein LOC107823677 OS=Nicotiana tabacum OX=4097 GN=LOC107823677 PE=4 SV=1	0	1.889	5	1	1	1	181	18.8	9.66	1.77	1	0		311115	36720.7	45732.7	114996		234320	2.08638e+06		736929	1.25185e+06	872667	761727		945585	2.08638e+06	n/a	Peak Found	Peak Found	Peak Found	Peak Found	n/a	Peak Found	High	1
FALSE	High	Master Protein	A0A139ZSG9	6-phosphogluconate dehydrogenase, decarboxylating OS=Nicotiana tabacum OX=4097 GN=LOC107779182 PE=2 SV=1	0	3.299	5	3	4	1	484	53.3	5.94	1.68	3	2	7003.94	1.22541e+06	140727	29024.6	196407		28370.7	2.38337e+06	344262	2.90259e+06	4.79757e+06	553845	1.30099e+06		114488	2.38337e+06	Peak Found	High	Peak Found	n/a	n/a	n/a	n/a	High	1
FALSE	High	Master Protein	A0A1S4BLG0	Uncharacterized protein C167.05-like OS=Nicotiana tabacum OX=4097 GN=LOC107809547 PE=4 SV=1	0.004	0.917	5	1	1	1	162	17.8	6.9	0	1	0		9222.7					317699			21845.6					1.28206e+06		n/a	Peak Found	n/a	n/a	n/a	n/a	High	n/a	1
FALSE	High	Master Protein	A0A1S4BTJ3	NAD(P)H-quinone oxidoreductase subunit S, chloroplastic-like OS=Nicotiana tabacum OX=4097 GN=LOC107811723 PE=4 SV=1	0.004	0.861	5	1	1	1	243	26.8	8.19	0	1	0		102169			21693.6			161144		242005			143697			161144	n/a	Peak Found	n/a	n/a	Peak Found	n/a	n/a	High	1
FALSE	High	Master Protein	A0A140G1S6	Photosystem I assembly protein Ycf4 OS=Nicotiana tabacum OX=4097 GN=ycf4 PE=3 SV=1	0.004	0.915	5	1	1	1	184	21.4	9.57	0	1	0		149992		8806.9		23840.6		379758		355281		168053		68570.5		379758	n/a	Peak Found	n/a	Peak Found	n/a	Peak Found	n/a	High	1
FALSE	High	Master Protein	A0A1S4B7E1	Uncharacterized protein LOC107805303 isoform X1 OS=Nicotiana tabacum OX=4097 GN=LOC107805303 PE=4 SV=1	0.004	0.929	5	1	1	1	227	24.5	7.49	0	1	0		52646.1	8796.8		16986		72755.8	191602		124702	299894		112514		293602	191602	n/a	Peak Found	Peak Found	n/a	Peak Found	n/a	Peak Found	High	1
FALSE	High	Master Protein	A0A1S3XQB9	Tropinone reductase homolog At5g06060-like OS=Nicotiana tabacum OX=4097 GN=LOC107767554 PE=4 SV=1	0	1.329	5	1	1	1	269	28.9	7.43	0	1	0								601630								601630	n/a	n/a	n/a	n/a	n/a	n/a	n/a	High	1
FALSE	High	Master Protein	A0A1S3XJD3	Photosystem I reaction center subunit III OS=Nicotiana tabacum OX=4097 GN=LOC107765837 PE=3 SV=1	0	1.68	5	1	2	1	228	25	9.36	0	1	0		2.14308e+06	146625	151707	434255	2440452	303987	9483277		5.07625e+06	4.99863e+06	2.89486e+06	2.87647e+06	7.01924e+06	1.22672e+06	9483277	n/a	Peak Found	Peak Found	Peak Found	High	High	Peak Found	Peak Found	1
FALSE	High	Master Protein	A0A1S3YD75	Chlorophyll a-b binding protein, chloroplastic OS=Nicotiana tabacum OX=4097 GN=LOC107774933 PE=3 SV=1	0	1.546	5	1	1	1	251	27.7	6.55	1.79	1	0		3946071	240171	154535	53704.7		487081	5.30793e+06		9.34696e+06	8.18773e+06	2.94882e+06	355736		1.96559e+06	5.30793e+06	n/a	Peak Found	Peak Found	Peak Found	Peak Found	n/a	Peak Found	High	1
FALSE	High	Master Protein	A0A1S3XDE1	Aspartate aminotransferase OS=Nicotiana tabacum OX=4097 GN=LOC107763872 PE=3 SV=1	0	2.059	5	2	2	2	462	50.7	8.13	0	2	0	3203.98	577497	19720.9	14156.8	67323.4		83378.3	1.52148e+06	157484	1.3679e+06	672311	270140	445945		336469	1.52148e+06	Peak Found	High	Peak Found	Peak Found	Peak Found	n/a	Peak Found	High	1
FALSE	High	Master Protein	A0A1S4ABI5	Probable mitochondrial-processing peptidase subunit beta, mitochondrial OS=Nicotiana tabacum OX=4097 GN=LOC107795839 PE=3 SV=1	0.004	0.887	5	1	1	1	531	59.6	6.6	0	1	0		125454		17527.6	21742.3	56054		205969		297160		334460	144020	161223		205969	n/a	Peak Found	n/a	Peak Found	Peak Found	Peak Found	n/a	High	1
FALSE	High	Master Protein	A0A1S3ZEQ4	GDSL esterase/lipase At1g29670-like OS=Nicotiana tabacum OX=4097 GN=LOC107785876 PE=3 SV=1	0	2.03	5	1	1	1	261	28.8	6.77	0	1	0								967306								967306	n/a	n/a	n/a	n/a	n/a	n/a	n/a	High	1
FALSE	High	Master Protein	A0A1S3X2Z0	Triosephosphate isomerase, chloroplastic-like OS=Nicotiana tabacum OX=4097 GN=LOC107760622 PE=3 SV=1	0.001	1.014	5	1	1	1	327	34.7	7.28	0	1	0						311742								896635			n/a	n/a	n/a	n/a	n/a	High	n/a	n/a	1
FALSE	High	Master Protein	A0A1S3X4I9	2-methyl-6-phytyl-1,4-hydroquinone methyltransferase, chloroplastic-like OS=Nicotiana tabacum OX=4097 GN=LOC107760985 PE=3 SV=1	0.001	1.061	4	1	1	1	339	38.1	7.8	0	1	0	20758.2	97950.8	30466	16206.2	46128	258231	49724.5	584582	1.02032e+06	232014	1.03862e+06	309245	305548	742725	200661	584582	Peak Found	Peak Found	Peak Found	Peak Found	Peak Found	Peak Found	Peak Found	High	1
FALSE	High	Master Protein	A0A1S3XAW1	60S ribosomal protein L11-1 OS=Nicotiana tabacum OX=4097 GN=LOC107763118 PE=1 SV=1	0.003	0.965	4	1	1	1	181	20.7	9.92	0	1	0		1.2795e+06	80219.1	42340	258042		60791.1	769943		3.03073e+06	2.73477e+06	807928	1.70925e+06		245319	769943	n/a	High	Peak Found	Peak Found	Peak Found	n/a	Peak Found	Peak Found	1
FALSE	High	Master Protein	A0A0R4X9V9	Epidermis-specific Secreted glycoprotein EP1-like OS=Nicotiana tabacum OX=4097 GN=MBL3 PE=2 SV=1	0.001	1.056	4	1	1	1	298	33.7	9.6	0	1	0		29970.7	429441		1.71979e+06			410728		70990.9	1.46402e+07		1.13918e+07			410728	n/a	Peak Found	Peak Found	n/a	Peak Found	n/a	n/a	High	1
FALSE	High	Master Protein	A0A1S4DL03	Large ribosomal subunit protein uL18c OS=Nicotiana tabacum OX=4097 GN=LOC107830818 PE=3 SV=1	0	1.384	4	1	1	1	207	23.3	10.04	0	1	0		414930	66594	22872.6	137479	9225.67	55748.2	373603		982834	2.27027e+06	436453	910652	26534.9	224969	373603	n/a	High	Peak Found	Peak Found	Peak Found	Peak Found	Peak Found	Peak Found	1
FALSE	High	Master Protein	A0A1S4CJD5	Sedoheptulose-1,7-bisphosphatase, chloroplastic-like OS=Nicotiana tabacum OX=4097 GN=LOC107819677 PE=3 SV=1	0	2.05	4	2	2	2	395	42.8	6.29	0	2	0		1.65853e+06	731709	130005	646913		131494	1.07778e+06		3.92851e+06	2.49449e+07	2.48074e+06	4.2851e+06		530637	1.07778e+06	n/a	High	Peak Found	Peak Found	Peak Found	n/a	Peak Found	High	1
FALSE	High	Master Protein	A0A1S4CCG1	Large ribosomal subunit protein uL4c OS=Nicotiana tabacum OX=4097 GN=LOC107817573 PE=3 SV=1	0	1.722	4	1	1	1	282	31.2	6.65	0	1	0						562035	8499.74							1.61653e+06	34300.3		n/a	n/a	n/a	n/a	n/a	High	Peak Found	n/a	1
FALSE	High	Master Protein	A0A1S4ABQ2	40S ribosomal protein S18-like OS=Nicotiana tabacum OX=4097 GN=LOC107795895 PE=3 SV=1	0	1.453	4	1	2	1	190	21.9	10.36	0	1	0	5113.69	1.12559e+06	26734.1	14800.7	143566			788632	251351	2.66616e+06	911399	282427	950967			788632	Peak Found	High	Peak Found	Peak Found	Peak Found	n/a	n/a	High	1
FALSE	High	Master Protein	A0A1S4BWG5	30S ribosomal protein S13, chloroplastic-like OS=Nicotiana tabacum OX=4097 GN=LOC107812601 PE=3 SV=1	0	1.111	4	1	1	1	168	18.8	10.18	1.77	1	0		739697	33236.9		108159		21673.4	377622		1.7521e+06	1.13309e+06		716433		87461.9	377622	n/a	High	Peak Found	n/a	Peak Found	n/a	Peak Found	Peak Found	1
FALSE	High	Master Protein	A0A1S3YP36	fructokinase OS=Nicotiana tabacum OX=4097 GN=LOC107778295 PE=3 SV=1	0.001	1.065	4	1	1	1	388	42	5.41	0	1	0		69161.8			16762.6			280682		163822			111034			280682	n/a	Peak Found	n/a	n/a	Peak Found	n/a	n/a	High	1
FALSE	High	Master Protein	A0A1S4C7A3	Mitochondrial dicarboxylate/tricarboxylate transporter DTC-like OS=Nicotiana tabacum OX=4097 GN=LOC107815847 PE=3 SV=1	0	1.162	4	1	1	1	297	31.7	9.32	0	1	0						348665								1.00283e+06			n/a	n/a	n/a	n/a	n/a	High	n/a	n/a	1
FALSE	High	Master Protein	A0A0M4JST5	ATP synthase protein MI25 OS=Nicotiana tabacum OX=4097 GN=atp4 PE=3 SV=1	0	1.468	4	1	2	1	198	22.3	9.74	0	1	0	6535.25	1.53878e+06	1.72408e+06	1.9152e+06	2.16374e+06		245023	2.34988e+06	321225	3.64486e+06	5.87762e+07	3.65456e+07	1.43324e+07		988779	2.34988e+06	Peak Found	High	Peak Found	Peak Found	Peak Found	n/a	Peak Found	High	1
FALSE	High	Master Protein	A0A1S3X320	2-isopropylmalate synthase OS=Nicotiana tabacum OX=4097 GN=LOC107760648 PE=3 SV=1	0.001	1.011	4	1	1	1	606	65.6	6.49	0	1	0		42773					24269.2	163100		101315					97937.1	163100	n/a	Peak Found	n/a	n/a	n/a	n/a	Peak Found	High	1
FALSE	High	Master Protein	A0A1S3Z7K9	Aldehyde dehydrogenase family 2 member B4, mitochondrial-like isoform X1 OS=Nicotiana tabacum OX=4097 GN=LOC107783944 PE=3 SV=1	0	3.083	4	2	2	2	536	58.5	7.72	0	2	0		1.02988e+06	63231.5	90801.4	246721	8410.31	221731	1.65517e+06		2.43946e+06	2.15564e+06	1.73266e+06	1.63426e+06	24189.8	894783	1.65517e+06	n/a	Peak Found	Peak Found	Peak Found	Peak Found	Peak Found	Peak Found	High	1
FALSE	High	Master Protein	A0A1S3X559	Adenosylhomocysteinase OS=Nicotiana tabacum OX=4097 GN=LOC107761175 PE=3 SV=1	0	3.409	4	2	2	2	485	53.1	6.01	1.78	2	0		825044	27564.3	13190.6	190115		324243	1.52766e+06		1.95426e+06	939700	251702	1.25931e+06		1.30847e+06	1.52766e+06	n/a	Peak Found	Peak Found	Peak Found	Peak Found	n/a	Peak Found	High	1
FALSE	High	Master Protein	A0A1S3XLX4	Fruit protein pKIWI502-like OS=Nicotiana tabacum OX=4097 GN=LOC107766402 PE=4 SV=1	0.004	0.941	4	1	2	1	307	33.3	8.41	0	1	0		319942	6167.57	45320.1	65440.3	250921		1.18828e+06		757838	210260	864795	433471	721699		1.18828e+06	n/a	Peak Found	Peak Found	Peak Found	Peak Found	High	n/a	High	1
FALSE	High	Master Protein	A0A1S4AL04	Ferredoxin--nitrite reductase, chloroplastic-like isoform X1 OS=Nicotiana tabacum OX=4097 GN=LOC107798816 PE=3 SV=1	0	1.998	4	2	3	2	599	67	6.57	0	2	0		665406	48724	23668	74640.4		54344.8	496949		1.57613e+06	1.66106e+06	451631	494412		219305	496949	n/a	High	Peak Found	Peak Found	Peak Found	n/a	Peak Found	High	1
FALSE	High	Master Protein	A0A1S4A0G1	Rhodanese-like domain-containing protein 9, chloroplastic OS=Nicotiana tabacum OX=4097 GN=LOC107792361 PE=4 SV=1	0.001	1.047	4	1	1	1	235	25.4	8.06	0	1	0		192826			65123.8		188747	1.16049e+06		456741			431375		761678	1.16049e+06	n/a	Peak Found	n/a	n/a	Peak Found	n/a	Peak Found	High	1
FALSE	High	Master Protein	A0A1S3Y7G1	8-hydroxygeraniol dehydrogenase-like OS=Nicotiana tabacum OX=4097 GN=LOC107772996 PE=4 SV=1	0	1.139	4	1	1	1	262	28.4	6.15	0	1	0		196155			44412.7		149902	423747		464628			294186		604921	423747	n/a	Peak Found	n/a	n/a	Peak Found	n/a	Peak Found	High	1
FALSE	High	Master Protein	A0A1S3XB74	spermidine synthase OS=Nicotiana tabacum OX=4097 GN=LOC107763093 PE=3 SV=1	0	1.627	4	1	2	1	344	37.9	5.19	0	1	0		366828	10308.3					320028		868897	351423					320028	n/a	High	Peak Found	n/a	n/a	n/a	n/a	High	1
FALSE	High	Master Protein	A0A1S4A868	glutathione transferase OS=Nicotiana tabacum OX=4097 GN=LOC107794811 PE=3 SV=1	0	1.586	4	1	1	1	213	23.9	6.54	0	1	0		1.38738e+06								3.28625e+06							n/a	High	n/a	n/a	n/a	n/a	n/a	n/a	1
FALSE	High	Master Protein	A0A1S3ZD62	Xyloglucan endotransglucosylase/hydrolase OS=Nicotiana tabacum OX=4097 GN=LOC107785465 PE=3 SV=1	0.003	0.96	4	1	1	1	295	33.9	8.44	0	1	0	2901.82	204291	16288.9	28681.9	45905		16200.3	155653	142632	483898	555307	547305	304071		65375.6	155653	Peak Found	High	Peak Found	Peak Found	Peak Found	n/a	Peak Found	Peak Found	1
FALSE	High	Master Protein	A0A1S4B7N5	catechol oxidase OS=Nicotiana tabacum OX=4097 GN=LOC107805360 PE=3 SV=1	0	3.352	4	2	2	2	591	66.9	6.71	1.98	2	0	3146.88	193016		51149.3	137713	223998	757905	1.09891e+06	154677	457192		976026	912203	644264	3.05849e+06	1.09891e+06	Peak Found	Peak Found	n/a	Peak Found	Peak Found	Peak Found	High	High	1
FALSE	High	Master Protein	A0A1S3XQE4	allene-oxide cyclase OS=Nicotiana tabacum OX=4097 GN=LOC107767576 PE=3 SV=1	0	1.79	4	1	1	1	245	26.6	8.98	0	1	0		293931	66738.5	79578.2	188768	130145		1.14357e+06		696228	2.2752e+06	1.5185e+06	1.25038e+06	374325		1.14357e+06	n/a	Peak Found	Peak Found	Peak Found	Peak Found	Peak Found	n/a	High	1
FALSE	High	Master Protein	A0A1S3XVH1	Ribonuclease OS=Nicotiana tabacum OX=4097 GN=LOC107769187 PE=4 SV=1	0	4.533	4	3	3	3	980	107.7	7.74	1.92	3	0		273974			41426.6		292105	1.22233e+06		648955			274406		1.17877e+06	1.22233e+06	n/a	Peak Found	n/a	n/a	Peak Found	n/a	Peak Found	High	1
FALSE	High	Master Protein	A0A1S3XTT0	Uroporphyrinogen decarboxylase OS=Nicotiana tabacum OX=4097 GN=LOC107768723 PE=3 SV=1	0	1.619	4	1	1	1	393	43.2	8.27	0	1	0		170200	39058.5	31828.5	72033.2			617547		403147	1.33155e+06	607349	477142			617547	n/a	Peak Found	Peak Found	Peak Found	Peak Found	n/a	n/a	High	1
FALSE	High	Master Protein	A0A1S4AKW2	Delta-aminolevulinic acid dehydratase OS=Nicotiana tabacum OX=4097 GN=LOC107798564 PE=3 SV=1	0.001	1.017	3	1	1	1	430	46.7	7.06	0	1	0		80328		10892.2			44168.7	346215		190271		207843			178241	346215	n/a	Peak Found	n/a	Peak Found	n/a	n/a	Peak Found	High	1
FALSE	High	Master Protein	A0A1S4ABJ7	Cysteine synthase OS=Nicotiana tabacum OX=4097 GN=LOC107795843 PE=3 SV=1	0.004	0.933	3	1	1	1	373	40.7	7.93	0	1	0		68808.4						192597		162985						192597	n/a	Peak Found	n/a	n/a	n/a	n/a	n/a	High	1
FALSE	High	Master Protein	A0A1S3X3J1	Haloacid dehalogenase-like hydrolase domain-containing protein At3g48420 OS=Nicotiana tabacum OX=4097 GN=LOC107760931 PE=4 SV=1	0.004	0.896	3	1	1	1	318	34	8.06	0	1	0		588147	83719.7	89639.6	116350		33695.7	724447		1.39313e+06	2.85411e+06	1.71049e+06	770695		135977	724447	n/a	High	Peak Found	Peak Found	Peak Found	n/a	Peak Found	Peak Found	1
FALSE	High	Master Protein	A0A1S3XJZ1	Plasma membrane ATPase OS=Nicotiana tabacum OX=4097 GN=LOC107765797 PE=3 SV=1	0	2.957	3	2	2	2	956	105	6.76	1.61	2	0		948341	28113.5	26786.8	168659		71926.7	480508		2.24631e+06	958425	511143	1.11719e+06		290256	480508	n/a	High	Peak Found	Peak Found	Peak Found	High	Peak Found	Peak Found	1
FALSE	High	Master Protein	Q8H6P9	Ankyrin domain protein OS=Nicotiana tabacum OX=4097 GN=ANK1 PE=2 SV=1	0	1.441	3	1	1	1	350	37.3	4.53	0	1	0		146926			40385.1		8145.19	588453		348021			267507		32869.5	588453	n/a	Peak Found	n/a	n/a	Peak Found	n/a	Peak Found	High	1
FALSE	High	Master Protein	A0A1S4AV90	60S acidic ribosomal protein P0 OS=Nicotiana tabacum OX=4097 GN=LOC107801773 PE=3 SV=1	0	3.253	3	1	1	1	323	35	5.19	2.33	1	0		2.50569e+06	137725	74730.4	489862		238064	1.71901e+06		5.93517e+06	4.6952e+06	1.426e+06	3.2448e+06		960695	1.71901e+06	n/a	High	Peak Found	Peak Found	Peak Found	n/a	Peak Found	Peak Found	1
FALSE	High	Master Protein	A0A1S3Z662	60S ribosomal protein L13a-4-like OS=Nicotiana tabacum OX=4097 GN=LOC107783495 PE=3 SV=1	0.001	1.058	3	1	1	1	206	23.5	10.54	1.81	1	0		830084			71358.2			202028		1.9662e+06			472671			202028	n/a	High	n/a	n/a	Peak Found	n/a	n/a	Peak Found	1
FALSE	High	Master Protein	A0A1S3YNC8	PGR5-like protein 1A, chloroplastic OS=Nicotiana tabacum OX=4097 GN=LOC107778116 PE=4 SV=1	0.001	1.041	3	1	1	1	328	36.4	5.31	0	1	0								418453								418453	n/a	n/a	n/a	n/a	n/a	n/a	n/a	High	1
FALSE	High	Master Protein	A0A1S3XQR5	Fructose-bisphosphate aldolase OS=Nicotiana tabacum OX=4097 GN=LOC107767727 PE=3 SV=1	0.001	1.026	3	1	2	1	358	38.5	7.66	0	1	0	9595.91	379779	13150	5413.33	276875	798897	8697.31	1.09294e+06	471664	899574	448301	103297	1.834e+06	2.29779e+06	35097.6	1.09294e+06	Peak Found	Peak Found	Peak Found	Peak Found	Peak Found	High	Peak Found	High	1
FALSE	High	Master Protein	A0A1S4D6G2	glutamate-1-semialdehyde 2,1-aminomutase OS=Nicotiana tabacum OX=4097 GN=LOC107826543 PE=3 SV=1	0	2.049	3	1	2	1	478	50.9	6.89	0	1	0		71088.4	19140.8		15695.1		455227	326143		168385	652533		103963		1.83705e+06	326143	n/a	Peak Found	Peak Found	n/a	Peak Found	n/a	High	Peak Found	1
FALSE	High	Master Protein	A0A1S3XN01	Kirola-like OS=Nicotiana tabacum OX=4097 GN=LOC107766931 PE=4 SV=1	0	1.26	3	1	1	1	299	34.6	5.31	0	1	0		523679						73656.7		1.24042e+06						73656.7	n/a	High	n/a	n/a	n/a	n/a	n/a	Peak Found	1
FALSE	High	Master Protein	A0A1S3Z143	2-hydroxyacyl-CoA lyase-like OS=Nicotiana tabacum OX=4097 GN=LOC107781829 PE=3 SV=1	0.001	1.079	3	1	1	1	574	61.4	6.61	0	1	0		44939.4						117514		106447						117514	n/a	Peak Found	n/a	n/a	n/a	n/a	n/a	High	1
FALSE	High	Master Protein	A0A1S4BXU2	40S ribosomal protein S3-2-like OS=Nicotiana tabacum OX=4097 GN=LOC107813032 PE=1 SV=1	0.003	0.96	3	1	1	1	248	27.7	9.55	0	1	0	4601.32	656833		23792.2	120084	13192.9	320280	1.2207e+06	226167	1.55582e+06		454001	795426	37945.5	1.29247e+06	1.2207e+06	Peak Found	Peak Found	n/a	Peak Found	Peak Found	Peak Found	Peak Found	High	1
FALSE	High	Master Protein	A0A1S4CMC2	Ketol-acid reductoisomerase OS=Nicotiana tabacum OX=4097 GN=LOC107820600 PE=3 SV=1	0	2.073	3	1	1	1	592	63.7	6.35	0	1	0		384179						507112		909995						507112	n/a	High	n/a	n/a	n/a	n/a	n/a	Peak Found	1
FALSE	High	Master Protein	A0A1S4C8B7	Fasciclin-like arabinogalactan protein 1 OS=Nicotiana tabacum OX=4097 GN=LOC107816302 PE=3 SV=1	0.01	0.848	3	1	1	1	416	44	6.24	0	1	0		99832.3	61581.8	5888.8	151700			422833		236470	2.0994e+06	112370	1.00485e+06			422833	n/a	Peak Found	Peak Found	Peak Found	Peak Found	n/a	n/a	High	1
FALSE	High	Master Protein	A0A1S4AIC6	Beta-glucosidase 44-like OS=Nicotiana tabacum OX=4097 GN=LOC107797996 PE=3 SV=1	0	1.687	3	1	1	1	515	59.3	9.07	0	1	0		40705				376465		55610.5		96416.9				1.08279e+06		55610.5	n/a	Peak Found	n/a	n/a	n/a	High	n/a	Peak Found	1
FALSE	High	Master Protein	A0A1S3YP30	Proliferating cell nuclear antigen OS=Nicotiana tabacum OX=4097 GN=LOC107778290 PE=3 SV=1	0	1.17	3	1	1	1	264	29.2	4.79	0	1	0								884073								884073	n/a	n/a	n/a	n/a	n/a	n/a	n/a	High	1
FALSE	High	Master Protein	A0A1S3XFZ3	Protease HtpX homolog OS=Nicotiana tabacum OX=4097 GN=LOC107764622 PE=3 SV=1	0.001	1.032	3	1	1	1	332	36.7	8.69	0	1	0		255754						147920		605799						147920	n/a	High	n/a	n/a	n/a	n/a	n/a	Peak Found	1
FALSE	High	Master Protein	A0A1S3Z1F3	glutamate synthase (ferredoxin) OS=Nicotiana tabacum OX=4097 GN=LOC107781744 PE=3 SV=1	0	7.411	3	4	5	4	1536	167.7	6.58	5.86	4	0	3596.27	4987407	215838	191749	375785	396581	488767	4.15726e+06	176766	1.18135e+07	7.3582e+06	3.65894e+06	2.48917e+06	1.14065e+06	1.97239e+06	4.15726e+06	Peak Found	High	Peak Found	Peak Found	Peak Found	Peak Found	Peak Found	High	1
FALSE	High	Master Protein	A0A1C8FVK7	Eukaryotic translation initiation factor 2 subunit alpha OS=Nicotiana tabacum OX=4097 GN=eIF2alpha PE=2 SV=1	0	1.277	3	1	1	1	343	38.5	5.35	0	1	0		338452					53731.3	393618		801682					216830	393618	n/a	High	n/a	n/a	n/a	n/a	Peak Found	Peak Found	1
FALSE	High	Master Protein	A0A1S4C6D1	Uncharacterized protein LOC107815685 OS=Nicotiana tabacum OX=4097 GN=LOC107815685 PE=4 SV=1	0	1.153	3	1	1	1	348	38.8	6.65	0	1	0		175717			33368.6	40516.2	178358	392206		416216			221031	116533	719754	392206	n/a	Peak Found	n/a	n/a	Peak Found	Peak Found	Peak Found	High	1
FALSE	High	Master Protein	A0A1S4BD70	26S protease regulatory subunit 7 homolog A-like OS=Nicotiana tabacum OX=4097 GN=LOC107807071 PE=3 SV=1	0.004	0.861	3	1	1	1	429	47.9	6.02	0	1	0				5960.06		138453						113729		398219			n/a	n/a	n/a	Peak Found	n/a	High	n/a	n/a	1
FALSE	High	Master Protein	A0A1S3XT40	Light-induced protein, chloroplastic-like OS=Nicotiana tabacum OX=4097 GN=LOC107768503 PE=4 SV=1	0	1.526	3	1	1	1	322	35.1	5.31	0	1	0		334147	107056	67776.5	404544		26804.9	828221		791486	3.64967e+06	1.29331e+06	2.67967e+06		108170	828221	n/a	Peak Found	Peak Found	Peak Found	Peak Found	n/a	Peak Found	High	1
FALSE	High	Master Protein	A0A1S3Y8R3	8-hydroxygeraniol dehydrogenase-like OS=Nicotiana tabacum OX=4097 GN=LOC107773552 PE=3 SV=1	0	1.207	3	1	1	1	359	38.7	6.52	0	1	0		111526	35255.4	14171.4	54254.4		171678	916123		264168	1.2019e+06	270416	359376		692798	916123	n/a	Peak Found	Peak Found	Peak Found	Peak Found	n/a	Peak Found	High	1
FALSE	High	Master Protein	A0A1S3Y7T8	Sorbitol dehydrogenase OS=Nicotiana tabacum OX=4097 GN=LOC107773322 PE=3 SV=1	0.001	1.048	3	1	1	1	359	38.6	6.61	0	1	0		389476		17144	95594.7		31442.6	693794		922541		327140	633211		126885	693794	n/a	Peak Found	n/a	Peak Found	Peak Found	n/a	Peak Found	High	1
FALSE	High	Master Protein	A0A1S4BSM8	Betaine aldehyde dehydrogenase, chloroplastic-like isoform X1 OS=Nicotiana tabacum OX=4097 GN=LOC107811392 PE=3 SV=1	0	2.139	3	1	1	1	504	55.4	5.31	1.63	1	0		71782.9			28487.9	83560.9	145859	357322		170030			188702	240338	588605	357322	n/a	Peak Found	n/a	n/a	Peak Found	Peak Found	Peak Found	High	1
FALSE	High	Master Protein	A0A1S4BYT9	3-isopropylmalate dehydrogenase, chloroplastic-like OS=Nicotiana tabacum OX=4097 GN=LOC107813330 PE=3 SV=1	0.004	0.924	3	1	1	1	364	40.1	7.47	0	1	0		174256			26051.6		11021.8	498796		412756			172564		44477.8	498796	n/a	Peak Found	n/a	n/a	Peak Found	n/a	Peak Found	High	1
FALSE	High	Master Protein	A0A1S3Z8Z5	3-isopropylmalate dehydrogenase OS=Nicotiana tabacum OX=4097 GN=LOC107784121 PE=3 SV=1	0.001	1.086	3	1	1	1	405	43.4	6.47	0	1	0		131277					36892.3	622525		310953					148877	622525	n/a	Peak Found	n/a	n/a	n/a	n/a	Peak Found	High	1
FALSE	High	Master Protein	A0A1S3Z8W5	Uncharacterized protein At2g34460, chloroplastic-like OS=Nicotiana tabacum OX=4097 GN=LOC107784248 PE=4 SV=1	0.007	0.858	3	1	1	1	295	32.2	7.11	0	1	0		131648			70077		30332.8	464429		311831			464184		122406	464429	n/a	Peak Found	n/a	n/a	Peak Found	n/a	Peak Found	High	1
FALSE	High	Master Protein	A0A1S4AYZ7	hydroxymethylbilane synthase OS=Nicotiana tabacum OX=4097 GN=LOC107802823 PE=3 SV=1	0	1.145	3	1	1	1	370	39.9	6.19	0	1	0	18739.8	101205		7528.77	25311.4		117918	372020	921112	239721		143663	167660		475853	372020	Peak Found	Peak Found	n/a	Peak Found	Peak Found	n/a	Peak Found	High	1
FALSE	High	Master Protein	A0A1S3Z9Z2	Histone H1-like OS=Nicotiana tabacum OX=4097 GN=LOC107784565 PE=3 SV=1	0	2.309	3	2	4	2	296	30.5	10.8	1.62	2	0	118351	2.95829e+06	2.89199e+06	299688	8.62952e+06	5.23502e+06	327652	14155478	5.81728e+06	7.00723e+06	9.85916e+07	5.71862e+06	5.71612e+07	1.5057e+07	1.32222e+06	14155478	Peak Found	Peak Found	Peak Found	Peak Found	Peak Found	High	Peak Found	High	1
FALSE	High	Master Protein	A0A1S3YHZ1	Protein THYLAKOID FORMATION1, chloroplastic OS=Nicotiana tabacum OX=4097 GN=LOC107776485 PE=3 SV=1	0	1.463	3	1	2	1	297	33.9	8.44	0	1	0		503932	7052.92					692255		1.19365e+06	240443					692255	n/a	High	Peak Found	n/a	n/a	n/a	n/a	High	1
FALSE	High	Master Protein	A0A140G1R3	Photosystem I P700 chlorophyll a apoprotein A1 OS=Nicotiana tabacum OX=4097 GN=psaA PE=3 SV=1	0	3.011	3	2	2	2	750	83	7.18	0	2	0	312221					1.79759e+06	314116		1.53465e+07					5.17025e+06	1.2676e+06		Peak Found	n/a	n/a	n/a	n/a	High	High	n/a	1
FALSE	High	Master Protein	A0A1S3ZIM4	Aldose 1-epimerase OS=Nicotiana tabacum OX=4097 GN=LOC107787172 PE=3 SV=1	0.003	0.955	3	1	1	1	377	41.4	7.4	0	1	0		80678.9	72048.4	15222.5	310122			230732		191102	2.45622e+06	290474	2.05423e+06			230732	n/a	Peak Found	Peak Found	Peak Found	High	n/a	n/a	Peak Found	1
FALSE	High	Master Protein	V9TLJ9	12-oxophytodienoate reductase 1 OS=Nicotiana tabacum OX=4097 GN=OPR1 PE=2 SV=1	0	1.333	3	1	1	1	377	41.9	6.54	0	1	0		114380	14318		139624			387740		270929	488120		924857			387740	n/a	Peak Found	Peak Found	n/a	Peak Found	n/a	n/a	High	1
FALSE	High	Master Protein	A0A1S4B8J4	GTP-binding protein TypA/BipA homolog OS=Nicotiana tabacum OX=4097 GN=LOC107805650 PE=4 SV=1	0.001	1.027	3	1	1	1	679	74.8	6.57	0	1	0		107927						352776		255644						352776	n/a	Peak Found	n/a	n/a	n/a	n/a	n/a	High	1
FALSE	High	Master Protein	A0A1S4BJ58	Rubisco accumulation factor 2, chloroplastic-like OS=Nicotiana tabacum OX=4097 GN=LOC107808875 PE=4 SV=1	0	1.168	3	1	1	1	454	50.4	5.1	0	1	0		252236			59178.9			717286		597466			391996			717286	n/a	Peak Found	n/a	n/a	Peak Found	n/a	n/a	High	1
FALSE	High	Master Protein	A0A1S4BL57	Enoyl-[acyl-carrier-protein] reductase [NADH], chloroplastic-like OS=Nicotiana tabacum OX=4097 GN=LOC107809441 PE=3 SV=1	0	1.676	3	1	1	1	392	41.7	8.88	1.73	1	0		867576	278718	156373	562923		248828	2406230		2.05501e+06	9.50184e+06	2.9839e+06	3.72875e+06		1.00413e+06	2406230	n/a	Peak Found	Peak Found	Peak Found	Peak Found	n/a	Peak Found	High	1
FALSE	High	Master Protein	A0A1S4B0Y4	Uncharacterized isomerase BH0283-like isoform X1 OS=Nicotiana tabacum OX=4097 GN=LOC107803402 PE=3 SV=1	0.001	1.067	3	1	2	1	317	34.7	5.54	0	1	0		34394.8			19450.7			304470		81470.1			128840			304470	n/a	Peak Found	n/a	n/a	Peak Found	n/a	n/a	High	1
FALSE	High	Master Protein	A0A1S3XH01	Vesicle-associated membrane protein 714 isoform X1 OS=Nicotiana tabacum OX=4097 GN=LOC107765085 PE=3 SV=1	0	1.112	3	1	1	1	279	32.3	8.59	0	1	0		347568						107950		823275						107950	n/a	High	n/a	n/a	n/a	n/a	n/a	Peak Found	1
FALSE	High	Master Protein	A0A1S4DKC9	Photosystem II stability/assembly factor OS=Nicotiana tabacum OX=4097 GN=LOC107830733 PE=3 SV=1	0	1.681	3	1	1	1	399	43.3	7.47	0	1	0		263005	11431.7	6361.92	115637		28935.5	960298		622973	389722	121398	765971		116768	960298	n/a	Peak Found	Peak Found	Peak Found	Peak Found	n/a	Peak Found	High	1
FALSE	High	Master Protein	A0A1S3ZH74	26S proteasome non-ATPase regulatory subunit 11 homolog OS=Nicotiana tabacum OX=4097 GN=LOC107786727 PE=3 SV=1	0	1.132	2	1	1	1	441	49.2	6.57	0	1	0		194450			22087.4			214345		460590			146305			214345	n/a	Peak Found	n/a	n/a	Peak Found	n/a	n/a	High	1
FALSE	High	Master Protein	A0A1S3XWU4	Uncharacterized protein LOC107769471 OS=Nicotiana tabacum OX=4097 GN=LOC107769471 PE=4 SV=1	0	1.198	2	1	2	1	373	41.1	7.74	0	1	0	3568.66	368672	583468	10692.1	501515	12574.8	130942	567394	175409	873264	1.98911e+07	204025	3.32199e+06	36167.7	528408	567394	Peak Found	Peak Found	Peak Found	Peak Found	High	Peak Found	Peak Found	High	1
FALSE	High	Master Protein	A0A1S3ZDZ0	Uncharacterized protein LOC107777085 OS=Nicotiana tabacum OX=4097 GN=LOC107785797 PE=4 SV=1	0.004	0.879	2	1	2	1	292	31.3	6.14	0	1	0		1.66122e+06	109025	78049.3	249400		193750	1840992		3.93489e+06	3.7168e+06	1.48933e+06	1.652e+06		781869	1840992	n/a	High	Peak Found	Peak Found	Peak Found	n/a	Peak Found	High	1
FALSE	High	Master Protein	A0A1S4B2Z0	26S protease regulatory subunit 6A homolog OS=Nicotiana tabacum OX=4097 GN=LOC107803920 PE=3 SV=1	0	1.223	2	1	1	1	504	56.1	5.01	0	1	0		715708			110559		45458	457385		1.69528e+06			732333		183443	457385	n/a	Peak Found	n/a	n/a	Peak Found	n/a	Peak Found	High	1
FALSE	High	Master Protein	A0A1S4AF86	aldehyde dehydrogenase (NAD(+)) OS=Nicotiana tabacum OX=4097 GN=LOC107796971 PE=3 SV=1	0	2.005	2	1	1	1	508	54.6	5.85	1.67	1	0		100828			83047.5		55084.2	414167		238830			550100		222290	414167	n/a	Peak Found	n/a	n/a	Peak Found	n/a	Peak Found	High	1
FALSE	High	Master Protein	Q40545	Pyruvate kinase isozyme A, chloroplastic OS=Nicotiana tabacum OX=4097 PE=2 SV=1	0.002	0.989	2	1	1	1	593	65.2	5.39	0	1	0								1.72484e+06								1.72484e+06	n/a	n/a	n/a	n/a	n/a	n/a	n/a	High	1
FALSE	High	Master Protein	A0A1S3YR78	Pyruvate kinase OS=Nicotiana tabacum OX=4097 GN=LOC107778911 PE=3 SV=1	0	1.643	2	1	1	1	510	55.1	6.92	1.64	1	0		146760			56737.1		8891.8	972957		347627			375822		35882.4	972957	n/a	Peak Found	n/a	n/a	Peak Found	n/a	Peak Found	High	1
FALSE	High	Master Protein	A0A1S4AR76	Heat shock 70 kDa protein 15-like isoform X1 OS=Nicotiana tabacum OX=4097 GN=LOC107800496 PE=4 SV=1	0	2.383	2	2	2	2	856	94.4	5.27	0	2	0		410267			67212.7			1.19269e+06		971790			445211			1.19269e+06	n/a	Peak Found	n/a	n/a	Peak Found	n/a	n/a	High	1
FALSE	High	Master Protein	A0A1S3X077	RNA helicase OS=Nicotiana tabacum OX=4097 GN=LOC107759702 PE=4 SV=1	0	1.15	2	1	1	1	428	48.4	5.82	0	1	0		619258	13333.7	4234.21	62846.4		12960.9	697434		1.46682e+06	454564	80796.8	416290		52303.1	697434	n/a	Peak Found	Peak Found	Peak Found	Peak Found	n/a	Peak Found	High	1
FALSE	High	Master Protein	A0A1S3X4P8	Serine hydroxymethyltransferase OS=Nicotiana tabacum OX=4097 GN=LOC107761184 PE=3 SV=1	0.007	0.855	2	1	1	1	471	51.9	7.55	0	1	0		249400			68433		22115.2	839711		590746			453295		89244.7	839711	n/a	Peak Found	n/a	n/a	Peak Found	n/a	Peak Found	High	1
FALSE	High	Master Protein	A0A1S4AZA4	Gamma aminobutyrate transaminase 1, mitochondrial isoform X1 OS=Nicotiana tabacum OX=4097 GN=LOC107802933 PE=3 SV=1	0.01	0.846	2	1	1	1	516	56.9	7.77	0	1	0		57526			21963.7			452717		136260			145486			452717	n/a	Peak Found	n/a	n/a	Peak Found	n/a	n/a	High	1
FALSE	High	Master Protein	A0A1S3YG63	monodehydroascorbate reductase (NADH) OS=Nicotiana tabacum OX=4097 GN=LOC107775678 PE=3 SV=1	0	1.741	2	1	1	1	434	47	5.83	1.7	1	0		668701			92066.5		28745.8	376506		1.58393e+06			609841		116002	376506	n/a	High	n/a	n/a	Peak Found	n/a	Peak Found	Peak Found	1
FALSE	High	Master Protein	A0A1S4A3E3	UDP-glucose 6-dehydrogenase OS=Nicotiana tabacum OX=4097 GN=LOC107793291 PE=3 SV=1	0.003	0.952	2	1	1	1	523	58.2	7.06	0	1	0		220597	25515	13506.4	10872.4		99108.3	368085		522522	869839	257727	72017.9		399947	368085	n/a	Peak Found	Peak Found	Peak Found	Peak Found	n/a	Peak Found	High	1
FALSE	High	Master Protein	A0A1S4CLI2	Long-chain-fatty-acid--CoA ligase OS=Nicotiana tabacum OX=4097 GN=LOC107820099 PE=3 SV=1	0	2.006	2	2	2	2	658	73.4	6.68	1.65	2	0	22021	501392		15003.7	82771.7		205791	1.52189e+06	1.08239e+06	1.18764e+06		286299	548273		830459	1.52189e+06	Peak Found	Peak Found	n/a	Peak Found	Peak Found	n/a	Peak Found	High	1
FALSE	High	Master Protein	A0A1S3ZUL4	26S proteasome non-ATPase regulatory subunit 14 homolog OS=Nicotiana tabacum OX=4097 GN=LOC107790582 PE=4 SV=1	0.002	0.99	2	1	1	1	312	34.8	6.67	0	1	0	8792.5	318050		6482.59	43753.1		19810.7	251999	432174	753357		123700	289817		79945.1	251999	Peak Found	Peak Found	n/a	Peak Found	Peak Found	n/a	Peak Found	High	1
FALSE	High	Master Protein	A0A1S4BZ22	AAA-ATPase At3g28580-like OS=Nicotiana tabacum OX=4097 GN=LOC107813292 PE=3 SV=1	0	1.242	2	1	1	1	541	62.9	6.52	0	1	0		249143	7213.55	6763.88	11484.1	21660.8				590138	245919	129068	76069.8	62301			n/a	High	Peak Found	Peak Found	Peak Found	Peak Found	n/a	n/a	1
FALSE	High	Master Protein	A0A1S3YU75	Mitochondrial phosphate carrier protein 3, mitochondrial-like OS=Nicotiana tabacum OX=4097 GN=LOC107779610 PE=3 SV=1	0	1.67	2	1	1	1	407	43.8	9.31	0	1	0		240509						1.0103e+06		569688						1.0103e+06	n/a	Peak Found	n/a	n/a	n/a	n/a	n/a	High	1
FALSE	High	Master Protein	A0A1S4AEH4	3-phosphoshikimate 1-carboxyvinyltransferase OS=Nicotiana tabacum OX=4097 GN=LOC107796782 PE=3 SV=1	0.004	0.889	2	1	1	1	517	55.5	8.16	0	1	0							146491								591156		n/a	n/a	n/a	n/a	n/a	n/a	High	n/a	1
FALSE	High	Master Protein	A0A1S3WZJ6	Starch synthase, chloroplastic/amyloplastic OS=Nicotiana tabacum OX=4097 GN=LOC107759522 PE=3 SV=1	0.004	0.872	2	1	1	1	614	67.2	7.11	0	1	0		171089					11737.6	138624		405254					47366.3	138624	n/a	High	n/a	n/a	n/a	n/a	Peak Found	Peak Found	1
FALSE	High	Master Protein	A0A1S4D4C8	Glucose-6-phosphate isomerase OS=Nicotiana tabacum OX=4097 GN=LOC107825825 PE=3 SV=1	0	1.687	2	1	1	1	568	62.8	7.2	1.65	1	0		551318			89679.8			555774		1.30589e+06			594032			555774	n/a	High	n/a	n/a	Peak Found	n/a	n/a	Peak Found	1
FALSE	High	Master Protein	A0A1S4AGV0	Dihydrolipoamide acetyltransferase component of pyruvate dehydrogenase complex OS=Nicotiana tabacum OX=4097 GN=LOC107797489 PE=3 SV=1	0	1.808	2	1	2	1	476	49.7	7.62	0	1	0		1.14035e+06	119456		436868		34205.7	739118		2.70113e+06	4.07242e+06		2.89378e+06		138035	739118	n/a	High	Peak Found	n/a	Peak Found	n/a	Peak Found	High	1
FALSE	High	Master Protein	A0A1S4A1U3	Diaminopimelate decarboxylase 1, chloroplastic-like OS=Nicotiana tabacum OX=4097 GN=LOC107792812 PE=3 SV=1	0	1.281	2	1	2	1	480	52.9	7.3	0	1	0		343834			40232.8		24015	498417		814430			266499		96911.2	498417	n/a	High	n/a	n/a	Peak Found	n/a	Peak Found	High	1
FALSE	High	Master Protein	A0A1S3XQA4	Coatomer subunit delta OS=Nicotiana tabacum OX=4097 GN=LOC107767589 PE=3 SV=1	0.004	0.948	2	1	1	1	530	58	5.62	0	1	0		68838.5		8405.24	15555.2			404815		163056		160388	103036			404815	n/a	Peak Found	n/a	Peak Found	Peak Found	n/a	n/a	High	1
FALSE	High	Master Protein	A0A1S3ZP75	Pectinesterase OS=Nicotiana tabacum OX=4097 GN=LOC107788953 PE=3 SV=1	0	1.89	2	1	2	1	589	64.3	8.97	0	1	0		790220	403988	94170.6	1.4449e+06		19498.4	714676		1.87177e+06	1.37724e+07	1.79696e+06	9.57088e+06		78684.6	714676	n/a	High	Peak Found	Peak Found	High	n/a	Peak Found	Peak Found	1
FALSE	High	Master Protein	A0A1S3ZE23	NADP-dependent glyceraldehyde-3-phosphate dehydrogenase OS=Nicotiana tabacum OX=4097 GN=LOC107785690 PE=3 SV=1	0	1.185	2	1	1	1	496	53.1	7.37	0	1	0		474104	76546.4	40334.6	137232		76943.8	448287		1.123e+06	2.60956e+06	769661	909015		310503	448287	n/a	High	Peak Found	Peak Found	Peak Found	n/a	Peak Found	Peak Found	1
FALSE	High	Master Protein	A0A1S3XBR3	T-complex protein 1 subunit epsilon OS=Nicotiana tabacum OX=4097 GN=LOC107763390 PE=3 SV=1	0	1.127	2	1	1	1	535	59.1	5.74	0	1	0	3992.94	296890		7416.98	50634.3			331781	196263	703237		141530	335398			331781	Peak Found	Peak Found	n/a	Peak Found	Peak Found	n/a	n/a	High	1
FALSE	High	Master Protein	A0A1S3ZFE6	Catalase OS=Nicotiana tabacum OX=4097 GN=LOC107786140 PE=3 SV=1	0	1.63	2	1	1	1	492	56.8	7.08	0	1	0		1.26861e+06			113120		24646.3	202068		3.00492e+06			749298		99458.8	202068	n/a	High	n/a	n/a	Peak Found	n/a	Peak Found	Peak Found	1
FALSE	High	Master Protein	A0A1S3XQJ2	Pentatricopeptide repeat-containing protein At1g80880, mitochondrial-like OS=Nicotiana tabacum OX=4097 GN=LOC107767665 PE=3 SV=1	0.001	1.025	2	1	1	1	547	62.8	8.84	0	1	0		267471	43493.7	35016.3	66998		123330	1.05625e+06		633551	1.48276e+06	668179	443789		497690	1.05625e+06	n/a	Peak Found	Peak Found	Peak Found	Peak Found	n/a	Peak Found	High	1
FALSE	High	Master Protein	A0A1S3Z0H5	Lysosomal Pro-X carboxypeptidase-like isoform X1 OS=Nicotiana tabacum OX=4097 GN=LOC107781733 PE=3 SV=1	0	1.282	2	1	1	1	497	56.9	8.97	2.33	1	0		22169.7	68326	7246.88	358789		22037.4	706957		52512.9	2.32932e+06	138284	2.37659e+06		88930.9	706957	n/a	Peak Found	Peak Found	Peak Found	Peak Found	n/a	Peak Found	High	1
FALSE	High	Master Protein	A0A1S3YIW3	Nucleolin 1-like isoform X1 OS=Nicotiana tabacum OX=4097 GN=LOC107776783 PE=4 SV=1	0.004	0.918	2	1	1	1	668	70	5.07	0	1	0		605710			239105			133490		1.43473e+06			1.58381e+06			133490	n/a	High	n/a	n/a	Peak Found	n/a	n/a	Peak Found	1
FALSE	High	Master Protein	A0A1S3XC61	Aspartyl protease family protein At5g10770-like OS=Nicotiana tabacum OX=4097 GN=LOC107763440 PE=3 SV=1	0.005	0.859	2	1	1	1	502	53.6	8.65	0	1	0		198906	19630.9		213813		23782.7	305349		471145	669241		1.41628e+06		95974	305349	n/a	Peak Found	Peak Found	n/a	Peak Found	n/a	Peak Found	High	1
FALSE	High	Master Protein	A0A1S4D2Z3	Uncharacterized protein ycf39-like isoform X1 OS=Nicotiana tabacum OX=4097 GN=LOC107825308 PE=4 SV=1	0.001	1.023	2	1	1	1	397	43.8	8.35	0	1	0		479454	28893.6	26618.2	90567.1		23764.4	1.30717e+06		1.13567e+06	985017	507927	599909		95899.9	1.30717e+06	n/a	High	Peak Found	Peak Found	Peak Found	n/a	Peak Found	Peak Found	1
FALSE	High	Master Protein	A0A1S3X1A6	Myosin-9-like OS=Nicotiana tabacum OX=4097 GN=LOC107759966 PE=4 SV=1	0.004	0.924	2	1	1	1	1315	147.9	4.72	0	1	0		16059877	3.6779e+06	8153305	11267311			18166774		3.80406e+07	1.25384e+08	1.55581e+08	7.46337e+07			18166774	n/a	Peak Found	Peak Found	Peak Found	High	n/a	n/a	Peak Found	1
FALSE	High	Master Protein	A0A1S3ZF58	Glucose-6-phosphate 1-dehydrogenase OS=Nicotiana tabacum OX=4097 GN=LOC107786177 PE=3 SV=1	0	1.309	2	1	1	1	593	67.4	8.69	0	1	0		325058		4548.02	49638.8			481978		769957		86784.9	328803			481978	n/a	Peak Found	n/a	Peak Found	Peak Found	n/a	n/a	High	1
FALSE	High	Master Protein	A0A1S4DSB2	Cell division cycle protein 48 homolog OS=Nicotiana tabacum OX=4097 GN=LOC107832678 PE=3 SV=1	0	2.174	2	1	1	1	814	90.9	5.21	0	1	0	3230.86	175369			15264.8		452003	335540	158805	415393			101113		1.82404e+06	335540	Peak Found	Peak Found	n/a	n/a	Peak Found	n/a	High	Peak Found	1
FALSE	High	Master Protein	A0A1S3Y1R8	O-acyltransferase WSD1-like OS=Nicotiana tabacum OX=4097 GN=LOC107771242 PE=3 SV=1	0.007	0.851	2	1	1	1	524	58.9	8.59	0	1	0																	n/a	n/a	n/a	n/a	n/a	n/a	n/a	High	1
FALSE	High	Master Protein	A0A1S4ADE2	4-hydroxy-3-methylbut-2-en-1-yl diphosphate synthase (Ferredoxin), chloroplastic OS=Nicotiana tabacum OX=4097 GN=LOC107796388 PE=3 SV=1	0	1.67	1	1	1	1	740	82.1	6.3	0	1	0	7477.61	323680		8905.75	46299.6			253313	367544	766692		169939	306685			253313	Peak Found	High	n/a	Peak Found	Peak Found	n/a	n/a	Peak Found	1
FALSE	High	Master Protein	A0A1S4CPU2	RNA helicase OS=Nicotiana tabacum OX=4097 GN=LOC107821343 PE=3 SV=1	0	1.439	1	1	1	1	742	80.7	6.96	1.61	1	0		491312			64498		18293	94987.8		1.16376e+06			427230		73820.7	94987.8	n/a	High	n/a	n/a	Peak Found	n/a	Peak Found	Peak Found	1
FALSE	High	Master Protein	A0A1S3ZUC8	Rhodanese-like domain-containing protein 4, chloroplastic OS=Nicotiana tabacum OX=4097 GN=LOC107790570 PE=4 SV=1	0.004	0.918	1	1	1	1	481	51	5.39	0	1	0		83796	11810.3	20538.5	31025.6		9051.77	426431		198485	402628	391915	205511		36527.9	426431	n/a	Peak Found	Peak Found	Peak Found	Peak Found	n/a	Peak Found	High	1
FALSE	High	Master Protein	A0A1S4AIS8	Glutamate decarboxylase OS=Nicotiana tabacum OX=4097 GN=LOC107798147 PE=3 SV=1	0.003	0.962	1	1	1	1	496	55.9	6.06	0	1	0		351635			147773		47590.7	609648		832908			978834		192050	609648	n/a	Peak Found	n/a	n/a	Peak Found	n/a	Peak Found	High	1
FALSE	High	Master Protein	A0A1S3Y751	phenylalanine--tRNA ligase OS=Nicotiana tabacum OX=4097 GN=LOC107773132 PE=3 SV=1	0	2.141	1	1	1	1	592	66.5	5.38	2.32	1	0		390887				13756.5	44537.7	463116		925883				39566.4	179730	463116	n/a	Peak Found	n/a	n/a	n/a	Peak Found	Peak Found	High	1
FALSE	High	Master Protein	A0A1S3XBM4	phosphoenolpyruvate carboxylase OS=Nicotiana tabacum OX=4097 GN=LOC107763355 PE=3 SV=1	0	1.698	1	1	1	1	964	110.3	6.23	0	1	0		257163	206554							609135	7.0417e+06						n/a	High	Peak Found	n/a	n/a	n/a	n/a	n/a	1
FALSE	High	Master Protein	A0A1S4BIC7	Probable inactive receptor kinase At1g48480 OS=Nicotiana tabacum OX=4097 GN=LOC107808619 PE=4 SV=1	0.004	0.884	1	1	1	1	671	73	8.07	0	1	0	5911.18		5533	4195.55	6445.35	199083		14457	290550		188627	80059.1	42693.5	572603		14457	Peak Found	n/a	Peak Found	Peak Found	Peak Found	High	n/a	Peak Found	1
FALSE	High	Master Protein	A0A1S3Y9V3	Selenoprotein O OS=Nicotiana tabacum OX=4097 GN=LOC107773845 PE=3 SV=1	0.001	1.017	1	1	1	1	626	69.9	6.29	0	1	0	6245.5					337751			306983					971442			Peak Found	n/a	n/a	n/a	n/a	High	n/a	n/a	1
FALSE	High	Master Protein	A0A1S4BZ24	Villin-3-like OS=Nicotiana tabacum OX=4097 GN=LOC107813400 PE=4 SV=1	0	1.143	1	1	1	1	950	104	5.82	0	1	0		197682	18839.6	30079.6	93462.6		55931.3	447997		468244	642266	573976	619088		225708	447997	n/a	Peak Found	Peak Found	Peak Found	Peak Found	n/a	Peak Found	High	1
FALSE	High	Master Protein	A0A1S3YFH0	Uncharacterized protein LOC107775689 OS=Nicotiana tabacum OX=4097 GN=LOC107775689 PE=4 SV=1	0.004	0.886	1	1	2	1	1052	120.8	6.27	0	1	0		702785	1.70359e+06	1.03492e+06	1.31768e+06			524325		1.66467e+06	5.80774e+07	1.97482e+07	8.72823e+06			524325	n/a	Peak Found	Peak Found	High	High	n/a	n/a	Peak Found	1
FALSE	High	Master Protein	A0A1S4C9T0	Endoplasmin homolog OS=Nicotiana tabacum OX=4097 GN=LOC107816676 PE=3 SV=1	0.003	0.957	1	1	1	1	812	93.1	5	0	1	0		714136						853544		1.69155e+06						853544	n/a	Peak Found	n/a	n/a	n/a	n/a	n/a	High	1
FALSE	High	Master Protein	A0A1S4B4A9	Mg-protoporphyrin IX chelatase OS=Nicotiana tabacum OX=4097 GN=LOC107804319 PE=3 SV=1	0	1.558	1	1	1	1	759	83	5.66	0	1	0	10665.9	195478	7986.91		24332.7		74421.1	240400	524259	463024	272284		161178		300323	240400	Peak Found	Peak Found	Peak Found	n/a	Peak Found	n/a	Peak Found	High	1
FALSE	High	Master Protein	A0A1S3Y2A5	Coatomer subunit beta' OS=Nicotiana tabacum OX=4097 GN=LOC107771428 PE=3 SV=1	0.004	0.883	1	1	1	1	916	103.9	4.97	0	1	0		329113			46862.4			225912		779562			310413			225912	n/a	High	n/a	n/a	Peak Found	n/a	n/a	Peak Found	1
FALSE	High	Master Protein	A0A140G1R2	Photosystem I P700 chlorophyll a apoprotein A2 OS=Nicotiana tabacum OX=4097 GN=psaB PE=3 SV=1	0.004	0.876	1	1	1	1	734	82.4	7.24	0	1	0						1.47922e+06								4.25453e+06			n/a	n/a	n/a	n/a	n/a	High	n/a	n/a	1
FALSE	High	Master Protein	A0A1S4A0N3	Bifunctional aspartokinase/homoserine dehydrogenase 1, chloroplastic-like OS=Nicotiana tabacum OX=4097 GN=LOC107792492 PE=3 SV=1	0.001	1.051	1	1	1	1	922	100.9	6.8	0	1	0		228071					109147	260880		540227					440456	260880	n/a	Peak Found	n/a	n/a	n/a	n/a	Peak Found	High	1
FALSE	High	Master Protein	A0A1S4B5E8	Alanine--tRNA ligase OS=Nicotiana tabacum OX=4097 GN=LOC107804690 PE=3 SV=1	0	2.164	1	1	1	1	1027	112.8	6.55	1.71	1	0		42644.5	6052.63	8609.75	11421.2	13363.9	18622.1	428154		101011	206342	164291	75652.8	38437.3	75148.6	428154	n/a	Peak Found	Peak Found	Peak Found	Peak Found	Peak Found	Peak Found	High	1
FALSE	High	Master Protein	A0A1S4ADF0	Kinesin-like protein KCA2 OS=Nicotiana tabacum OX=4097 GN=LOC107796397 PE=3 SV=1	0.004	0.947	1	1	1	1	1299	144	6.77	0	1	0		145359		8788.51	24906			200373		344307		167701	164975			200373	n/a	Peak Found	n/a	Peak Found	Peak Found	n/a	n/a	High	1
FALSE	High	Master Protein	A0A1S4BHP4	26S proteasome non-ATPase regulatory subunit 1 homolog OS=Nicotiana tabacum OX=4097 GN=LOC107808390 PE=3 SV=1	0.007	0.851	1	1	1	1	999	108.3	5.31	0	1	0																	n/a	High	n/a	n/a	n/a	n/a	n/a	n/a	1
FALSE	High	Master Protein	A0A1S3XY58	Uncharacterized protein LOC107770039 OS=Nicotiana tabacum OX=4097 GN=LOC107770039 PE=4 SV=1	0	1.096	1	1	1	1	692	77.7	8	1.48	1	0						21189.7	141768	489894						60946	572098	489894	n/a	n/a	n/a	n/a	n/a	Peak Found	Peak Found	High	1	Met-loss [N-Term]
FALSE	High	Master Protein	A0A1S3ZQX9	Prolyl endopeptidase OS=Nicotiana tabacum OX=4097 GN=LOC107789482 PE=3 SV=1	0.007	0.85	1	1	3	1	798	89.5	5.71	0	1	0																	n/a	n/a	n/a	n/a	n/a	High	High	n/a	1	Met-loss [N-Term]
FALSE	High	Master Protein	A0A1S3ZLY3	Uncharacterized protein LOC107788201 isoform X1 OS=Nicotiana tabacum OX=4097 GN=LOC107788201 PE=4 SV=1	0.001	1.02	1	1	1	1	1165	128.6	7.06	0	1	0				10928			61013.9	181007				208527			246219	181007	n/a	n/a	n/a	Peak Found	n/a	n/a	Peak Found	High	1	Met-loss [N-Term]

## Sheet: used for analysis
		Normalised abundances
		ev1	ev2	ev3	ripAM	ripAM	rip1	rip2	rip3
Accession	Description	Abundances (Normalized): F1: Sample	Abundances (Normalized): F2: Sample	Abundances (Normalized): F3: Sample	Abundances (Normalized): F4: Sample	Abundances (Normalized): F5: Sample	Abundances (Normalized): F6: Sample	Abundances (Normalized): F7: Sample	Abundances (Normalized): F8: Sample
Protein	sequence of GFP and linker in pB7FWG2 used as bait	8.14281e+07	2.10896e+07	2.39048e+08	4.71046e+09	3.30489e+09	5.19082e+09	3.42671e+09	2.62382e+09
A0A140G1S2	ATP synthase subunit beta OS=Nicotiana tabacum OX=4097 GN=atpB PE=3 SV=1	4.42098e+07	5.60713e+07	2.14735e+08	9.88826e+07	7.06485e+07	1.00186e+08	2.51529e+08	2.44498e+08
A0A1S4BZH8	Phosphoglycerate kinase OS=Nicotiana tabacum OX=4097 GN=LOC107813429 PE=3 SV=1	6.55454e+07	1.5853e+08	1.16842e+08	6.0387e+07	7.00768e+07	9.69676e+07	1.71964e+08	1.87242e+08
A0A1S4AIZ0	Phosphoglycerate kinase OS=Nicotiana tabacum OX=4097 GN=LOC107798205 PE=3 SV=1		1.00922e+07	8.81721e+06	2.20587e+06	3.50122e+06		2.78092e+06	6676439
A0A1S4CCJ9	Cysteine synthase OS=Nicotiana tabacum OX=4097 GN=LOC107817517 PE=3 SV=1	4.73933e+06	1.19636e+07	1.80089e+07	8.16559e+06	7.67178e+06	1.18104e+07	1.33298e+07	1.55873e+07
P35476	Plastocyanin A'/A'' OS=Nicotiana tabacum OX=4097 PE=1 SV=1		472754		377904	1.00697e+06	1.57541e+07	1.19329e+07	4.96538e+06
A0A1S4BPJ2	Chlorophyll a-b binding protein, chloroplastic OS=Nicotiana tabacum OX=4097 GN=LOC107810529 PE=3 SV=1
P27493	Chlorophyll a-b binding protein 21, chloroplastic OS=Nicotiana tabacum OX=4097 GN=CAB21 PE=2 SV=1
A0A1S4BG47	Chlorophyll a-b binding protein, chloroplastic OS=Nicotiana tabacum OX=4097 GN=LOC107807889 PE=3 SV=1	1.67113e+09	1.71359e+08	2.6356e+07		3.01272e+07	1.73818e+07	2.41108e+07	9.73464e+06
A0A1S3YWG7	Chlorophyll a-b binding protein, chloroplastic OS=Nicotiana tabacum OX=4097 GN=LOC107780379 PE=3 SV=1	3.35934e+09	2.94949e+08	7.67168e+07	3.00389e+06	4.38304e+07	6.76516e+07	3.68901e+07	1.54524e+07
K60_17800	sp=K60 phylotype=IIA type=	165740	189439		1.75217e+07	8.72117e+06	424032	5.53453e+08	7.5921e+08
A0A1S4DBQ6	Glyceraldehyde-3-phosphate dehydrogenase OS=Nicotiana tabacum OX=4097 GN=LOC107828122 PE=3 SV=1	7.03876e+06	5.81452e+07	3.33919e+07	2.07784e+07	4.26376e+07	1.39293e+07	7.55434e+07	6.76269e+07
A0A140G1P7	ATP synthase subunit alpha OS=Nicotiana tabacum OX=4097 GN=atpA PE=3 SV=1	3.22605e+07	1.68048e+08	2.58904e+08	1.23017e+08	1.22683e+08	1.61697e+08	2.94155e+08	4.56677e+08
A0A1S4AKW3	Ribulose bisphosphate carboxylase/oxygenase activase, chloroplastic OS=Nicotiana tabacum OX=4097 GN=LOC107798764 PE=3 SV=1	6.92465e+07	2.40653e+08	1.59499e+08	8.0049e+07	8.34609e+07	1.30937e+08	3.07973e+08	2.52924e+08
I7GVS5	Heat shock cognate 70 kDa protein 2-like OS=Nicotiana tabacum OX=4097 GN=NtHsp70 PE=2 SV=1	331949	2.73874e+07	2.88271e+07	2.18149e+07	2.10393e+07	1.14265e+08	7.69484e+07	1.17855e+08
A0A1S4B5W8	Actin-97-like OS=Nicotiana tabacum OX=4097 GN=LOC107804820 PE=3 SV=1		2.93141e+07	3.96087e+07	1.5044e+07	1.5124e+07	8.38184e+06	2.61401e+07	4.06984e+07
A0A1S3YV19	Glyceraldehyde-3-phosphate dehydrogenase OS=Nicotiana tabacum OX=4097 GN=LOC107780142 PE=3 SV=1	3.64968e+07	4.74441e+08	1.34683e+08	4.59417e+07	1.88495e+08	1.11824e+08	2.46721e+08	2.41719e+08
A0A1S4CEW8	Chlorophyll a-b binding protein, chloroplastic OS=Nicotiana tabacum OX=4097 GN=LOC107818087 PE=3 SV=1	2.6352e+07	7.01725e+07	6.0159e+07	5.11584e+07	4.09478e+07	6.54464e+07	1.42418e+08	1.15358e+08
A0A140G1S3	Ribulose bisphosphate carboxylase large chain OS=Nicotiana tabacum OX=4097 GN=rbcL PE=3 SV=1	3.40165e+08	3.15312e+09	1.14031e+09	3.46867e+08	1.29045e+09	1.25878e+09	1.1042e+09	9.46152e+08
A0A1S4AK62	Ribulose bisphosphate carboxylase/oxygenase activase, chloroplastic OS=Nicotiana tabacum OX=4097 GN=LOC107798594 PE=3 SV=1	1.46225e+06	4.96053e+07	4.31613e+07	2.32905e+07	1.68843e+07	829357	5.99221e+07	45279052
A0A1S4ANB9	(S)-2-hydroxy-acid oxidase OS=Nicotiana tabacum OX=4097 GN=LOC107799508 PE=3 SV=1	1.92202e+06	6.4825e+07	6.5181e+07	2.16093e+07	2.82649e+07	2.90629e+07	3.70048e+07	4.18172e+07
A0A1S3XKS8	Heat shock cognate 70 kDa protein 2-like OS=Nicotiana tabacum OX=4097 GN=LOC107766295 PE=3 SV=1		1.84389e+06	3.78805e+06	4.10635e+06	1.73239e+06	3.56009e+06	5.19623e+06	1.90503e+07
A0A1S4A1J2	ATP synthase subunit beta OS=Nicotiana tabacum OX=4097 GN=LOC107792824 PE=3 SV=1		2.284e+06	2.27882e+06	1.25488e+06	1.96302e+06		802603	4381978
A0A1S3ZMG8	Actin-97-like OS=Nicotiana tabacum OX=4097 GN=LOC107788291 PE=3 SV=1		1.08816e+06			664023			1.38327e+06
A0A1S4CK04	ATP synthase subunit beta OS=Nicotiana tabacum OX=4097 GN=LOC107819718 PE=3 SV=1		2.74787e+07	1.08612e+07	6.35951e+06	1.44181e+07	2.37707e+06	3.34647e+07	4.27929e+07
A0A1S3XU44	Carbonic anhydrase OS=Nicotiana tabacum OX=4097 GN=LOC107768773 PE=3 SV=1	1.33336e+07	2.32785e+08	1.65274e+08	7.72605e+07	8.22808e+07	6.41667e+07	2.524e+08	2.42748e+08
A0A1S3YPE9	Chlorophyll a-b binding protein, chloroplastic OS=Nicotiana tabacum OX=4097 GN=LOC107778264 PE=3 SV=1	2.26136e+09	4.16277e+08	1.35071e+08	9.98972e+06	7.98377e+07	1.13461e+08	2.71336e+07	2.34799e+07
A0A1S4CKB3	Ribulose bisphosphate carboxylase/oxygenase activase, chloroplastic OS=Nicotiana tabacum OX=4097 GN=LOC107819807 PE=3 SV=1	9.47833e+06	3.96995e+07	3.54788e+07	1.72031e+07	1.63833e+07	1.4e+07	9.42303e+07	74420557
A0A1S4AP80	Heat shock cognate 70 kDa protein 2-like OS=Nicotiana tabacum OX=4097 GN=LOC107799868 PE=3 SV=1		35555.3	659101	251610		5.05624e+06	509804	1.85648e+06
A0A1S3XNP1	Polyubiquitin 11-like OS=Nicotiana tabacum OX=4097 GN=LOC107766892 PE=4 SV=1		206253	2.15481e+06	1.40738e+06	505299	1.44692e+07	1.88935e+06	1.62732e+06
A0A1S4AE99	Glyceraldehyde-3-phosphate dehydrogenase OS=Nicotiana tabacum OX=4097 GN=LOC107796678 PE=3 SV=1	1.99736e+06	7.15347e+07	1.15782e+07	3.99894e+06	2.29043e+07	1.49191e+07	2.50145e+07	3.46093e+07
A0A1S3XFT6	Glyceraldehyde-3-phosphate dehydrogenase OS=Nicotiana tabacum OX=4097 GN=LOC107764636 PE=3 SV=1		6.14193e+06	4.36725e+06	1.86254e+06	5.25788e+06	1.30616e+06	8.08323e+06	8.65036e+06
A0A1S3Z7S7	Aminomethyltransferase OS=Nicotiana tabacum OX=4097 GN=LOC107783755 PE=3 SV=1	4.7334e+06	3.3007e+07	2.43138e+07	9.80444e+06	1.40737e+07	5.91732e+06	1.05929e+07	1.55151e+07
Q7XZV3	Germin-like protein OS=Nicotiana tabacum OX=4097 GN=LOC107773727 PE=2 SV=1	2.28726e+07	2.28253e+07	2.58416e+07	4.55217e+06	2.7827e+07	2.64566e+07	2.1688e+07	1.02548e+07
P93343	14-3-3-like protein C OS=Nicotiana tabacum OX=4097 PE=1 SV=1	555829	1.5056e+07	1.80753e+07	2.08368e+07	1.79239e+07	9.95023e+06	9.61787e+06	1.17592e+07
A0A1S3ZEH0	Serine hydroxymethyltransferase OS=Nicotiana tabacum OX=4097 GN=LOC107785928 PE=3 SV=1	2.90709e+06	4.47662e+07	4.89288e+07	2.53419e+07	2.15638e+07	1.2447e+07	3.36568e+07	5.52369e+07
A0A1S3ZDI1	transketolase OS=Nicotiana tabacum OX=4097 GN=LOC107785488 PE=3 SV=1	2.70377e+06	7.73688e+07	1.00765e+08	5.10993e+07	3.93521e+07	1.01921e+07	8.53754e+07	1.41476e+08
A0A140G1U3	Photosystem II CP47 reaction center protein OS=Nicotiana tabacum OX=4097 GN=psbB PE=3 SV=1	2.0156e+06	9.25875e+06	1.42432e+07	9.07461e+06	6.05854e+06	3.48074e+07	1.15015e+07	9.77065e+06
A0A1S4DGM0	Fructose-bisphosphate aldolase OS=Nicotiana tabacum OX=4097 GN=LOC107829473 PE=3 SV=1	4.87039e+07	1.00108e+07	2.15916e+07	4.50464e+06	1.19517e+07	2.84027e+07	2.65954e+07	1.0171e+07
A0A1S4D7A4	RuBisCO large subunit-binding protein subunit alpha OS=Nicotiana tabacum OX=4097 GN=LOC107826800 PE=3 SV=1	275572	2.03197e+07	2.20432e+07	9.57883e+06	8.84991e+06	5.03109e+06	1.53546e+07	2.34515e+07
A0A1S4ALM3	Ubiquitin-40S ribosomal protein S27a-like OS=Nicotiana tabacum OX=4097 GN=LOC107799069 PE=3 SV=1	1.42294e+06	2.21916e+07	4.89983e+07	4.13294e+07	2.88863e+07	4.28617e+07	5.19853e+07	8.91669e+07
A0A1S3XQ62	Fructose-bisphosphate aldolase OS=Nicotiana tabacum OX=4097 GN=LOC107767559 PE=3 SV=1	1.93085e+06	2.40581e+07	8.85543e+07	3.16152e+07	4.14099e+07	280454	7.46058e+06	1.44796e+07
Q75ZE5	14-3-3 a-1 protein OS=Nicotiana tabacum OX=4097 GN=14-3-3 a-1 PE=2 SV=1		1.57242e+06	2.06107e+06	4.00512e+06	3.31136e+06	2.89656e+06	526838	1.66367e+06
A0A1S3Z059	ADP-ribosylation factor OS=Nicotiana tabacum OX=4097 GN=LOC107781720 PE=3 SV=1		8.21149e+06	1.37625e+07	1.0509e+07	6.85021e+06	2.17079e+06	5.34302e+06	2.30085e+07
A0A1S3ZY31	Elongation factor 1-alpha OS=Nicotiana tabacum OX=4097 GN=LOC107791623 PE=3 SV=1	4.95766e+06	1.66107e+08	1.59406e+08	8.22848e+07	1.21227e+08	3.03518e+07	1.48257e+08	2.39415e+08
A0A1S4CSA5	ATP synthase delta chain, chloroplastic OS=Nicotiana tabacum OX=4097 GN=LOC107821979 PE=3 SV=1	1.6389e+06	604436	1.28735e+06	5.40323e+07	3.84567e+07	3.57218e+06	8.50476e+06	7.66995e+06
A0A1S4ATB8	Glyceraldehyde-3-phosphate dehydrogenase OS=Nicotiana tabacum OX=4097 GN=LOC107801158 PE=3 SV=1		1.07714e+06	412892	211186	484207	3.83216e+06	1.16404e+06	862599
A0A1S3Z828	Phosphoglycerate kinase OS=Nicotiana tabacum OX=4097 GN=LOC107783850 PE=3 SV=1		4.61139e+06	2.197e+06	1.20004e+06	2.86869e+06	94984.4	2.27124e+06	5.01516e+06
A0A1S3YQ87	Photosystem II 22 kDa protein, chloroplastic OS=Nicotiana tabacum OX=4097 GN=LOC107778533 PE=3 SV=1	764764	4.74334e+07	2.42385e+08	5.64056e+08	2.02779e+08	1.16123e+07	6.3012e+06	1.73704e+07
A0A140G1S1	ATP synthase CF1 epsilon subunit OS=Nicotiana tabacum OX=4097 GN=atpE PE=3 SV=1						4.8837e+06
A0A1S3Y2I1	Fructose-bisphosphate aldolase OS=Nicotiana tabacum OX=4097 GN=LOC107771489 PE=3 SV=1	1.11289e+07	9.37839e+07	4.60353e+08	1.28937e+08	1.75507e+08	5.68853e+07	5.77923e+07	5.81745e+07
A0A140G1S8	Cytochrome f OS=Nicotiana tabacum OX=4097 GN=petA PE=3 SV=1	1.84879e+06	1.52391e+06	5.80009e+06	2.86937e+06	1.3352e+06	7.02693e+06	1.31698e+06	1.05251e+06
A0A1S4A196	Peptidyl-prolyl cis-trans isomerase OS=Nicotiana tabacum OX=4097 GN=LOC107792692 PE=3 SV=1		5.06376e+06	1.39878e+06	1.31202e+06	2.09312e+06	5.31911e+06	1.23434e+06	6.41326e+06
A0A0M4JJI5	ATP synthase subunit alpha OS=Nicotiana tabacum OX=4097 GN=atp1 PE=3 SV=1	702160	2.41812e+07	9.83551e+06	6.70199e+06	1.19916e+07	6.77205e+06	1.37065e+07	1.63205e+07
A0A140G1P4	30S ribosomal protein S16, chloroplastic OS=Nicotiana tabacum OX=4097 GN=rps16 PE=3 SV=1		2.56402e+06	5.16678e+06	1.68139e+06	2.53498e+06	1.19545e+06	661853	2.22657e+06
A0A1S3YKV1	Wound-induced basic protein OS=Nicotiana tabacum OX=4097 GN=LOC107777382 PE=4 SV=1		78067.6	491841		291217			335156
P69249	Ribulose bisphosphate carboxylase small subunit, chloroplastic OS=Nicotiana tabacum OX=4097 GN=RBCS PE=1 SV=1	7.1302e+06	7.85343e+08	4.69302e+08	1.743e+08	4.12723e+08	2.09956e+08	2.66131e+08	3.03227e+08
A0A1S3XSN6	50S ribosomal protein L12, chloroplastic OS=Nicotiana tabacum OX=4097 GN=LOC107768292 PE=3 SV=1	372323	8.74295e+06	3.06932e+07	1.53799e+06	1.065e+07	3.83443e+06	2.29244e+06	2.08281e+06
A0A1S4D047	Histone H2B OS=Nicotiana tabacum OX=4097 GN=LOC107824404 PE=3 SV=1	253633	1.29433e+07	1.04723e+07	1.68731e+06	1.55984e+07	1.32064e+07	7.33133e+06	1.32312e+07
A0A1S3XPW7	Photosystem I subunit O-like OS=Nicotiana tabacum OX=4097 GN=LOC107767419 PE=4 SV=1		744528			176750	42770.2	3.11947e+06	2.36272e+06
P68158	Elongation factor Tu, chloroplastic OS=Nicotiana tabacum OX=4097 GN=TUFA PE=3 SV=1		1.61763e+06				2.17174e+06	2.07714e+06	566763
A0A1S3X8Z6	Heat shock cognate 70 kDa protein 2-like OS=Nicotiana tabacum OX=4097 GN=LOC107762521 PE=3 SV=1		102373	3.261e+06	1.34296e+06	451041		706965	1.59576e+06
A0A1S4D357	Histone H4 OS=Nicotiana tabacum OX=4097 GN=LOC107825453 PE=3 SV=1		6.94859e+07	6.43829e+07	8.50953e+06	6.41903e+07	9.14122e+06	5.25949e+06	1.6907e+07
A0A1S4BNK0	30S ribosomal protein S9, chloroplastic-like OS=Nicotiana tabacum OX=4097 GN=LOC107810208 PE=3 SV=1		1.618e+06	664174		1.11568e+06		929534	1.96567e+06
A0A1S3YUW3	Chloroplast stem-loop binding protein of 41 kDa b, chloroplastic-like OS=Nicotiana tabacum OX=4097 GN=LOC107779937 PE=4 SV=1		4.5949e+07	4.21537e+06	1.18502e+06	1.56943e+07	5.6032e+06	1.88356e+06	1.22774e+07
A0A1S3X0Y5	Ferredoxin--NADP reductase, chloroplastic OS=Nicotiana tabacum OX=4097 GN=LOC107760150 PE=3 SV=1	1.15865e+07	8.68504e+06	4.44196e+07	1.42325e+07	1.01575e+07	4.34582e+06	6.01529e+06	1.19539e+07
A0A140G1P8	ATP synthase CF0 B subunit OS=Nicotiana tabacum OX=4097 GN=atpF PE=3 SV=1		7.49721e+06	1.85686e+06	1.44781e+06	4.03797e+06	1.29053e+06	2.93413e+06	5.33427e+06
A0A1S4A0E0	F-ATPase gamma subunit OS=Nicotiana tabacum OX=4097 GN=LOC107792409 PE=3 SV=1	3.75089e+06	1.57897e+07	1.37383e+07	7.134e+06	1.09847e+07	2.90782e+06	1.25481e+07	1.52825e+07
A0A1S4CLZ9	Elongation factor Tu OS=Nicotiana tabacum OX=4097 GN=LOC107820323 PE=3 SV=1	616594	3.65288e+07	1.443e+07	6.09482e+06	1.45147e+07	1.18082e+07	3.5082e+06	1.30962e+07
A0A1S3XRM3	Oxygen-evolving enhancer protein 3-2, chloroplastic-like OS=Nicotiana tabacum OX=4097 GN=LOC107767928 PE=3 SV=1	2.29755e+06	4.56366e+06	4.97616e+07	1.27213e+07	1.37133e+07	1.24932e+07	1.03728e+06	5.48056e+06
A0A1S4BTZ7	Phosphoglycerate kinase OS=Nicotiana tabacum OX=4097 GN=LOC107811868 PE=3 SV=1		822429			866638	1.98157e+06	1.91226e+06	1.16565e+06
A0A1S4DHA0	14-3-3-like protein E isoform X1 OS=Nicotiana tabacum OX=4097 GN=LOC107829791 PE=3 SV=1	1.01069e+06		788931			822360	134672
A0A1S4B832	plastoquinol--plastocyanin reductase OS=Nicotiana tabacum OX=4097 GN=LOC107805497 PE=3 SV=1	1.26518e+06	1.50841e+06	2.99432e+06	1.1258e+06	1.57695e+06	2.66927e+06	2.88113e+06	1.88327e+06
Q8VXC9	Tubulin alpha chain OS=Nicotiana tabacum OX=4097 GN=tubA3 PE=2 SV=1	922506	3.2866e+07	7.8155e+06	2.63813e+06	1.21769e+07	1.33419e+07	9.06324e+06	9.80621e+06
A0A1S4C0F0	Peroxidase OS=Nicotiana tabacum OX=4097 GN=LOC107813838 PE=3 SV=1	8.96571e+06	564278	8.97422e+07	965582	5.93467e+07	1.08853e+07	8.03421e+06	1.74571e+07
A0A140G1Q7	Photosystem II D2 protein OS=Nicotiana tabacum OX=4097 GN=psbD PE=3 SV=1	298300	1.56645e+07	2.95873e+07	1.98454e+07	1.47518e+07	1.8787e+07	4.92097e+06	1.46051e+07
A0A1S3XCT6	Serine hydroxymethyltransferase OS=Nicotiana tabacum OX=4097 GN=LOC107763666 PE=3 SV=1		554560				819994	870125	327163
A0A1S4ANZ6	40S ribosomal protein S28-like OS=Nicotiana tabacum OX=4097 GN=LOC107799618 PE=3 SV=1		280906	1.18776e+06	1.0987e+06	601767	1.43842e+06	341775	154175
A0A1S4ABS2	alanine--glyoxylate transaminase OS=Nicotiana tabacum OX=4097 GN=LOC107795801 PE=3 SV=1	1.60711e+06	1.3681e+07	1.6817e+07	9.711e+06	6.22371e+06	7.00669e+06	7.5358e+06	7.63048e+06
A0A1S3Z922	Germin-like protein OS=Nicotiana tabacum OX=4097 GN=LOC107784278 PE=3 SV=1	5.7148e+07	2.44184e+07	3.14884e+08	1.4864e+07	2.25012e+08	1.05985e+07	1.86898e+07	1.24814e+07
A0A140G1V5	Small ribosomal subunit protein uS3c OS=Nicotiana tabacum OX=4097 GN=rps3 PE=3 SV=1		7.57232e+06		116409	1.27681e+06		1.2142e+06	3.79241e+06
A0A1S3ZTX1	Superoxide dismutase [Cu-Zn] OS=Nicotiana tabacum OX=4097 GN=LOC107790449 PE=3 SV=1	186140	1.78788e+06	1.2278e+07	1.11314e+06	5.9049e+06		587554	3.09071e+06
A0A1S4AE85	Heat shock 70 kDa protein OS=Nicotiana tabacum OX=4097 GN=LOC107796657 PE=3 SV=1	305049	1.13348e+06		1.39056e+06	905685		1.2802e+06	5.53284e+06
A0A1S3YUQ9	Chloroplast stem-loop binding protein of 41 kDa a, chloroplastic-like OS=Nicotiana tabacum OX=4097 GN=LOC107779757 PE=4 SV=1		4.80059e+06	822842	578562	965811	55253.1	2.13682e+06	5.38381e+06
A0A1S3XEW0	Photosystem I subunit O-like OS=Nicotiana tabacum OX=4097 GN=LOC107764264 PE=4 SV=1								144435
A0A1S4BVE0	30S ribosomal protein S20, chloroplastic-like OS=Nicotiana tabacum OX=4097 GN=LOC107812256 PE=3 SV=1		2.5501e+06	1.84515e+07		2.91765e+07		767388	4.83818e+06
A0A1S4BUF1	ADP/ATP translocase OS=Nicotiana tabacum OX=4097 GN=LOC107811966 PE=3 SV=1		1.71291e+06	1.49464e+06	738573	1.46783e+06	2.34341e+06	308082	2.38444e+06
A0A1S4AGW0	malate dehydrogenase OS=Nicotiana tabacum OX=4097 GN=LOC107797501 PE=3 SV=1	2.18758e+06	8.62929e+06	1.57806e+07	7.67068e+06	5.61897e+06	3.6385e+06	1.60551e+06	4.58352e+06
A0A1S3X1Q2	40S ribosomal protein S7 OS=Nicotiana tabacum OX=4097 GN=LOC107760389 PE=3 SV=1		2.64629e+06			567591	1.3669e+06		599012
P18212	Oxygen-evolving enhancer protein 2-2, chloroplastic OS=Nicotiana tabacum OX=4097 GN=PSBP2 PE=1 SV=2	2.9449e+06	4.63966e+06	3.19204e+07	7.52828e+06	8.1155e+06		4.63327e+06	5.75702e+06
A0A1S4C879	40S ribosomal protein S23 OS=Nicotiana tabacum OX=4097 GN=LOC107816169 PE=1 SV=1		1.42751e+06	481954	147815	630998			416307
A0A1S4BI32	ACT domain-containing protein ACR OS=Nicotiana tabacum OX=4097 GN=LOC107808454 PE=4 SV=1		5.3479e+06		298947			2.27055e+06	3.15275e+06
A0A1S4AHL1	5-methyltetrahydropteroyltriglutamate--homocysteine S-methyltransferase OS=Nicotiana tabacum OX=4097 GN=LOC107797732 PE=3 SV=1	351773	3.54701e+07	3.54571e+07	8.38583e+06	1.53554e+07	3.20002e+06	1.6858e+07	2.7043e+07
A0A1S4BNL9	Photosystem II 10 kDa polypeptide, chloroplastic OS=Nicotiana tabacum OX=4097 GN=LOC107810205 PE=3 SV=1		6.67816e+06	9.96636e+06	7.57043e+06	7.8105e+06	1.84033e+06	1.21136e+07	1.9395e+07
A0A1S3XAI9	ADP/ATP translocase OS=Nicotiana tabacum OX=4097 GN=LOC107763030 PE=3 SV=1	2.33152e+06	1.72247e+07	6.81044e+06	5.62876e+06	7.63901e+06	3.29692e+06	5.24953e+06	1.07416e+07
A0A1S3Y0T4	Elongation factor 2 OS=Nicotiana tabacum OX=4097 GN=LOC107770769 PE=4 SV=1	304470	8.26278e+06	3.92302e+06	2.51112e+06	4.91553e+06	3.55748e+06	1.36852e+07	9.34812e+06
A0A1S3YM69	ATP-dependent RNA helicase OS=Nicotiana tabacum OX=4097 GN=LOC107777566 PE=3 SV=1	1.60261e+06	1.05431e+07	4.71498e+06	2.01124e+06	4.78618e+06	1.03338e+07	7.79473e+06	7.66152e+06
A0A140G1R6	Small ribosomal subunit protein uS4c OS=Nicotiana tabacum OX=4097 GN=rps4 PE=3 SV=1		4.86403e+06	1.35573e+06	599799	2.51207e+06	2.32536e+06	1.80907e+06	3.79423e+06
A0A1S3Y388	Nucleoside diphosphate kinase OS=Nicotiana tabacum OX=4097 GN=LOC107771678 PE=3 SV=1		3.92126e+06	7.79832e+06	3.31134e+06	4.72232e+06		55066	1.59765e+06
A0A1S4CHI1	Acetyl-CoA acetyltransferase, cytosolic 1-like OS=Nicotiana tabacum OX=4097 GN=LOC107819092 PE=3 SV=1	213297	3.41974e+06		168336	1.50486e+06	1.00359e+06	1.80632e+06	3.64187e+06
A0A1S3YG99	Miraculin-like OS=Nicotiana tabacum OX=4097 GN=LOC107776011 PE=3 SV=1	776547	39252.9	2.63682e+06	1.35307e+06	3.887e+07	3.49867e+06	2.73223e+06	3.78219e+06
A0A1S4BNY0	Chlorophyll a-b binding protein, chloroplastic OS=Nicotiana tabacum OX=4097 GN=LOC107810310 PE=3 SV=1	169148	2.70195e+06				2.90156e+06	3.01882e+06	2.87971e+06
A0A076L4N7	40S ribosomal protein S13-like OS=Nicotiana tabacum OX=4097 GN=LOC107789702 PE=2 SV=1		4.57591e+06			2.18128e+06	2.30854e+06	2.53297e+06	1.21818e+06
A0A1S4AHG8	Chaperonin 60 subunit beta 2, chloroplastic-like OS=Nicotiana tabacum OX=4097 GN=LOC107797700 PE=3 SV=1		4.012e+06	781286	1.52672e+06	1.52623e+06	2.30939e+06	1.86763e+06	4.79828e+06
A0A1S3WYR8	Fructose-bisphosphate aldolase OS=Nicotiana tabacum OX=4097 GN=LOC107759369 PE=3 SV=1		543294	1.60319e+06	612830	761937		285797	484483
A0A1S3XU77	Heat shock cognate protein 80-like OS=Nicotiana tabacum OX=4097 GN=LOC107768797 PE=3 SV=1	2.11639e+06	2.08558e+07	8.15559e+06	4.18499e+06	9.85573e+06	5.01492e+06	9.7349e+06	2.01163e+07
A0A1S4DRV5	Photosystem II repair protein PSB27-H1, chloroplastic-like OS=Nicotiana tabacum OX=4097 GN=LOC107832794 PE=3 SV=1		73411.4	1.04384e+06	250234		322218	635538	952504
A0A1S4AIH6	phosphoglucomutase (alpha-D-glucose-1,6-bisphosphate-dependent) OS=Nicotiana tabacum OX=4097 GN=LOC107798006 PE=4 SV=1		1.22718e+06	609274	163267	587677		3.30105e+06	2507055
A0A140G1P2	Photosystem II protein D1 OS=Nicotiana tabacum OX=4097 GN=psbA PE=3 SV=1	2.53109e+06	8.24008e+06	1.59088e+07	8.69853e+06	9.15144e+06	1.42247e+07	4.84107e+06	8.663e+06
A0A1S3XQG2	60S acidic ribosomal protein P1-like OS=Nicotiana tabacum OX=4097 GN=LOC107767644 PE=3 SV=1						1.06025e+06
L0SS91	Catalase OS=Nicotiana tabacum OX=4097 GN=cat1 PE=2 SV=1	330768	2.76872e+07	2.05688e+06	2.21464e+06	5.92704e+06	5.31866e+06	1.76652e+06	3.72719e+06
A0A1S4A731	40S ribosomal protein S4 OS=Nicotiana tabacum OX=4097 GN=LOC107794405 PE=3 SV=1		8.68407e+06	2.55956e+06	536113	3.18582e+06		699947	2.83647e+06
A0A1S3XV78	60S ribosomal protein L9-1-like OS=Nicotiana tabacum OX=4097 GN=LOC107769103 PE=3 SV=1		5.53164e+06	715496	3.56129e+06	1.32109e+06	2.39535e+06		1.38808e+06
O04977	Ferredoxin--NADP reductase, leaf-type isozyme, chloroplastic OS=Nicotiana tabacum OX=4097 GN=PETH PE=2 SV=1	1.64782e+06	1.24186e+06	5.33596e+06	1.27898e+06	1.64343e+06	3.8289e+06	3.14057e+06	2.31197e+06
A0A1S4A1K3	Plastocyanin OS=Nicotiana tabacum OX=4097 GN=LOC107792758 PE=3 SV=1		119973	2.46578e+07	1.97635e+06	711186	2.64346e+06		3.55672e+06
A0A1S3Y1E2	ATP-dependent Clp protease ATP-binding subunit ClpA homolog CD4B, chloroplastic-like OS=Nicotiana tabacum OX=4097 GN=LOC107771216 PE=3 SV=1		2.0974e+07	2.36356e+06	350545	7.13971e+06	2.58671e+06	8.78382e+06	1.39882e+07
A0A1S3YIG1	phosphopyruvate hydratase OS=Nicotiana tabacum OX=4097 GN=LOC107776643 PE=3 SV=1	3.95947e+06	2.4424e+06	5.67373e+06	1.34235e+06	1.08292e+06	2.96441e+06	4.94672e+06	1.63313e+06
A0A1S3YQI2	Fructose-bisphosphate aldolase OS=Nicotiana tabacum OX=4097 GN=LOC107778620 PE=3 SV=1	2.79217e+06	6.52597e+06	1.79097e+07	5.34261e+06	7.75189e+06		1.15506e+06	2.03546e+06
A0A1S3XKM0	Glutamine synthetase OS=Nicotiana tabacum OX=4097 GN=LOC107766022 PE=3 SV=1	4.02784e+06	1.21855e+07	1.29677e+07	4.8231e+06	6.74402e+06	3.10287e+06	1.07356e+07	2.74951e+06
A0A1S3XCQ9	60S ribosomal protein L12 OS=Nicotiana tabacum OX=4097 GN=LOC107763560 PE=3 SV=1		6.80988e+06	7.38681e+06	2.04932e+06	5.61531e+06		399058	3.34185e+06
A0A1S3ZA20	Chlorophyll a-b binding protein, chloroplastic OS=Nicotiana tabacum OX=4097 GN=LOC107784622 PE=3 SV=1	4.64479e+06	9.26758e+06	7.18196e+06	4.97759e+06	4.91348e+06	9.24296e+06	9.6733e+06	20553613
A0A1S4B036	30S ribosomal protein S10, chloroplastic-like OS=Nicotiana tabacum OX=4097 GN=LOC107803063 PE=3 SV=1		3.28829e+06	3.01928e+06	889376	1.66345e+06	600715	2.22856e+06	2.94233e+06
A0A1S4B0A8	Dihydrolipoyl dehydrogenase OS=Nicotiana tabacum OX=4097 GN=LOC107803150 PE=3 SV=1	258155	6.92521e+06	1.04209e+07	4.89727e+06	4.77938e+06	56011.8	2.91953e+06	6.63428e+06
A0A1S3YVD0	Photosystem I reaction center subunit II, chloroplastic OS=Nicotiana tabacum OX=4097 GN=LOC107779933 PE=3 SV=1		1.45911e+06	1.95563e+06	349303	1.07355e+06	4.87377e+06	1.32897e+06	4.70411e+06
A0A1S4CPT1	Probable inactive receptor kinase At2g26730 OS=Nicotiana tabacum OX=4097 GN=LOC107821089 PE=4 SV=1		131641		5.00899e+07	2.31761e+07	2.66177e+07	112824	205933
A0A1S4BNA9	UTP--glucose-1-phosphate uridylyltransferase OS=Nicotiana tabacum OX=4097 GN=LOC107810120 PE=3 SV=1		3.34805e+06	2.28979e+06	1.91091e+06	1.44409e+06		1.55346e+06	3.48975e+06
A0A1S3X711	Phosphoribulokinase OS=Nicotiana tabacum OX=4097 GN=LOC107761746 PE=3 SV=1		3.5202e+06	4.30391e+06	2.08563e+06	1.22493e+06	1.29009e+07	487546	3.15159e+06
Q40589	Cytosolic ascorbate peroxidase OS=Nicotiana tabacum OX=4097 GN=LOC107759703 PE=2 SV=1	1.15888e+06	3.28238e+06	4.41528e+06	3.08326e+06	3.7213e+06	1.88373e+06	2.14296e+06	2.68443e+06
A0A1S4BL36	V-type proton ATPase catalytic subunit A OS=Nicotiana tabacum OX=4097 GN=LOC107809443 PE=3 SV=1	4.16218e+06	9.50489e+06	1.08675e+07	5.63535e+06	4.88259e+06	1.71113e+06	5.44108e+06	8.08273e+06
A0A1S3XWU9	23 kDa subunit of oxygen evolving system of photosystem II OS=Nicotiana tabacum OX=4097 GN=LOC107769475 PE=3 SV=1	1.4655e+06	318810	2.50599e+06	1.19996e+06	1.09076e+06	2.55687e+06	207275	1.71289e+06
A0A140G1W2	Ribosomal protein S7 OS=Nicotiana tabacum OX=4097 GN=rps7 PE=3 SV=1		2.48803e+06			720552		302435	1.25386e+06
H9CCH7	3-oxoacyl-[acyl-carrier-protein] reductase OS=Nicotiana tabacum OX=4097 GN=KAR PE=2 SV=1		1.42036e+06	2.65423e+06	969445	1.24083e+06	522165	3.06986e+06	3.16909e+06
A0A1S3XHF5	S-adenosylmethionine synthase OS=Nicotiana tabacum OX=4097 GN=LOC107765217 PE=3 SV=1		842887						286233
A0A140G1V2	Small ribosomal subunit protein uS8c OS=Nicotiana tabacum OX=4097 GN=rps8 PE=3 SV=1	1.02884e+06	30511.2	860960		395235		3.55575e+06	74281
A0A1S3ZYH7	Elongation factor 1-delta 1-like isoform X1 OS=Nicotiana tabacum OX=4097 GN=LOC107791787 PE=3 SV=1		412974		122293	423436	1.58965e+06	592507	563300
A0A1S4AGC9	transketolase OS=Nicotiana tabacum OX=4097 GN=LOC107797391 PE=3 SV=1							6.09478e+06	1.38302e+06
A0A1S4D2U5	Small ribosomal subunit protein uS5c OS=Nicotiana tabacum OX=4097 GN=LOC107825411 PE=3 SV=1	261262	7.18352e+06	5.01259e+06	1.1369e+06	4.51313e+06	24963.4	3.9613e+06	6.39443e+06
A0A1S3XGB4	60S ribosomal protein L13 OS=Nicotiana tabacum OX=4097 GN=LOC107764897 PE=3 SV=1		6.00554e+06			1.96331e+06	1.48295e+06	323311	946991
A0A1S3Y8Q8	Tubulin alpha chain OS=Nicotiana tabacum OX=4097 GN=LOC107773558 PE=3 SV=1		991369			713952	878204	244861	397054
A0A1S4BZT5	glutathione transferase OS=Nicotiana tabacum OX=4097 GN=LOC107813571 PE=3 SV=1		497284	909800	452555	1.34567e+06			2.4154e+06
A0A1S3XHP3	ATP-dependent Clp protease proteolytic subunit OS=Nicotiana tabacum OX=4097 GN=LOC107765360 PE=3 SV=1		503351	778235		432727	527388	2.61171e+06	1.32495e+06
A0A1S3YY25	60S acidic ribosomal protein P2A-like OS=Nicotiana tabacum OX=4097 GN=LOC107780915 PE=3 SV=1		792580
A0A1S3ZDM6	Bifunctional epoxide hydrolase 2-like isoform X1 OS=Nicotiana tabacum OX=4097 GN=LOC107785540 PE=3 SV=1			603429		510190		133792	147647
Q9XG68	Cell division protein FtsZ homolog 1, chloroplastic-like OS=Nicotiana tabacum OX=4097 GN=FtsZ PE=2 SV=1							265218	537935
A0A1S3ZLD2	thioredoxin-dependent peroxiredoxin OS=Nicotiana tabacum OX=4097 GN=LOC107787989 PE=3 SV=1		6.40062e+06	1.58651e+07	4.93659e+06	5.55816e+06		1.85714e+06	3.03383e+06
A0A1S4A807	60S ribosomal protein L14-1 OS=Nicotiana tabacum OX=4097 GN=LOC107794709 PE=1 SV=1		4.53918e+06	2.51613e+06	549495	1.71087e+06		311652	800858
A0A1S3XBL8	Protein plastid transcriptionally active 16, chloroplastic-like isoform X1 OS=Nicotiana tabacum OX=4097 GN=LOC107763187 PE=4 SV=1		1.02687e+06	1.50241e+06	730769	1.51153e+06		2.00916e+07	9.2196e+06
A0A0S0N610	Tubulin beta chain OS=Nicotiana tabacum OX=4097 GN=TUB1 PE=2 SV=1		1.47439e+06			727867		414473	340677
P52885	GTP-binding protein SAR1 OS=Nicotiana tabacum OX=4097 GN=SAR1 PE=2 SV=1		1.02263e+06	385555	531685	451759			1.57217e+06
A0A140G1X0	Photosystem I iron-sulfur center OS=Nicotiana tabacum OX=4097 GN=psaC PE=3 SV=1		1.4509e+06	2.39978e+06	2.98205e+06	1.81147e+06	4.24228e+06	467315	4.56887e+06
A0A1S4DBP8	Thioredoxin-1-like OS=Nicotiana tabacum OX=4097 GN=LOC107828114 PE=4 SV=1	486706	4.37606e+06		693968	4.12534e+06	937746	3.43226e+06	5.94994e+06
A0A1S4C3U3	Tubulin beta chain OS=Nicotiana tabacum OX=4097 GN=LOC107814855 PE=3 SV=1	2.73986e+06	1.34405e+07	2.68636e+06	658105	4.51051e+06	7.47223e+06	3.91608e+06	3.06492e+06
A0A140G1Q8	Photosystem II CP43 reaction center protein OS=Nicotiana tabacum OX=4097 GN=psbC PE=3 SV=1	554485	1.92576e+07	1.74638e+07	8.14234e+06	1.77508e+07	1.56913e+07	2.45731e+07	2.50358e+07
A0A1S4A9L3	Uncharacterized protein At1g32220, chloroplastic-like isoform X1 OS=Nicotiana tabacum OX=4097 GN=LOC107795245 PE=4 SV=1		479489	376918			1.02076e+06	684961	1.60116e+06
A0A1S3X9U6	ATP-dependent zinc metalloprotease FTSH 2, chloroplastic OS=Nicotiana tabacum OX=4097 GN=LOC107762804 PE=3 SV=1	3.78331e+06	3.76739e+06	2.82634e+06	1.03742e+06	1.8813e+06	1.84373e+06	2.61327e+06	1.90422e+06
A0A1S3XLS3	Oxygen-evolving enhancer protein 1, chloroplastic-like isoform X3 OS=Nicotiana tabacum OX=4097 GN=LOC107766588 PE=3 SV=1		7.99423e+06	5.33994e+07	8.91798e+06	1.47107e+07		144313	1.05498e+07
A0A1S4AYA1	40S ribosomal protein S5-like OS=Nicotiana tabacum OX=4097 GN=LOC107802477 PE=3 SV=1		3.33991e+06			779427		280149	1.35699e+06
A0A1S3XFR3	Macrophage migration inhibitory factor homolog OS=Nicotiana tabacum OX=4097 GN=LOC107764538 PE=3 SV=1	730560	47539.3	739709	306772		3.6268e+06	129423	29883.8
A0A1S4BN22	S-adenosylmethionine synthase OS=Nicotiana tabacum OX=4097 GN=LOC107810046 PE=3 SV=1		3.51361e+06			1.77938e+06	1.35424e+06	345087	2.10726e+06
A0A1S3XJF2	Glycerate dehydrogenase OS=Nicotiana tabacum OX=4097 GN=LOC107765918 PE=3 SV=1		1.03168e+06	3.69961e+06	699582	825545		582674	534017
A0A1S4CYN6	Photosystem I reaction center subunit IV B, chloroplastic-like OS=Nicotiana tabacum OX=4097 GN=LOC107823915 PE=3 SV=1	5.77631e+06	6.64204e+06	3.43484e+07		1.37726e+07	288394	1.14503e+07	16043704
A0A140G1X6	30S ribosomal protein S15 OS=Nicotiana tabacum OX=4097 GN=rps15 PE=3 SV=1		1.79998e+06		843622	973190		79713	611964
A0A1S4CB32	Stromal 70 kDa heat shock-related protein, chloroplastic OS=Nicotiana tabacum OX=4097 GN=LOC107817083 PE=3 SV=1		1.02747e+06	1.47013e+06	2.58168e+06	1.48043e+06	3.79984e+07	562101	1.26234e+06
A0A1S4AQ07	30S ribosomal protein S1, chloroplastic-like OS=Nicotiana tabacum OX=4097 GN=LOC107800017 PE=3 SV=1		8.79814e+06	1.39011e+06	648381	3.63889e+06	2.27127e+06	3.31374e+06	4.98647e+06
A0A1S4A6T4	Uncharacterized monothiol glutaredoxin ycf64-like OS=Nicotiana tabacum OX=4097 GN=LOC107794384 PE=3 SV=1
A0A1S4AKK6	Chlorophyll a-b binding protein, chloroplastic OS=Nicotiana tabacum OX=4097 GN=LOC107798677 PE=3 SV=1	1.13305e+08	1.09368e+07	4.30964e+07	149118	6.0096e+06	5.68941e+06	9.42967e+06	2.87454e+06
A0A1S4DPF3	phosphoglucomutase (alpha-D-glucose-1,6-bisphosphate-dependent) OS=Nicotiana tabacum OX=4097 GN=LOC107832007 PE=3 SV=1		560177		218084	464482	12926.4	998051	1.01482e+06
A0A1S3Y1I0	40S ribosomal protein S16-like OS=Nicotiana tabacum OX=4097 GN=LOC107771141 PE=3 SV=1		2.9696e+06			953736	1.63253e+06	1.16021e+06	834319
A0A1S3XBT8	60S ribosomal protein L34 OS=Nicotiana tabacum OX=4097 GN=LOC107763405 PE=3 SV=1		2.00279e+06	1.19022e+06		757054			271205
A0A1S4AGF4	Delta-1-pyrroline-5-carboxylate synthase OS=Nicotiana tabacum OX=4097 GN=LOC107797411 PE=3 SV=1		1.62182e+06			1.21397e+06	474130	256564	508740
A0A1S3YQB2	5-epiaristolochene synthase OS=Nicotiana tabacum OX=4097 GN=LOC107778627 PE=3 SV=1		170856		292690		91514.3	5.01652e+06	2.00915e+06
A0A1S4B7D0	Glycine cleavage system H protein OS=Nicotiana tabacum OX=4097 GN=LOC107805221 PE=3 SV=1	592818	1.3449e+06			1.1731e+06	2.43841e+06	269074	2.11609e+06
Q0PWS6	Chlorophyll a-b binding protein, chloroplastic OS=Nicotiana tabacum OX=4097 GN=Lhcb6 PE=2 SV=1						1.90696e+06
A0A1S4CIK5	Chlorophyll a-b binding protein, chloroplastic OS=Nicotiana tabacum OX=4097 GN=LOC107819449 PE=3 SV=1	1.44312e+06	176280	390496		150302	475846		51435
A0A1S4D678	Glutaredoxin-dependent peroxiredoxin OS=Nicotiana tabacum OX=4097 GN=LOC107826335 PE=3 SV=1		845586	1.03014e+06	400477	450618		304521	1.50448e+06
A0A1S3YU28	GTP-binding nuclear protein OS=Nicotiana tabacum OX=4097 GN=LOC107779563 PE=3 SV=1		8.78924e+06	3.35993e+06	1.87026e+06	5.25454e+06	65409.9	2.93409e+06	5467395
A0A1S3XV34	18.2 kDa class I heat shock protein-like OS=Nicotiana tabacum OX=4097 GN=LOC107769141 PE=3 SV=1	1.44425e+06	442827	841235	307428	491224	29476.9	2.68386e+06	2.83872e+06
A0A1S3X0M5	60S ribosomal protein L4-like OS=Nicotiana tabacum OX=4097 GN=LOC107759872 PE=1 SV=1		6.08432e+06	1.58918e+06	154938	1.97325e+06	1.00798e+06		804292
A0A1S3X616	Germin-like protein OS=Nicotiana tabacum OX=4097 GN=LOC107761694 PE=3 SV=1		715920	5.44561e+07	1.65886e+06	4.02739e+07	3.40851e+06	215323	1.61505e+06
A0A1S4BMX4	Malate dehydrogenase OS=Nicotiana tabacum OX=4097 GN=LOC107810010 PE=3 SV=1	5.58277e+07	8.08585e+06	1.38358e+07	5.13088e+06	1.99546e+07	3.47136e+06	7.13535e+06	8.3731e+06
A0A1S4ASP4	Alpha-xylosidase 1-like OS=Nicotiana tabacum OX=4097 GN=LOC107800803 PE=3 SV=1	1.066e+06	871694	5.48769e+07	795341	2.20168e+07	4.57146e+06	6.18957e+06	8.45777e+06
A0A1S3ZMK6	Vacuolar proton pump subunit B OS=Nicotiana tabacum OX=4097 GN=LOC107788603 PE=3 SV=1		7.97957e+06	2.18708e+06	1.02788e+06	4.65492e+06	57523.2	2.26977e+06	2600659
A0A1S4BAT9	alanine transaminase OS=Nicotiana tabacum OX=4097 GN=LOC107806358 PE=3 SV=1		8.22398e+06	566088	1.30989e+06	1.37057e+06	4.07666e+06	538813	3.01419e+06
A0A1S4A1Q4	RuBisCO large subunit-binding protein subunit beta, chloroplastic-like OS=Nicotiana tabacum OX=4097 GN=LOC107792808 PE=3 SV=1		2.62499e+06		5.6945e+06	4.72427e+06	370639	3.15109e+06	1.25888e+06
A0A1S4CQA0	Pyruvate kinase OS=Nicotiana tabacum OX=4097 GN=LOC107821513 PE=3 SV=1		1.48796e+06	337603	121564	868889	25511.8	8.08608e+06	2.56523e+06
A0A1S4CE55	Nucleoside diphosphate kinase OS=Nicotiana tabacum OX=4097 GN=LOC107817868 PE=3 SV=1		757804			1.17772e+06	2.38021e+06		459731
A0A1S4CQD2	alanine transaminase OS=Nicotiana tabacum OX=4097 GN=LOC107821527 PE=3 SV=1		809111	479962	238579	705571	543459	395249	1.42009e+06
A0A1S3ZK73	40S ribosomal protein S25 OS=Nicotiana tabacum OX=4097 GN=LOC107787568 PE=3 SV=1						1.35941e+06
A0A1S3YWQ0	Actin-depolymerizing factor 2-like OS=Nicotiana tabacum OX=4097 GN=LOC107780538 PE=3 SV=1		650675	948621		808216	243174	581840	648725
A0A1S3Z4R3	Glycine cleavage system P protein OS=Nicotiana tabacum OX=4097 GN=LOC107783010 PE=3 SV=1	6.64473e+06	2.60448e+07	4.65202e+07	2.95338e+07	1.76506e+07	4.96514e+06	1.88014e+07	2.02378e+07
A0A1S4AWD0	Thylakoid lumenal protein TL20.3, chloroplastic-like OS=Nicotiana tabacum OX=4097 GN=LOC107802008 PE=4 SV=1					454276		1.52976e+06	361174
A0A1S4A5R2	NADPH-protochlorophyllide oxidoreductase OS=Nicotiana tabacum OX=4097 GN=LOC107793976 PE=3 SV=1	705741		1.16423e+06				907432
A0A1S3XKF1	3-isopropylmalate dehydratase small subunit 3-like OS=Nicotiana tabacum OX=4097 GN=LOC107766175 PE=3 SV=1
A0A1S4BJB5	Peroxidase OS=Nicotiana tabacum OX=4097 GN=LOC107808896 PE=3 SV=1		13028.1	2.19744e+07		1.60129e+07	6.93766e+06	202140	709343
A0A1S3YLS8	S-(hydroxymethyl)glutathione dehydrogenase OS=Nicotiana tabacum OX=4097 GN=LOC107777450 PE=3 SV=1		4.25523e+06	3.36198e+07		1.8626e+06		1.91617e+06	2.57944e+06
A0A1S4CVZ3	Elongation factor G, chloroplastic OS=Nicotiana tabacum OX=4097 GN=LOC107823197 PE=3 SV=1		3.7858e+06	327016	554910	539122		1.17106e+06	3.17407e+06
A0A1S4D206	Annexin OS=Nicotiana tabacum OX=4097 GN=LOC107825155 PE=3 SV=1		1.65293e+06	1.76857e+06	933239	2.10358e+06	1.89649e+06	4.72345e+06	4.81155e+06
A0A1S3XUI8	Isocitrate dehydrogenase [NADP] OS=Nicotiana tabacum OX=4097 GN=LOC107768947 PE=3 SV=1		3.87849e+06	3.15533e+06	2.57556e+06	2.05814e+06	512465	546332	2.98274e+06
A0A1S4ANG0	Probable plastid-lipid-associated protein 6, chloroplastic OS=Nicotiana tabacum OX=4097 GN=LOC107799636 PE=4 SV=1		4.3495e+06	4.73169e+06	2.98055e+06	5.77816e+06		1.92477e+06	2.98207e+06
A0A1S3ZDB8	S-adenosylmethionine synthase OS=Nicotiana tabacum OX=4097 GN=LOC107785513 PE=3 SV=1	889731	6.71299e+06	3.17895e+06	1.80519e+06	4.0932e+06	363901	4.91521e+06	5.42327e+06
A0A1S3X9E1	Malonyl CoA-acyl carrier protein transacylase-like OS=Nicotiana tabacum OX=4097 GN=LOC107762659 PE=4 SV=1		1.39271e+06	1.50163e+06	664422	722595		815857	1.39879e+06
A0A1S4DFI4	40S ribosomal protein S15-like OS=Nicotiana tabacum OX=4097 GN=LOC107829071 PE=1 SV=1		1.52451e+06	600648		614098		264742	701138
A0A1S4A5R3	30S ribosomal protein S31, chloroplastic-like OS=Nicotiana tabacum OX=4097 GN=LOC107794053 PE=3 SV=1	195988	1.14084e+06	4.99691e+06	1.43325e+06	3.63398e+06	72456.5	1.1243e+06	1.36207e+06
A0A1S4AFH9	Uncharacterized protein LOC107796912 OS=Nicotiana tabacum OX=4097 GN=LOC107796912 PE=4 SV=1	5.4912e+07	7.40404e+06	4.61065e+08	6.36428e+07	2.90232e+07	8.58136e+06	5.36284e+06	1.98112e+06
A0A1S4B900	Peroxiredoxin Q, chloroplastic OS=Nicotiana tabacum OX=4097 GN=LOC107805800 PE=3 SV=1		419035	1.77024e+06	710550	486097			285840
A0A1S4A4Z4	Thioredoxin-like protein CDSP32, chloroplastic OS=Nicotiana tabacum OX=4097 GN=LOC107793787 PE=4 SV=1		2.41839e+06	2.01594e+06	1.05251e+06	1.48731e+06	1.74406e+06	1.27402e+06	1.74091e+06
A0A1S3Z7S1	Mg-protoporphyrin IX chelatase OS=Nicotiana tabacum OX=4097 GN=LOC107783891 PE=3 SV=1		538875		94639.6	105335			490377
A0A1S4AKA1	Cytochrome b559 subunit alpha OS=Nicotiana tabacum OX=4097 GN=LOC107798625 PE=3 SV=1						4.91873e+06
A0A1S4D0G2	Fructose-bisphosphate aldolase OS=Nicotiana tabacum OX=4097 GN=LOC107824494 PE=3 SV=1		2.28008e+06	1.53673e+06	948977	1.66813e+06		303105	617963
A0A1S4CZP1	Annexin OS=Nicotiana tabacum OX=4097 GN=LOC107824389 PE=3 SV=1		2.00638e+08	1.12761e+09	8.97557e+08	4.40181e+08			87320048
A0A1S3YDU6	Photosystem I reaction center subunit VI-2, chloroplastic-like OS=Nicotiana tabacum OX=4097 GN=LOC107775135 PE=3 SV=1	6.42806e+06	1.24281e+06	3.28843e+06	1.22306e+06	1.21389e+06	3.60427e+06	1.25433e+06	997509
A0A140G1Y3	Large ribosomal subunit protein uL23cz/uL23cy OS=Nicotiana tabacum OX=4097 GN=rpl23 PE=3 SV=1		555591	1.91854e+06	781442	762000		192619	364366
A0A1S3WZX1	Elongation factor 1-beta-like OS=Nicotiana tabacum OX=4097 GN=LOC107759618 PE=3 SV=1							2.61012e+06
A0A1S3ZL41	D-3-phosphoglycerate dehydrogenase OS=Nicotiana tabacum OX=4097 GN=LOC107787868 PE=3 SV=1		1.57347e+06	300523	223218	1.11196e+06	403933	997660	1.20962e+06
A0A1S3Y4M0	Small ribosomal subunit protein uS2 OS=Nicotiana tabacum OX=4097 GN=LOC107772137 PE=1 SV=1	1.87047e+06	1.57087e+06			1.16896e+06	51538.1	235921	1.18322e+06
A0A1S4AUF2	Cysteine synthase OS=Nicotiana tabacum OX=4097 GN=LOC107801535 PE=3 SV=1		1.34045e+06	734401	387859	764693		274533	1.34611e+06
A0A1S4B380	60S ribosomal protein L24-like OS=Nicotiana tabacum OX=4097 GN=LOC107804080 PE=3 SV=1		1.93135e+06						741040
A0A140G1Y5	ribosomal protein S12 OS=Nicotiana tabacum OX=4097 GN=rps12 PE=3 SV=1		2.66505e+06					410956	520792
A0A1S3ZAB7	Guanine nucleotide-binding protein subunit beta-like protein OS=Nicotiana tabacum OX=4097 GN=LOC107784677 PE=3 SV=1		4.24947e+06	570160	168719	1.1669e+06	1.53084e+06	1.33741e+06	2.3418e+06
A0A1S3YX67	40S ribosomal protein S10-1-like OS=Nicotiana tabacum OX=4097 GN=LOC107780640 PE=3 SV=1		2.04887e+06			834511	1.55621e+06		749665
A0A1S3XH72	Elongation factor 1-gamma 2-like isoform X2 OS=Nicotiana tabacum OX=4097 GN=LOC107765173 PE=4 SV=1	989380	2.23045e+06	549781	618022	2.1323e+06	1.32268e+06	1.65582e+06	3.5911e+06
A0A1S4C6W5	Pyruvate dehydrogenase E1 component subunit beta OS=Nicotiana tabacum OX=4097 GN=LOC107815578 PE=4 SV=1		980379			593641		410039	1.01072e+06
A0A1S3XVT6	Cytochrome b6 OS=Nicotiana tabacum OX=4097 GN=LOC107769160 PE=3 SV=1	4.6164e+06	1.94393e+06	5.0795e+06	1.37282e+06	2.00714e+06	1.60022e+06	7.35944e+06	1.20918e+06
A0A1S4DEV9	40S ribosomal protein S14-2-like OS=Nicotiana tabacum OX=4097 GN=LOC107829070 PE=3 SV=1		4.85005e+06	1.46917e+06	445647	1.54439e+06	46573	1.01309e+06	997428
A0A1S4ALT8	40S ribosomal protein S26 OS=Nicotiana tabacum OX=4097 GN=LOC107799053 PE=3 SV=1		7.3972e+06	2.68043e+06	994912	2.56772e+06	28123.6	521494	1.16113e+06
A0A1S4DEX9	UDP-glucuronate decarboxylase OS=Nicotiana tabacum OX=4097 GN=LOC107829088 PE=3 SV=1		19979.9						503142
A0A1S3XUL6	PSI-K OS=Nicotiana tabacum OX=4097 GN=LOC107768914 PE=3 SV=1		8.57494e+06	6.4894e+06	3.68705e+06	4.73731e+06	190241	1.2367e+07	13148488
A0A1S4DBT4	Peroxisomal fatty acid beta-oxidation multifunctional protein AIM1-like OS=Nicotiana tabacum OX=4097 GN=LOC107828149 PE=3 SV=1		802975		149459	722593			1.10506e+06
A0A1S4B7X5	Luminal-binding protein-like OS=Nicotiana tabacum OX=4097 GN=LOC107805427 PE=3 SV=1	1.60124e+06	1.63915e+06	2.76671e+06	1.58935e+06	1.07503e+06	2.00991e+06	1.33667e+06	495855
A0A1S3XJE6	Thioredoxin F-type, chloroplastic-like OS=Nicotiana tabacum OX=4097 GN=LOC107765647 PE=3 SV=1	1.1689e+06	626910				105321	439883	514173
A0A1S4AHQ7	30S ribosomal protein 3-1, chloroplastic-like OS=Nicotiana tabacum OX=4097 GN=LOC107797818 PE=3 SV=1	1.19037e+06	555443	1.18944e+06	618197	968953	131336		1808240
E3W9P7	Kirola-like OS=Nicotiana tabacum OX=4097 GN=NtSN1b PE=2 SV=1		976998			676119		41577.7	765507
Q6QND3	pyridoxal 5'-phosphate synthase (glutamine hydrolyzing) OS=Nicotiana tabacum OX=4097 GN=Pdx1-B PE=3 SV=1		1.20561e+06			319986		67285.5	673941
A0A1S3Z105	ATP synthase subunit b', chloroplastic-like OS=Nicotiana tabacum OX=4097 GN=LOC107781811 PE=3 SV=1		848792				1.41964e+06	1.22421e+06	552935
A0A1S3XHK0	Chlorophyll a-b binding protein, chloroplastic OS=Nicotiana tabacum OX=4097 GN=LOC107765079 PE=3 SV=1	814408	2.09534e+07	5.32107e+06	700557	4.2055e+06		83971.4	1.9578e+06
A0A1S4C2D8	tryptophan synthase OS=Nicotiana tabacum OX=4097 GN=LOC107814357 PE=3 SV=1	6.06468e+06	254203	1.80553e+06				375545	354226
A9YTW5	Putative red chlorophyll catabolite reductase OS=Nicotiana tabacum OX=4097 GN=LOC107825518 PE=2 SV=1		109354			105752	273944	1.2022e+06	153729
A0A1S3ZAU1	Glycine-rich RNA-binding protein-like OS=Nicotiana tabacum OX=4097 GN=LOC107784861 PE=4 SV=1			466189			1.53336e+06
A0A1S4CGZ8	4-hydroxy-4-methyl-2-oxoglutarate aldolase OS=Nicotiana tabacum OX=4097 GN=LOC107818859 PE=3 SV=1		629372			993169	52966.9	143110	288550
A0A1S4B8T4	ATP-dependent zinc metalloprotease FTSH, chloroplastic OS=Nicotiana tabacum OX=4097 GN=LOC107805643 PE=3 SV=1		4.5928e+06			1.68832e+06	623696	2.09134e+06	1.60332e+06
A0A1S4BHU3	Protein CURVATURE THYLAKOID 1A, chloroplastic-like OS=Nicotiana tabacum OX=4097 GN=LOC107808435 PE=4 SV=1		68888.6	1.15243e+06	397894	169147	50951.9	47101.7	1.03657e+06
A0A1S3YRP9	40S ribosomal protein S6 OS=Nicotiana tabacum OX=4097 GN=LOC107778999 PE=3 SV=1		1.01746e+06						199130
A0A1S4A6L2	Uncharacterized protein LOC107794288 OS=Nicotiana tabacum OX=4097 GN=LOC107794288 PE=4 SV=1		197885			248505		59822.2	468611
A0A1S3ZI12	Peptide-N4-(N-acetyl-beta- glucosaminyl)asparagine amidase A-like OS=Nicotiana tabacum OX=4097 GN=LOC107786892 PE=4 SV=1	1.38122e+06	583159	8.53001e+07	3.91048e+06	2.91957e+07			896868
Q40577	5-epi-aristolochene synthase OS=Nicotiana tabacum OX=4097 GN=EAS3 PE=1 SV=3		48772.6					372732	509399
A0A1S3Y0W1	Uncharacterized protein LOC107771029 OS=Nicotiana tabacum OX=4097 GN=LOC107771029 PE=4 SV=1		541666	1.00022e+06	902718	655487	2.86523e+06	5.87432e+06	2182539
A0A1S3YBU5	Glucose-1-phosphate adenylyltransferase OS=Nicotiana tabacum OX=4097 GN=LOC107774582 PE=3 SV=1		5.08219e+06	8.2751e+06	3.53867e+06	3.13082e+06		470819	3.6109e+06
A0A1S3XCK8	Malate dehydrogenase OS=Nicotiana tabacum OX=4097 GN=LOC107763505 PE=3 SV=1		2.27904e+06	364655	94723.6	237841	44804.7	564760	874296
A0A1S4AZS0	Pyruvate kinase OS=Nicotiana tabacum OX=4097 GN=LOC107803087 PE=3 SV=1
A0A1S4BLK5	Elicitor-responsive protein 3-like OS=Nicotiana tabacum OX=4097 GN=LOC107809618 PE=4 SV=1		147473			179985			255152
A0A1S4DJC0	geranylgeranyl diphosphate reductase OS=Nicotiana tabacum OX=4097 GN=LOC107830453 PE=3 SV=1		449234			683177		236108	2.30912e+06
A0A1S4D3A6	NADPH-protochlorophyllide oxidoreductase OS=Nicotiana tabacum OX=4097 GN=LOC107825540 PE=3 SV=1		1.6532e+06	260042	121046	469150	3.32111e+06	1.08846e+06	1.46075e+06
A0A1S3XRT7	ATP synthase subunit gamma, mitochondrial OS=Nicotiana tabacum OX=4097 GN=LOC107768003 PE=3 SV=1		469928			242187	639568	722393	581682
A0A1S3XSK9	Uncharacterized protein At5g01610-like OS=Nicotiana tabacum OX=4097 GN=LOC107768265 PE=4 SV=1		175861	987501		565971		222498	703659
A0A1S3YLV9	Nucleoid-associated protein At4g30620, chloroplastic-like OS=Nicotiana tabacum OX=4097 GN=LOC107777475 PE=4 SV=1		622042					254173	574590
D2K7Z2	Photosystem I reaction center subunit OS=Nicotiana tabacum OX=4097 GN=PsaN PE=2 SV=1	328597	3.92266e+06	5.84273e+06	2.22928e+06	2.68275e+06	133423	1.92592e+06	2.78171e+06
A0A1S3XQ21	superoxide dismutase OS=Nicotiana tabacum OX=4097 GN=LOC107767528 PE=3 SV=1						1.08112e+06
A0A1S4DK08	Triosephosphate isomerase, cytosolic OS=Nicotiana tabacum OX=4097 GN=LOC107830628 PE=3 SV=1	1.75095e+06	1.26695e+06	3.98249e+06	1.38961e+06	1.51587e+06		254278	1193781
A0A1S4AGN4	GDP-mannose 3,5-epimerase 1-like OS=Nicotiana tabacum OX=4097 GN=LOC107797479 PE=3 SV=1						39768.6	1.15459e+06	1.53407e+06
A0A1S4CMM1	Magnesium protoporphyrin IX methyltransferase, chloroplastic-like OS=Nicotiana tabacum OX=4097 GN=LOC107820682 PE=4 SV=1	608872	1.00985e+06	932940	1.1874e+06	779369	15929.1	281690	2.8759e+06
A0A1S4BT19	glutathione transferase OS=Nicotiana tabacum OX=4097 GN=LOC107811585 PE=3 SV=1		212953	597510			191762	1.01715e+06	670157
A0A1S4CUE0	Ferredoxin-dependent glutamate synthase, chloroplastic-like OS=Nicotiana tabacum OX=4097 GN=LOC107822572 PE=4 SV=1		1.00594e+06		1.01779e+06	341600		233699	645861
A0A1S4AU18	Uncharacterized protein LOC107801289 OS=Nicotiana tabacum OX=4097 GN=LOC107801289 PE=4 SV=1		1.30016e+06	1.81752e+06		492217	969616		384361
A0A1S4BDG3	26S proteasome non-ATPase regulatory subunit 6 homolog OS=Nicotiana tabacum OX=4097 GN=LOC107807153 PE=4 SV=1		1.49584e+06		129400	395339			560345
A0A1S3ZAW0	Heat shock protein 90-5, chloroplastic-like OS=Nicotiana tabacum OX=4097 GN=LOC107784815 PE=3 SV=1		2.26778e+06	1.62876e+06	256939	851278	1.81924e+06	3.08328e+06	2.62864e+06
A0A1S4ASD1	Histone H2A OS=Nicotiana tabacum OX=4097 GN=LOC107800861 PE=3 SV=1	581139	1.56105e+07	2.96708e+07	7.91798e+06	2.17069e+07	6.27402e+06	2.73732e+06	8631872
A0A1S3WYG6	L-ascorbate peroxidase 1, cytosolic OS=Nicotiana tabacum OX=4097 GN=LOC107759348 PE=3 SV=1						606922
P29449	Thioredoxin H-type 1 OS=Nicotiana tabacum OX=4097 PE=2 SV=1	815016	1.13613e+06	1.46035e+06	1.0927e+06	1.40963e+06	57456.3	1.37947e+06	948406
A0A1S3XHU5	UDP-arabinopyranose mutase OS=Nicotiana tabacum OX=4097 GN=LOC107765349 PE=3 SV=1
A0A1S3YLJ1	Glyoxylate/succinic semialdehyde reductase 1-like OS=Nicotiana tabacum OX=4097 GN=LOC107777564 PE=3 SV=1						1.34335e+06
A0A1S4AVL7	ATP-dependent Clp protease proteolytic subunit OS=Nicotiana tabacum OX=4097 GN=LOC107801881 PE=3 SV=1		662543			426935			674301
A0A1S4CQ52	malate dehydrogenase OS=Nicotiana tabacum OX=4097 GN=LOC107821463 PE=3 SV=1		979604	653120			1.7194e+06		307452
A0A1S4ANY9	Cell division protein FtsZ homolog 2-1, chloroplastic-like OS=Nicotiana tabacum OX=4097 GN=LOC107799818 PE=3 SV=1		674937		624928	236770		1.0599e+06	2.07361e+06
A0A1S3ZYZ3	Flagellar radial spoke protein 5-like OS=Nicotiana tabacum OX=4097 GN=LOC107791917 PE=4 SV=1		1.0312e+06			558993		92712.3	1.2804e+06
A0A1S3XIX1	glutathione transferase OS=Nicotiana tabacum OX=4097 GN=LOC107765621 PE=3 SV=1		542992	376463	399773	872246		76029.1	1.31574e+06
A0A1S3ZRQ6	6-phosphogluconate dehydrogenase, decarboxylating OS=Nicotiana tabacum OX=4097 GN=LOC107789656 PE=3 SV=1	529687	1.13096e+06					1.25033e+06	937968
A0A0F7CYG6	Translationally controlled tumor protein OS=Nicotiana tabacum OX=4097 GN=LOC107778375 PE=2 SV=1	214354	3.70653e+06	5.94673e+06	2.06733e+06	2.70215e+06	1.8454e+06	471304	2.32458e+06
A0A1S4CHS5	ribulose-phosphate 3-epimerase OS=Nicotiana tabacum OX=4097 GN=LOC107818980 PE=3 SV=1		863259						1.26771e+06
A0A1S3ZV49	Uncharacterized protein LOC107790822 OS=Nicotiana tabacum OX=4097 GN=LOC107790822 PE=4 SV=1		484254	3.17836e+07	5.78431e+06	1.88285e+06		86081.3	168352
A0A1S3Z100	Calcium sensing receptor, chloroplastic-like OS=Nicotiana tabacum OX=4097 GN=LOC107781793 PE=4 SV=1	1.04261e+06	60307		142748	45976.3	201520	4.14852e+06	412659
A0A1S4CKS4	Thylakoid membrane protein slr0575-like OS=Nicotiana tabacum OX=4097 GN=LOC107820138 PE=4 SV=1	1.23123e+06	539530	5.61901e+06		990152		1.13006e+06	675315
A0A1S3XJL8	Aspartic proteinase nepenthesin-2-like OS=Nicotiana tabacum OX=4097 GN=LOC107765921 PE=3 SV=1		229853	1.88442e+07	325238	7.66131e+06		1.69701e+06	2.06881e+06
A0A1S3XMD5	ATP citrate synthase OS=Nicotiana tabacum OX=4097 GN=LOC107766682 PE=4 SV=1		129183			105822			282063
A0A1S4B0G2	60S ribosomal protein L6-like isoform X1 OS=Nicotiana tabacum OX=4097 GN=LOC107803255 PE=1 SV=1		3.8511e+06			1.49716e+06		355234	685986
A0A1S4B4I6	Histone H3 OS=Nicotiana tabacum OX=4097 GN=LOC107804333 PE=3 SV=1	3.09941e+07	8.52483e+06	2.57321e+07	1.82893e+07	1.82862e+07	1.96625e+06	2.18377e+06	1.77231e+06
A0A1S3XCY5	beta-ketoacyl-[acyl-carrier-protein] synthase I OS=Nicotiana tabacum OX=4097 GN=LOC107763810 PE=3 SV=1	1.02839e+06	405403			323813	2.29084e+06	705974	540652
A0A1S3YRG8	ATP citrate synthase OS=Nicotiana tabacum OX=4097 GN=LOC107778993 PE=4 SV=1		1.3657e+06					236815	1.80242e+06
A0A1S4AKP4	Ras-related protein RABE1c-like OS=Nicotiana tabacum OX=4097 GN=LOC107798700 PE=3 SV=1	6.28094e+06	1.54727e+06	3.56488e+06	1.60238e+06	1.25917e+06		342694	1.43647e+06
A0A1S3X7A0	40S ribosomal protein S9-2 OS=Nicotiana tabacum OX=4097 GN=LOC107761978 PE=3 SV=1		2.7539e+06					1.17496e+06	828467
A0A1S3Z2G1	Mitochondrial outer membrane protein porin of 34 kDa-like OS=Nicotiana tabacum OX=4097 GN=LOC107782265 PE=3 SV=1	4.62106e+07					1.82695e+06	742064
A0A1S4ANH7	Ras-related protein RABA1f OS=Nicotiana tabacum OX=4097 GN=LOC107799657 PE=3 SV=1		430117	1.06393e+06	253306	254030		221508	604442
A0A1S4BB89	Glucose-1-phosphate adenylyltransferase OS=Nicotiana tabacum OX=4097 GN=LOC107806492 PE=3 SV=1		1.54809e+06	3.12885e+06	1.6737e+06	1.24812e+06		116516	2.51594e+06
A0A1S4BZA3	threonine--tRNA ligase OS=Nicotiana tabacum OX=4097 GN=LOC107813470 PE=4 SV=1								530033
A0A1S3YPT0	60S ribosomal protein L10-like OS=Nicotiana tabacum OX=4097 GN=LOC107778281 PE=3 SV=1			332487	128346		1.63989e+06
A0A1S4CXH4	Uncharacterized protein LOC107823677 OS=Nicotiana tabacum OX=4097 GN=LOC107823677 PE=4 SV=1		736929	1.25185e+06	872667	761727		945585	2.08638e+06
A0A139ZSG9	6-phosphogluconate dehydrogenase, decarboxylating OS=Nicotiana tabacum OX=4097 GN=LOC107779182 PE=2 SV=1	344262	2.90259e+06	4.79757e+06	553845	1.30099e+06		114488	2.38337e+06
A0A1S4BLG0	Uncharacterized protein C167.05-like OS=Nicotiana tabacum OX=4097 GN=LOC107809547 PE=4 SV=1		21845.6					1.28206e+06
A0A1S4BTJ3	NAD(P)H-quinone oxidoreductase subunit S, chloroplastic-like OS=Nicotiana tabacum OX=4097 GN=LOC107811723 PE=4 SV=1		242005			143697			161144
A0A140G1S6	Photosystem I assembly protein Ycf4 OS=Nicotiana tabacum OX=4097 GN=ycf4 PE=3 SV=1		355281		168053		68570.5		379758
A0A1S4B7E1	Uncharacterized protein LOC107805303 isoform X1 OS=Nicotiana tabacum OX=4097 GN=LOC107805303 PE=4 SV=1		124702	299894		112514		293602	191602
A0A1S3XQB9	Tropinone reductase homolog At5g06060-like OS=Nicotiana tabacum OX=4097 GN=LOC107767554 PE=4 SV=1								601630
A0A1S3XJD3	Photosystem I reaction center subunit III OS=Nicotiana tabacum OX=4097 GN=LOC107765837 PE=3 SV=1		5.07625e+06	4.99863e+06	2.89486e+06	2.87647e+06	7.01924e+06	1.22672e+06	9483277
A0A1S3YD75	Chlorophyll a-b binding protein, chloroplastic OS=Nicotiana tabacum OX=4097 GN=LOC107774933 PE=3 SV=1		9.34696e+06	8.18773e+06	2.94882e+06	355736		1.96559e+06	5.30793e+06
A0A1S3XDE1	Aspartate aminotransferase OS=Nicotiana tabacum OX=4097 GN=LOC107763872 PE=3 SV=1	157484	1.3679e+06	672311	270140	445945		336469	1.52148e+06
A0A1S4ABI5	Probable mitochondrial-processing peptidase subunit beta, mitochondrial OS=Nicotiana tabacum OX=4097 GN=LOC107795839 PE=3 SV=1		297160		334460	144020	161223		205969
A0A1S3ZEQ4	GDSL esterase/lipase At1g29670-like OS=Nicotiana tabacum OX=4097 GN=LOC107785876 PE=3 SV=1								967306
A0A1S3X2Z0	Triosephosphate isomerase, chloroplastic-like OS=Nicotiana tabacum OX=4097 GN=LOC107760622 PE=3 SV=1						896635
A0A1S3X4I9	2-methyl-6-phytyl-1,4-hydroquinone methyltransferase, chloroplastic-like OS=Nicotiana tabacum OX=4097 GN=LOC107760985 PE=3 SV=1	1.02032e+06	232014	1.03862e+06	309245	305548	742725	200661	584582
A0A1S3XAW1	60S ribosomal protein L11-1 OS=Nicotiana tabacum OX=4097 GN=LOC107763118 PE=1 SV=1		3.03073e+06	2.73477e+06	807928	1.70925e+06		245319	769943
A0A0R4X9V9	Epidermis-specific Secreted glycoprotein EP1-like OS=Nicotiana tabacum OX=4097 GN=MBL3 PE=2 SV=1		70990.9	1.46402e+07		1.13918e+07			410728
A0A1S4DL03	Large ribosomal subunit protein uL18c OS=Nicotiana tabacum OX=4097 GN=LOC107830818 PE=3 SV=1		982834	2.27027e+06	436453	910652	26534.9	224969	373603
A0A1S4CJD5	Sedoheptulose-1,7-bisphosphatase, chloroplastic-like OS=Nicotiana tabacum OX=4097 GN=LOC107819677 PE=3 SV=1		3.92851e+06	2.49449e+07	2.48074e+06	4.2851e+06		530637	1.07778e+06
A0A1S4CCG1	Large ribosomal subunit protein uL4c OS=Nicotiana tabacum OX=4097 GN=LOC107817573 PE=3 SV=1						1.61653e+06	34300.3
A0A1S4ABQ2	40S ribosomal protein S18-like OS=Nicotiana tabacum OX=4097 GN=LOC107795895 PE=3 SV=1	251351	2.66616e+06	911399	282427	950967			788632
A0A1S4BWG5	30S ribosomal protein S13, chloroplastic-like OS=Nicotiana tabacum OX=4097 GN=LOC107812601 PE=3 SV=1		1.7521e+06	1.13309e+06		716433		87461.9	377622
A0A1S3YP36	fructokinase OS=Nicotiana tabacum OX=4097 GN=LOC107778295 PE=3 SV=1		163822			111034			280682
A0A1S4C7A3	Mitochondrial dicarboxylate/tricarboxylate transporter DTC-like OS=Nicotiana tabacum OX=4097 GN=LOC107815847 PE=3 SV=1						1.00283e+06
A0A0M4JST5	ATP synthase protein MI25 OS=Nicotiana tabacum OX=4097 GN=atp4 PE=3 SV=1	321225	3.64486e+06	5.87762e+07	3.65456e+07	1.43324e+07		988779	2.34988e+06
A0A1S3X320	2-isopropylmalate synthase OS=Nicotiana tabacum OX=4097 GN=LOC107760648 PE=3 SV=1		101315					97937.1	163100
A0A1S3Z7K9	Aldehyde dehydrogenase family 2 member B4, mitochondrial-like isoform X1 OS=Nicotiana tabacum OX=4097 GN=LOC107783944 PE=3 SV=1		2.43946e+06	2.15564e+06	1.73266e+06	1.63426e+06	24189.8	894783	1.65517e+06
A0A1S3X559	Adenosylhomocysteinase OS=Nicotiana tabacum OX=4097 GN=LOC107761175 PE=3 SV=1		1.95426e+06	939700	251702	1.25931e+06		1.30847e+06	1.52766e+06
A0A1S3XLX4	Fruit protein pKIWI502-like OS=Nicotiana tabacum OX=4097 GN=LOC107766402 PE=4 SV=1		757838	210260	864795	433471	721699		1.18828e+06
A0A1S4AL04	Ferredoxin--nitrite reductase, chloroplastic-like isoform X1 OS=Nicotiana tabacum OX=4097 GN=LOC107798816 PE=3 SV=1		1.57613e+06	1.66106e+06	451631	494412		219305	496949
A0A1S4A0G1	Rhodanese-like domain-containing protein 9, chloroplastic OS=Nicotiana tabacum OX=4097 GN=LOC107792361 PE=4 SV=1		456741			431375		761678	1.16049e+06
A0A1S3Y7G1	8-hydroxygeraniol dehydrogenase-like OS=Nicotiana tabacum OX=4097 GN=LOC107772996 PE=4 SV=1		464628			294186		604921	423747
A0A1S3XB74	spermidine synthase OS=Nicotiana tabacum OX=4097 GN=LOC107763093 PE=3 SV=1		868897	351423					320028
A0A1S4A868	glutathione transferase OS=Nicotiana tabacum OX=4097 GN=LOC107794811 PE=3 SV=1		3.28625e+06
A0A1S3ZD62	Xyloglucan endotransglucosylase/hydrolase OS=Nicotiana tabacum OX=4097 GN=LOC107785465 PE=3 SV=1	142632	483898	555307	547305	304071		65375.6	155653
A0A1S4B7N5	catechol oxidase OS=Nicotiana tabacum OX=4097 GN=LOC107805360 PE=3 SV=1	154677	457192		976026	912203	644264	3.05849e+06	1.09891e+06
A0A1S3XQE4	allene-oxide cyclase OS=Nicotiana tabacum OX=4097 GN=LOC107767576 PE=3 SV=1		696228	2.2752e+06	1.5185e+06	1.25038e+06	374325		1.14357e+06
A0A1S3XVH1	Ribonuclease OS=Nicotiana tabacum OX=4097 GN=LOC107769187 PE=4 SV=1		648955			274406		1.17877e+06	1.22233e+06
A0A1S3XTT0	Uroporphyrinogen decarboxylase OS=Nicotiana tabacum OX=4097 GN=LOC107768723 PE=3 SV=1		403147	1.33155e+06	607349	477142			617547
A0A1S4AKW2	Delta-aminolevulinic acid dehydratase OS=Nicotiana tabacum OX=4097 GN=LOC107798564 PE=3 SV=1		190271		207843			178241	346215
A0A1S4ABJ7	Cysteine synthase OS=Nicotiana tabacum OX=4097 GN=LOC107795843 PE=3 SV=1		162985						192597
A0A1S3X3J1	Haloacid dehalogenase-like hydrolase domain-containing protein At3g48420 OS=Nicotiana tabacum OX=4097 GN=LOC107760931 PE=4 SV=1		1.39313e+06	2.85411e+06	1.71049e+06	770695		135977	724447
A0A1S3XJZ1	Plasma membrane ATPase OS=Nicotiana tabacum OX=4097 GN=LOC107765797 PE=3 SV=1		2.24631e+06	958425	511143	1.11719e+06		290256	480508
Q8H6P9	Ankyrin domain protein OS=Nicotiana tabacum OX=4097 GN=ANK1 PE=2 SV=1		348021			267507		32869.5	588453
A0A1S4AV90	60S acidic ribosomal protein P0 OS=Nicotiana tabacum OX=4097 GN=LOC107801773 PE=3 SV=1		5.93517e+06	4.6952e+06	1.426e+06	3.2448e+06		960695	1.71901e+06
A0A1S3Z662	60S ribosomal protein L13a-4-like OS=Nicotiana tabacum OX=4097 GN=LOC107783495 PE=3 SV=1		1.9662e+06			472671			202028
A0A1S3YNC8	PGR5-like protein 1A, chloroplastic OS=Nicotiana tabacum OX=4097 GN=LOC107778116 PE=4 SV=1								418453
A0A1S3XQR5	Fructose-bisphosphate aldolase OS=Nicotiana tabacum OX=4097 GN=LOC107767727 PE=3 SV=1	471664	899574	448301	103297	1.834e+06	2.29779e+06	35097.6	1.09294e+06
A0A1S4D6G2	glutamate-1-semialdehyde 2,1-aminomutase OS=Nicotiana tabacum OX=4097 GN=LOC107826543 PE=3 SV=1		168385	652533		103963		1.83705e+06	326143
A0A1S3XN01	Kirola-like OS=Nicotiana tabacum OX=4097 GN=LOC107766931 PE=4 SV=1		1.24042e+06						73656.7
A0A1S3Z143	2-hydroxyacyl-CoA lyase-like OS=Nicotiana tabacum OX=4097 GN=LOC107781829 PE=3 SV=1		106447						117514
A0A1S4BXU2	40S ribosomal protein S3-2-like OS=Nicotiana tabacum OX=4097 GN=LOC107813032 PE=1 SV=1	226167	1.55582e+06		454001	795426	37945.5	1.29247e+06	1.2207e+06
A0A1S4CMC2	Ketol-acid reductoisomerase OS=Nicotiana tabacum OX=4097 GN=LOC107820600 PE=3 SV=1		909995						507112
A0A1S4C8B7	Fasciclin-like arabinogalactan protein 1 OS=Nicotiana tabacum OX=4097 GN=LOC107816302 PE=3 SV=1		236470	2.0994e+06	112370	1.00485e+06			422833
A0A1S4AIC6	Beta-glucosidase 44-like OS=Nicotiana tabacum OX=4097 GN=LOC107797996 PE=3 SV=1		96416.9				1.08279e+06		55610.5
A0A1S3YP30	Proliferating cell nuclear antigen OS=Nicotiana tabacum OX=4097 GN=LOC107778290 PE=3 SV=1								884073
A0A1S3XFZ3	Protease HtpX homolog OS=Nicotiana tabacum OX=4097 GN=LOC107764622 PE=3 SV=1		605799						147920
A0A1S3Z1F3	glutamate synthase (ferredoxin) OS=Nicotiana tabacum OX=4097 GN=LOC107781744 PE=3 SV=1	176766	1.18135e+07	7.3582e+06	3.65894e+06	2.48917e+06	1.14065e+06	1.97239e+06	4.15726e+06
A0A1C8FVK7	Eukaryotic translation initiation factor 2 subunit alpha OS=Nicotiana tabacum OX=4097 GN=eIF2alpha PE=2 SV=1		801682					216830	393618
A0A1S4C6D1	Uncharacterized protein LOC107815685 OS=Nicotiana tabacum OX=4097 GN=LOC107815685 PE=4 SV=1		416216			221031	116533	719754	392206
A0A1S4BD70	26S protease regulatory subunit 7 homolog A-like OS=Nicotiana tabacum OX=4097 GN=LOC107807071 PE=3 SV=1				113729		398219
A0A1S3XT40	Light-induced protein, chloroplastic-like OS=Nicotiana tabacum OX=4097 GN=LOC107768503 PE=4 SV=1		791486	3.64967e+06	1.29331e+06	2.67967e+06		108170	828221
A0A1S3Y8R3	8-hydroxygeraniol dehydrogenase-like OS=Nicotiana tabacum OX=4097 GN=LOC107773552 PE=3 SV=1		264168	1.2019e+06	270416	359376		692798	916123
A0A1S3Y7T8	Sorbitol dehydrogenase OS=Nicotiana tabacum OX=4097 GN=LOC107773322 PE=3 SV=1		922541		327140	633211		126885	693794
A0A1S4BSM8	Betaine aldehyde dehydrogenase, chloroplastic-like isoform X1 OS=Nicotiana tabacum OX=4097 GN=LOC107811392 PE=3 SV=1		170030			188702	240338	588605	357322
A0A1S4BYT9	3-isopropylmalate dehydrogenase, chloroplastic-like OS=Nicotiana tabacum OX=4097 GN=LOC107813330 PE=3 SV=1		412756			172564		44477.8	498796
A0A1S3Z8Z5	3-isopropylmalate dehydrogenase OS=Nicotiana tabacum OX=4097 GN=LOC107784121 PE=3 SV=1		310953					148877	622525
A0A1S3Z8W5	Uncharacterized protein At2g34460, chloroplastic-like OS=Nicotiana tabacum OX=4097 GN=LOC107784248 PE=4 SV=1		311831			464184		122406	464429
A0A1S4AYZ7	hydroxymethylbilane synthase OS=Nicotiana tabacum OX=4097 GN=LOC107802823 PE=3 SV=1	921112	239721		143663	167660		475853	372020
A0A1S3Z9Z2	Histone H1-like OS=Nicotiana tabacum OX=4097 GN=LOC107784565 PE=3 SV=1	5.81728e+06	7.00723e+06	9.85916e+07	5.71862e+06	5.71612e+07	1.5057e+07	1.32222e+06	14155478
A0A1S3YHZ1	Protein THYLAKOID FORMATION1, chloroplastic OS=Nicotiana tabacum OX=4097 GN=LOC107776485 PE=3 SV=1		1.19365e+06	240443					692255
A0A140G1R3	Photosystem I P700 chlorophyll a apoprotein A1 OS=Nicotiana tabacum OX=4097 GN=psaA PE=3 SV=1	1.53465e+07					5.17025e+06	1.2676e+06
A0A1S3ZIM4	Aldose 1-epimerase OS=Nicotiana tabacum OX=4097 GN=LOC107787172 PE=3 SV=1		191102	2.45622e+06	290474	2.05423e+06			230732
V9TLJ9	12-oxophytodienoate reductase 1 OS=Nicotiana tabacum OX=4097 GN=OPR1 PE=2 SV=1		270929	488120		924857			387740
A0A1S4B8J4	GTP-binding protein TypA/BipA homolog OS=Nicotiana tabacum OX=4097 GN=LOC107805650 PE=4 SV=1		255644						352776
A0A1S4BJ58	Rubisco accumulation factor 2, chloroplastic-like OS=Nicotiana tabacum OX=4097 GN=LOC107808875 PE=4 SV=1		597466			391996			717286
A0A1S4BL57	Enoyl-[acyl-carrier-protein] reductase [NADH], chloroplastic-like OS=Nicotiana tabacum OX=4097 GN=LOC107809441 PE=3 SV=1		2.05501e+06	9.50184e+06	2.9839e+06	3.72875e+06		1.00413e+06	2406230
A0A1S4B0Y4	Uncharacterized isomerase BH0283-like isoform X1 OS=Nicotiana tabacum OX=4097 GN=LOC107803402 PE=3 SV=1		81470.1			128840			304470
A0A1S3XH01	Vesicle-associated membrane protein 714 isoform X1 OS=Nicotiana tabacum OX=4097 GN=LOC107765085 PE=3 SV=1		823275						107950
A0A1S4DKC9	Photosystem II stability/assembly factor OS=Nicotiana tabacum OX=4097 GN=LOC107830733 PE=3 SV=1		622973	389722	121398	765971		116768	960298
A0A1S3ZH74	26S proteasome non-ATPase regulatory subunit 11 homolog OS=Nicotiana tabacum OX=4097 GN=LOC107786727 PE=3 SV=1		460590			146305			214345
A0A1S3XWU4	Uncharacterized protein LOC107769471 OS=Nicotiana tabacum OX=4097 GN=LOC107769471 PE=4 SV=1	175409	873264	1.98911e+07	204025	3.32199e+06	36167.7	528408	567394
A0A1S3ZDZ0	Uncharacterized protein LOC107777085 OS=Nicotiana tabacum OX=4097 GN=LOC107785797 PE=4 SV=1		3.93489e+06	3.7168e+06	1.48933e+06	1.652e+06		781869	1840992
A0A1S4B2Z0	26S protease regulatory subunit 6A homolog OS=Nicotiana tabacum OX=4097 GN=LOC107803920 PE=3 SV=1		1.69528e+06			732333		183443	457385
A0A1S4AF86	aldehyde dehydrogenase (NAD(+)) OS=Nicotiana tabacum OX=4097 GN=LOC107796971 PE=3 SV=1		238830			550100		222290	414167
Q40545	Pyruvate kinase isozyme A, chloroplastic OS=Nicotiana tabacum OX=4097 PE=2 SV=1								1.72484e+06
A0A1S3YR78	Pyruvate kinase OS=Nicotiana tabacum OX=4097 GN=LOC107778911 PE=3 SV=1		347627			375822		35882.4	972957
A0A1S4AR76	Heat shock 70 kDa protein 15-like isoform X1 OS=Nicotiana tabacum OX=4097 GN=LOC107800496 PE=4 SV=1		971790			445211			1.19269e+06
A0A1S3X077	RNA helicase OS=Nicotiana tabacum OX=4097 GN=LOC107759702 PE=4 SV=1		1.46682e+06	454564	80796.8	416290		52303.1	697434
A0A1S3X4P8	Serine hydroxymethyltransferase OS=Nicotiana tabacum OX=4097 GN=LOC107761184 PE=3 SV=1		590746			453295		89244.7	839711
A0A1S4AZA4	Gamma aminobutyrate transaminase 1, mitochondrial isoform X1 OS=Nicotiana tabacum OX=4097 GN=LOC107802933 PE=3 SV=1		136260			145486			452717
A0A1S3YG63	monodehydroascorbate reductase (NADH) OS=Nicotiana tabacum OX=4097 GN=LOC107775678 PE=3 SV=1		1.58393e+06			609841		116002	376506
A0A1S4A3E3	UDP-glucose 6-dehydrogenase OS=Nicotiana tabacum OX=4097 GN=LOC107793291 PE=3 SV=1		522522	869839	257727	72017.9		399947	368085
A0A1S4CLI2	Long-chain-fatty-acid--CoA ligase OS=Nicotiana tabacum OX=4097 GN=LOC107820099 PE=3 SV=1	1.08239e+06	1.18764e+06		286299	548273		830459	1.52189e+06
A0A1S3ZUL4	26S proteasome non-ATPase regulatory subunit 14 homolog OS=Nicotiana tabacum OX=4097 GN=LOC107790582 PE=4 SV=1	432174	753357		123700	289817		79945.1	251999
A0A1S4BZ22	AAA-ATPase At3g28580-like OS=Nicotiana tabacum OX=4097 GN=LOC107813292 PE=3 SV=1		590138	245919	129068	76069.8	62301
A0A1S3YU75	Mitochondrial phosphate carrier protein 3, mitochondrial-like OS=Nicotiana tabacum OX=4097 GN=LOC107779610 PE=3 SV=1		569688						1.0103e+06
A0A1S4AEH4	3-phosphoshikimate 1-carboxyvinyltransferase OS=Nicotiana tabacum OX=4097 GN=LOC107796782 PE=3 SV=1							591156
A0A1S3WZJ6	Starch synthase, chloroplastic/amyloplastic OS=Nicotiana tabacum OX=4097 GN=LOC107759522 PE=3 SV=1		405254					47366.3	138624
A0A1S4D4C8	Glucose-6-phosphate isomerase OS=Nicotiana tabacum OX=4097 GN=LOC107825825 PE=3 SV=1		1.30589e+06			594032			555774
A0A1S4AGV0	Dihydrolipoamide acetyltransferase component of pyruvate dehydrogenase complex OS=Nicotiana tabacum OX=4097 GN=LOC107797489 PE=3 SV=1		2.70113e+06	4.07242e+06		2.89378e+06		138035	739118
A0A1S4A1U3	Diaminopimelate decarboxylase 1, chloroplastic-like OS=Nicotiana tabacum OX=4097 GN=LOC107792812 PE=3 SV=1		814430			266499		96911.2	498417
A0A1S3XQA4	Coatomer subunit delta OS=Nicotiana tabacum OX=4097 GN=LOC107767589 PE=3 SV=1		163056		160388	103036			404815
A0A1S3ZP75	Pectinesterase OS=Nicotiana tabacum OX=4097 GN=LOC107788953 PE=3 SV=1		1.87177e+06	1.37724e+07	1.79696e+06	9.57088e+06		78684.6	714676
A0A1S3ZE23	NADP-dependent glyceraldehyde-3-phosphate dehydrogenase OS=Nicotiana tabacum OX=4097 GN=LOC107785690 PE=3 SV=1		1.123e+06	2.60956e+06	769661	909015		310503	448287
A0A1S3XBR3	T-complex protein 1 subunit epsilon OS=Nicotiana tabacum OX=4097 GN=LOC107763390 PE=3 SV=1	196263	703237		141530	335398			331781
A0A1S3ZFE6	Catalase OS=Nicotiana tabacum OX=4097 GN=LOC107786140 PE=3 SV=1		3.00492e+06			749298		99458.8	202068
A0A1S3XQJ2	Pentatricopeptide repeat-containing protein At1g80880, mitochondrial-like OS=Nicotiana tabacum OX=4097 GN=LOC107767665 PE=3 SV=1		633551	1.48276e+06	668179	443789		497690	1.05625e+06
A0A1S3Z0H5	Lysosomal Pro-X carboxypeptidase-like isoform X1 OS=Nicotiana tabacum OX=4097 GN=LOC107781733 PE=3 SV=1		52512.9	2.32932e+06	138284	2.37659e+06		88930.9	706957
A0A1S3YIW3	Nucleolin 1-like isoform X1 OS=Nicotiana tabacum OX=4097 GN=LOC107776783 PE=4 SV=1		1.43473e+06			1.58381e+06			133490
A0A1S3XC61	Aspartyl protease family protein At5g10770-like OS=Nicotiana tabacum OX=4097 GN=LOC107763440 PE=3 SV=1		471145	669241		1.41628e+06		95974	305349
A0A1S4D2Z3	Uncharacterized protein ycf39-like isoform X1 OS=Nicotiana tabacum OX=4097 GN=LOC107825308 PE=4 SV=1		1.13567e+06	985017	507927	599909		95899.9	1.30717e+06
A0A1S3X1A6	Myosin-9-like OS=Nicotiana tabacum OX=4097 GN=LOC107759966 PE=4 SV=1		3.80406e+07	1.25384e+08	1.55581e+08	7.46337e+07			18166774
A0A1S3ZF58	Glucose-6-phosphate 1-dehydrogenase OS=Nicotiana tabacum OX=4097 GN=LOC107786177 PE=3 SV=1		769957		86784.9	328803			481978
A0A1S4DSB2	Cell division cycle protein 48 homolog OS=Nicotiana tabacum OX=4097 GN=LOC107832678 PE=3 SV=1	158805	415393			101113		1.82404e+06	335540
A0A1S3Y1R8	O-acyltransferase WSD1-like OS=Nicotiana tabacum OX=4097 GN=LOC107771242 PE=3 SV=1
A0A1S4ADE2	4-hydroxy-3-methylbut-2-en-1-yl diphosphate synthase (Ferredoxin), chloroplastic OS=Nicotiana tabacum OX=4097 GN=LOC107796388 PE=3 SV=1	367544	766692		169939	306685			253313
A0A1S4CPU2	RNA helicase OS=Nicotiana tabacum OX=4097 GN=LOC107821343 PE=3 SV=1		1.16376e+06			427230		73820.7	94987.8
A0A1S3ZUC8	Rhodanese-like domain-containing protein 4, chloroplastic OS=Nicotiana tabacum OX=4097 GN=LOC107790570 PE=4 SV=1		198485	402628	391915	205511		36527.9	426431
A0A1S4AIS8	Glutamate decarboxylase OS=Nicotiana tabacum OX=4097 GN=LOC107798147 PE=3 SV=1		832908			978834		192050	609648
A0A1S3Y751	phenylalanine--tRNA ligase OS=Nicotiana tabacum OX=4097 GN=LOC107773132 PE=3 SV=1		925883				39566.4	179730	463116
A0A1S3XBM4	phosphoenolpyruvate carboxylase OS=Nicotiana tabacum OX=4097 GN=LOC107763355 PE=3 SV=1		609135	7.0417e+06
A0A1S4BIC7	Probable inactive receptor kinase At1g48480 OS=Nicotiana tabacum OX=4097 GN=LOC107808619 PE=4 SV=1	290550		188627	80059.1	42693.5	572603		14457
A0A1S3Y9V3	Selenoprotein O OS=Nicotiana tabacum OX=4097 GN=LOC107773845 PE=3 SV=1	306983					971442
A0A1S4BZ24	Villin-3-like OS=Nicotiana tabacum OX=4097 GN=LOC107813400 PE=4 SV=1		468244	642266	573976	619088		225708	447997
A0A1S3YFH0	Uncharacterized protein LOC107775689 OS=Nicotiana tabacum OX=4097 GN=LOC107775689 PE=4 SV=1		1.66467e+06	5.80774e+07	1.97482e+07	8.72823e+06			524325
A0A1S4C9T0	Endoplasmin homolog OS=Nicotiana tabacum OX=4097 GN=LOC107816676 PE=3 SV=1		1.69155e+06						853544
A0A1S4B4A9	Mg-protoporphyrin IX chelatase OS=Nicotiana tabacum OX=4097 GN=LOC107804319 PE=3 SV=1	524259	463024	272284		161178		300323	240400
A0A1S3Y2A5	Coatomer subunit beta' OS=Nicotiana tabacum OX=4097 GN=LOC107771428 PE=3 SV=1		779562			310413			225912
A0A140G1R2	Photosystem I P700 chlorophyll a apoprotein A2 OS=Nicotiana tabacum OX=4097 GN=psaB PE=3 SV=1						4.25453e+06
A0A1S4A0N3	Bifunctional aspartokinase/homoserine dehydrogenase 1, chloroplastic-like OS=Nicotiana tabacum OX=4097 GN=LOC107792492 PE=3 SV=1		540227					440456	260880
A0A1S4B5E8	Alanine--tRNA ligase OS=Nicotiana tabacum OX=4097 GN=LOC107804690 PE=3 SV=1		101011	206342	164291	75652.8	38437.3	75148.6	428154
A0A1S4ADF0	Kinesin-like protein KCA2 OS=Nicotiana tabacum OX=4097 GN=LOC107796397 PE=3 SV=1		344307		167701	164975			200373
A0A1S4BHP4	26S proteasome non-ATPase regulatory subunit 1 homolog OS=Nicotiana tabacum OX=4097 GN=LOC107808390 PE=3 SV=1
A0A1S3XY58	Uncharacterized protein LOC107770039 OS=Nicotiana tabacum OX=4097 GN=LOC107770039 PE=4 SV=1						60946	572098	489894
A0A1S3ZQX9	Prolyl endopeptidase OS=Nicotiana tabacum OX=4097 GN=LOC107789482 PE=3 SV=1
A0A1S3ZLY3	Uncharacterized protein LOC107788201 isoform X1 OS=Nicotiana tabacum OX=4097 GN=LOC107788201 PE=4 SV=1				208527			246219	181007

## Sheet: imputed log trans_signi calcula
LOG(-P-value)	log2fc(RIP-EV)	Accession	Description	ev1	ev2	ev3	ripu1	ripu2	ripu3
1.05756	7.97757	K60_17800	sp=K60 phylotype=IIA type=	17.3386	17.5314	18.435	18.6938	29.0439	29.4999
2.2935	6.41332	P35476	Plastocyanin A'/A'' OS=Nicotiana tabacum OX=4097 PE=1 SV=1	15.4891	18.8507	16.0814	23.9092	23.5084	22.2435
2.22045	5.59825	Protein	sequence RipU-GFP in pB7FWG2 used as bait	26.279	24.33	27.8327	32.2733	31.6742	31.289
0.864176	3.98303	I7GVS5	Heat shock cognate 70 kDa protein 2-like OS=Nicotiana tabacum OX=4097 GN=NtHsp70 PE=2 SV=1	18.3406	24.707	24.7809	26.7678	26.1974	26.8124
1.14048	3.90792	A0A1S4AP80	Heat shock cognate 70 kDa protein 2-like OS=Nicotiana tabacum OX=4097 GN=LOC107799868 PE=3 SV=1	15.8817	15.1178	19.3301	22.2696	18.9596	20.8241
1.18254	3.45632	A0A1S3Y0W1	Uncharacterized protein LOC107771029 OS=Nicotiana tabacum OX=4097 GN=LOC107771029 PE=4 SV=1	15.6459	19.047	19.9319	21.4502	22.486	21.0576
0.92201	3.39571	A0A1S3XNP1	Polyubiquitin 11-like OS=Nicotiana tabacum OX=4097 GN=LOC107766892 PE=4 SV=1	16.3897	17.6541	21.0391	23.7865	20.8495	20.6341
0.749579	3.23621	A0A1S3XKS8	Heat shock cognate 70 kDa protein 2-like OS=Nicotiana tabacum OX=4097 GN=LOC107766295 PE=3 SV=1	15.8799	20.8143	21.853	21.7635	22.309	24.1833
0.643758	3.23413	A0A1S4AGC9	transketolase OS=Nicotiana tabacum OX=4097 GN=LOC107797391 PE=3 SV=1	14.4118	16.6577	17.8124	15.6458	22.5391	20.3994
0.660003	3.17708	A0A1S3YQB2	5-epiaristolochene synthase OS=Nicotiana tabacum OX=4097 GN=LOC107778627 PE=3 SV=1	14.1996	17.3824	18.5649	16.4817	22.2583	20.9382
0.725207	2.94008	P68158	Elongation factor Tu, chloroplastic OS=Nicotiana tabacum OX=4097 GN=TUFA PE=3 SV=1	14.6181	20.6255	17.0852	21.0504	20.9862	19.1124
0.745768	2.93774	A0A1S3YG99	Miraculin-like OS=Nicotiana tabacum OX=4097 GN=LOC107776011 PE=3 SV=1	19.5667	15.2605	21.3304	21.7384	21.3816	21.8508
0.972932	2.92125	A0A1S4BNY0	Chlorophyll a-b binding protein, chloroplastic OS=Nicotiana tabacum OX=4097 GN=LOC107810310 PE=3 SV=1	17.3679	21.3656	16.9542	21.4684	21.5256	21.4575
0.614599	2.89221	A0A076L4N7	40S ribosomal protein S13-like OS=Nicotiana tabacum OX=4097 GN=LOC107789702 PE=2 SV=1	15.4712	22.1256	16.3538	21.1385	21.2724	20.2163
1.37045	2.80097	A0A1S4BTZ7	Phosphoglycerate kinase OS=Nicotiana tabacum OX=4097 GN=LOC107811868 PE=3 SV=1	16.615	19.6495	17.2703	20.9182	20.8668	20.1527
0.508516	2.77179	A0A1S4CB32	Stromal 70 kDa heat shock-related protein, chloroplastic OS=Nicotiana tabacum OX=4097 GN=LOC107817083 PE=3 SV=1	15.774	19.9707	20.4875	25.1794	19.1005	20.2677
0.669425	2.76061	A0A140G1S1	ATP synthase CF1 epsilon subunit OS=Nicotiana tabacum OX=4097 GN=atpE PE=3 SV=1	15.2508	15.8728	16.2757	22.2195	16.2937	17.1679
0.357857	2.75103	A0A1S3XBL8	Protein plastid transcriptionally active 16, chloroplastic-like isoform X1 OS=Nicotiana tabacum OX=4097 GN=LOC107763187 PE=4 SV=1	14.6325	19.9698	20.5188	15.9779	24.2601	23.1363
1.07213	2.70033	A0A1S3ZYH7	Elongation factor 1-delta 1-like isoform X1 OS=Nicotiana tabacum OX=4097 GN=LOC107791787 PE=3 SV=1	14.9439	18.6557	17.1797	20.6003	19.1765	19.1035
1.4045	2.64759	A0A1S4B7N5	catechol oxidase OS=Nicotiana tabacum OX=4097 GN=LOC107805360 PE=3 SV=1	17.2389	18.8024	16.9252	19.2973	21.5444	20.0676
0.377517	2.5952	A0A1S3Y1E2	ATP-dependent Clp protease ATP-binding subunit ClpA homolog CD4B, chloroplastic-like OS=Nicotiana tabacum OX=4097 GN=LOC107771216 PE=3 SV=1	14.8266	24.3221	21.1725	21.3027	23.0664	23.7377
0.929149	2.59362	A0A1S3XCT6	Serine hydroxymethyltransferase OS=Nicotiana tabacum OX=4097 GN=LOC107763666 PE=3 SV=1	15.4893	19.081	15.3447	19.6453	19.7309	18.3197
0.637324	2.54193	A0A1S4AGN4	GDP-mannose 3,5-epimerase 1-like OS=Nicotiana tabacum OX=4097 GN=LOC107797479 PE=3 SV=1	16.5074	14.9175	16.9166	15.2793	20.1389	20.5489
0.341306	2.51907	A0A1S4CK04	ATP synthase subunit beta OS=Nicotiana tabacum OX=4097 GN=LOC107819718 PE=3 SV=1	15.8861	24.7118	23.3727	21.1808	24.9961	25.3509
1.88853	2.5045	A0A1S4CSA5	ATP synthase delta chain, chloroplastic OS=Nicotiana tabacum OX=4097 GN=LOC107821979 PE=3 SV=1	20.6443	19.2052	20.296	21.7684	23.0198	22.8708
0.777022	2.50169	A0A1S4ATB8	Glyceraldehyde-3-phosphate dehydrogenase OS=Nicotiana tabacum OX=4097 GN=LOC107801158 PE=3 SV=1	15.5395	20.0388	18.6554	21.8697	20.1507	19.7183
0.309974	2.49554	A0A1S4B5W8	Actin-97-like OS=Nicotiana tabacum OX=4097 GN=LOC107804820 PE=3 SV=1	15.386	24.8051	25.2393	22.9988	24.6398	25.2785
0.770257	2.40131	A0A1S4D206	Annexin OS=Nicotiana tabacum OX=4097 GN=LOC107825155 PE=3 SV=1	16.6097	20.6566	20.7542	20.8549	22.1714	22.1981
0.367982	2.36988	A0A1S4BNL9	Photosystem II 10 kDa polypeptide, chloroplastic OS=Nicotiana tabacum OX=4097 GN=LOC107810205 PE=3 SV=1	15.5215	22.671	23.2486	20.8115	23.5301	24.2092
0.972065	2.36952	A0A1S4A9L3	Uncharacterized protein At1g32220, chloroplastic-like isoform X1 OS=Nicotiana tabacum OX=4097 GN=LOC107795245 PE=4 SV=1	15.454	18.8711	18.5239	19.9612	19.3857	20.6107
0.670983	2.33487	A0A1S4ALM3	Ubiquitin-40S ribosomal protein S27a-like OS=Nicotiana tabacum OX=4097 GN=LOC107799069 PE=3 SV=1	20.4404	24.4035	25.5462	25.3532	25.6316	26.41
0.676094	2.29311	A0A1S3YVD0	Photosystem I reaction center subunit II, chloroplastic OS=Nicotiana tabacum OX=4097 GN=LOC107779933 PE=3 SV=1	16.4688	20.4767	20.8992	22.2166	20.3419	22.1655
0.847481	2.21027	A0A1S4D3A6	NADPH-protochlorophyllide oxidoreductase OS=Nicotiana tabacum OX=4097 GN=LOC107825540 PE=3 SV=1	16.9193	20.6568	17.9884	21.6632	20.0539	20.4783
0.949067	2.20094	A0A1S3XRT7	ATP synthase subunit gamma, mitochondrial OS=Nicotiana tabacum OX=4097 GN=LOC107768003 PE=3 SV=1	15.1186	18.8421	17.3356	19.2867	19.4624	19.1499
0.353291	2.18271	A0A1S3XJD3	Photosystem I reaction center subunit III OS=Nicotiana tabacum OX=4097 GN=LOC107765837 PE=3 SV=1	15.0697	22.2753	22.2531	22.7429	20.2264	23.177
0.555895	2.15851	A0A1S4AHG8	Chaperonin 60 subunit beta 2, chloroplastic-like OS=Nicotiana tabacum OX=4097 GN=LOC107797700 PE=3 SV=1	16.179	21.9359	19.5755	21.1391	20.8328	22.1941
0.353478	2.1451	A0A1S4CPT1	Probable inactive receptor kinase At2g26730 OS=Nicotiana tabacum OX=4097 GN=LOC107821089 PE=4 SV=1	17.3736	17.0102	18.2841	24.6649	16.786	17.6523
0.717706	2.13734	A0A1S3XHP3	ATP-dependent Clp protease proteolytic subunit OS=Nicotiana tabacum OX=4097 GN=LOC107765360 PE=3 SV=1	15.7395	18.9412	19.5698	19.0085	21.3166	20.3375
0.584699	2.09458	A0A1S4BLG0	Uncharacterized protein C167.05-like OS=Nicotiana tabacum OX=4097 GN=LOC107809547 PE=4 SV=1	15.3218	14.4151	17.7664	16.0574	20.29	17.4395
0.517399	2.08487	A0A1S3Y1I0	40S ribosomal protein S16-like OS=Nicotiana tabacum OX=4097 GN=LOC107771141 PE=3 SV=1	15.8016	21.5018	16.8968	20.6387	20.146	19.6702
0.411124	2.07524	A0A1S3ZAB7	Guanine nucleotide-binding protein subunit beta-like protein OS=Nicotiana tabacum OX=4097 GN=LOC107784677 PE=3 SV=1	14.6905	22.0189	19.121	20.5459	20.351	21.1592
0.563599	2.06502	A0A1S4AWD0	Thylakoid lumenal protein TL20.3, chloroplastic-like OS=Nicotiana tabacum OX=4097 GN=LOC107802008 PE=4 SV=1	15.6648	15.4851	16.803	15.1407	20.5449	18.4623
0.779829	2.06031	A0A1S3XY58	Uncharacterized protein LOC107770039 OS=Nicotiana tabacum OX=4097 GN=LOC107770039 PE=4 SV=1	17.0737	14.9004	15.7682	15.8952	19.1259	18.9021
0.349045	2.00847	A0A1S3XFT6	Glyceraldehyde-3-phosphate dehydrogenase OS=Nicotiana tabacum OX=4097 GN=LOC107764636 PE=3 SV=1	15.6738	22.5503	22.0583	20.3169	22.9465	23.0443
0.577363	1.98682	A0A1S4CHI1	Acetyl-CoA acetyltransferase, cytosolic 1-like OS=Nicotiana tabacum OX=4097 GN=LOC107819092 PE=3 SV=1	17.7025	21.7055	17.1492	19.9367	20.7846	21.7962
0.543932	1.96027	Q9XG68	Cell division protein FtsZ homolog 1, chloroplastic-like OS=Nicotiana tabacum OX=4097 GN=FtsZ PE=2 SV=1	14.3269	14.4244	17.1946	14.7728	18.0168	19.0371
0.464207	1.9436	A0A1S4A196	Peptidyl-prolyl cis-trans isomerase OS=Nicotiana tabacum OX=4097 GN=LOC107792692 PE=3 SV=1	16.6724	22.2718	20.4157	22.3428	20.2353	22.6126
0.932495	1.91324	A0A1S3Z105	ATP synthase subunit b', chloroplastic-like OS=Nicotiana tabacum OX=4097 GN=LOC107781811 PE=3 SV=1	17.4115	19.6951	16.891	20.4371	20.2234	19.0767
0.591308	1.91159	A0A1S3YLJ1	Glyoxylate/succinic semialdehyde reductase 1-like OS=Nicotiana tabacum OX=4097 GN=LOC107777564 PE=3 SV=1	15.5634	14.951	17.5646	20.3574	16.7102	16.7463
0.205225	1.90108	A0A1S4BJB5	Peroxidase OS=Nicotiana tabacum OX=4097 GN=LOC107808896 PE=3 SV=1	16.0253	13.6693	24.3893	22.726	17.625	19.4361
0.486636	1.89798	A0A140G1Q8	Photosystem II CP43 reaction center protein OS=Nicotiana tabacum OX=4097 GN=psbC PE=3 SV=1	19.0808	24.1989	24.0579	23.9035	24.5506	24.5775
0.303351	1.89516	A0A1S4BAT9	alanine transaminase OS=Nicotiana tabacum OX=4097 GN=LOC107806358 PE=3 SV=1	14.7542	22.9714	19.1107	21.959	19.0394	21.5233
0.534112	1.88315	A0A1S3ZAW0	Heat shock protein 90-5, chloroplastic-like OS=Nicotiana tabacum OX=4097 GN=LOC107784815 PE=3 SV=1	16.2792	21.1128	20.6353	20.7949	21.556	21.3259
0.26719	1.84723	A0A1S3Z059	ADP-ribosylation factor OS=Nicotiana tabacum OX=4097 GN=LOC107781720 PE=3 SV=1	15.6295	22.9692	23.7142	21.0498	22.3492	24.4557
0.520933	1.84237	A0A1S3Y0T4	Elongation factor 2 OS=Nicotiana tabacum OX=4097 GN=LOC107770769 PE=4 SV=1	18.2159	22.9782	21.9035	21.7624	23.7061	23.1562
0.391933	1.84143	A0A1S4B8T4	ATP-dependent zinc metalloprotease FTSH, chloroplastic OS=Nicotiana tabacum OX=4097 GN=LOC107805643 PE=3 SV=1	15.7297	22.1309	17.4742	19.2505	20.996	20.6126
0.266627	1.80059	A0A1S3X711	Phosphoribulokinase OS=Nicotiana tabacum OX=4097 GN=LOC107761746 PE=3 SV=1	14.9176	21.7472	22.0372	23.621	18.8952	21.5876
0.304416	1.78877	A0A140G1P8	ATP synthase CF0 B subunit OS=Nicotiana tabacum OX=4097 GN=atpF PE=3 SV=1	15.1022	22.8379	20.8244	20.2995	21.4845	22.3469
0.392244	1.74817	A0A140G1R6	Small ribosomal subunit protein uS4c OS=Nicotiana tabacum OX=4097 GN=rps4 PE=3 SV=1	15.9623	22.2137	20.3706	21.149	20.7868	21.8554
0.596026	1.74235	A0A1S4A0G1	Rhodanese-like domain-containing protein 9, chloroplastic OS=Nicotiana tabacum OX=4097 GN=LOC107792361 PE=4 SV=1	15.6616	18.801	17.0652	17.0697	19.5388	20.1463
0.394222	1.73988	A0A1S4D047	Histone H2B OS=Nicotiana tabacum OX=4097 GN=LOC107824404 PE=3 SV=1	17.9524	23.6257	23.3201	23.6547	22.8056	23.6574
0.37917	1.73188	A0A140G1X0	Photosystem I iron-sulfur center OS=Nicotiana tabacum OX=4097 GN=psaC PE=3 SV=1	16.1152	20.4685	21.1945	22.0164	18.834	22.1234
0.400886	1.68977	A0A1S3Z100	Calcium sensing receptor, chloroplastic-like OS=Nicotiana tabacum OX=4097 GN=LOC107781793 PE=4 SV=1	19.9918	15.88	17.3182	17.6206	21.9842	18.6546
0.294534	1.66355	A0A1S3XPW7	Photosystem I subunit O-like OS=Nicotiana tabacum OX=4097 GN=LOC107767419 PE=4 SV=1	15.6729	19.506	17.9597	15.3843	21.5729	21.172
0.394907	1.65464	A0A1S4DJC0	geranylgeranyl diphosphate reductase OS=Nicotiana tabacum OX=4097 GN=LOC107830453 PE=3 SV=1	14.9887	18.7771	16.7054	16.4471	17.8491	21.1389
0.293997	1.61876	A0A140G1R2	Photosystem I P700 chlorophyll a apoprotein A2 OS=Nicotiana tabacum OX=4097 GN=psaB PE=3 SV=1	15.3901	16.0948	16.4872	22.0206	15.2583	15.5495
0.415097	1.59725	A0A1S3ZL41	D-3-phosphoglycerate dehydrogenase OS=Nicotiana tabacum OX=4097 GN=LOC107787868 PE=3 SV=1	15.1837	20.5855	18.1971	18.6238	19.9282	20.2061
0.460443	1.59474	A0A1S3XQ21	superoxide dismutase OS=Nicotiana tabacum OX=4097 GN=LOC107767528 PE=3 SV=1	16.0893	14.5135	17.5065	20.0441	16.7448	16.1046
0.330714	1.59273	H9CCH7	3-oxoacyl-[acyl-carrier-protein] reductase OS=Nicotiana tabacum OX=4097 GN=KAR PE=2 SV=1	15.5837	20.4378	21.3399	18.9941	21.5497	21.5956
0.429937	1.5865	A0A1S3Y8Q8	Tubulin alpha chain OS=Nicotiana tabacum OX=4097 GN=LOC107773558 PE=3 SV=1	14.8331	19.9191	16.7331	19.7442	17.9016	18.599
0.768264	1.55928	A9YTW5	Putative red chlorophyll catabolite reductase OS=Nicotiana tabacum OX=4097 GN=LOC107825518 PE=2 SV=1	16.5393	16.7386	17.535	18.0635	20.1973	17.23
0.303136	1.55784	Q75ZE5	14-3-3 a-1 protein OS=Nicotiana tabacum OX=4097 GN=14-3-3 a-1 PE=2 SV=1	14.9058	20.5846	20.975	21.4659	19.007	20.6659
0.369992	1.54417	A0A1S4A1Q4	RuBisCO large subunit-binding protein subunit beta, chloroplastic-like OS=Nicotiana tabacum OX=4097 GN=LOC107792808 PE=3 SV=1	16.16	21.3239	18.2344	18.4997	21.5874	20.2637
0.399273	1.53458	A0A1S4B7D0	Glycine cleavage system H protein OS=Nicotiana tabacum OX=4097 GN=LOC107805221 PE=3 SV=1	19.1772	20.3591	16.1281	21.2175	18.0376	21.013
0.411031	1.49514	A0A1S3XQG2	60S acidic ribosomal protein P1-like OS=Nicotiana tabacum OX=4097 GN=LOC107767644 PE=3 SV=1	14.9518	16.3999	15.509	20.016	15.0975	16.2326
0.515225	1.49	A0A1S4DRV5	Photosystem II repair protein PSB27-H1, chloroplastic-like OS=Nicotiana tabacum OX=4097 GN=LOC107832794 PE=3 SV=1	16.8095	16.1637	19.9935	18.2977	19.2776	19.8614
0.294492	1.47458	Q0PWS6	Chlorophyll a-b binding protein, chloroplastic OS=Nicotiana tabacum OX=4097 GN=Lhcb6 PE=2 SV=1	14.8489	15.3772	16.5766	20.8628	14.2839	16.0798
0.473396	1.47281	A0A1S4DBP8	Thioredoxin-1-like OS=Nicotiana tabacum OX=4097 GN=LOC107828114 PE=4 SV=1	18.8927	22.0612	18.6817	19.8388	21.7107	22.5044
0.346545	1.42972	A0A1S4AQ07	30S ribosomal protein S1, chloroplastic-like OS=Nicotiana tabacum OX=4097 GN=LOC107800017 PE=3 SV=1	17.26	23.0688	20.4068	21.1151	21.66	22.2496
0.291941	1.40628	A0A1S4BN22	S-adenosylmethionine synthase OS=Nicotiana tabacum OX=4097 GN=LOC107810046 PE=3 SV=1	15.5856	21.7445	18.2237	20.369	18.3966	21.0069
0.298969	1.39549	A0A1S4A4Z4	Thioredoxin-like protein CDSP32, chloroplastic OS=Nicotiana tabacum OX=4097 GN=LOC107793787 PE=4 SV=1	15.4113	21.2056	20.943	20.734	20.281	20.7314
0.355356	1.367	A0A1S3YLV9	Nucleoid-associated protein At4g30620, chloroplastic-like OS=Nicotiana tabacum OX=4097 GN=LOC107777475 PE=4 SV=1	14.8079	19.2467	15.3619	16.4298	17.9555	19.1322
0.57939	1.3173	A0A140G1P7	ATP synthase subunit alpha OS=Nicotiana tabacum OX=4097 GN=atpA PE=3 SV=1	24.9433	27.3243	27.9478	27.2687	28.132	28.7666
0.555599	1.2931	A0A140G1U3	Photosystem II CP47 reaction center protein OS=Nicotiana tabacum OX=4097 GN=psbB PE=3 SV=1	20.9428	23.1424	23.7638	25.0529	23.4553	23.22
0.231316	1.29183	A0A1S4D7A4	RuBisCO large subunit-binding protein subunit alpha OS=Nicotiana tabacum OX=4097 GN=LOC107826800 PE=3 SV=1	18.0721	24.2764	24.3938	22.2624	23.8722	24.4832
0.264037	1.2795	A0A1S4ANY9	Cell division protein FtsZ homolog 2-1, chloroplastic-like OS=Nicotiana tabacum OX=4097 GN=LOC107799818 PE=3 SV=1	15.9931	19.3644	17.3684	15.5652	20.0155	20.9837
0.23652	1.26456	A0A1S4AIH6	phosphoglucomutase (alpha-D-glucose-1,6-bisphosphate-dependent) OS=Nicotiana tabacum OX=4097 GN=LOC107798006 PE=4 SV=1	16.0713	20.2269	19.2167	16.3966	21.6545	21.2576
0.156278	1.24778	A0A1S3YUW3	Chloroplast stem-loop binding protein of 41 kDa b, chloroplastic-like OS=Nicotiana tabacum OX=4097 GN=LOC107779937 PE=4 SV=1	15.6083	25.4535	22.0072	22.4178	20.845	23.5495
0.476834	1.18833	A0A1S4BT19	glutathione transferase OS=Nicotiana tabacum OX=4097 GN=LOC107811585 PE=3 SV=1	16.4054	17.7002	19.1886	17.549	19.9561	19.3541
1.45701	1.18791	A0A1S4BSM8	Betaine aldehyde dehydrogenase, chloroplastic-like isoform X1 OS=Nicotiana tabacum OX=4097 GN=LOC107811392 PE=3 SV=1	17.1897	17.3754	17.3597	17.8747	19.1669	18.4469
0.637601	1.17763	A0A140G1S2	ATP synthase subunit beta OS=Nicotiana tabacum OX=4097 GN=atpB PE=3 SV=1	25.3979	25.7408	27.678	26.5781	27.9061	27.8652
0.424149	1.17074	A0A1S3Y7G1	8-hydroxygeraniol dehydrogenase-like OS=Nicotiana tabacum OX=4097 GN=LOC107772996 PE=4 SV=1	16.0947	18.8257	16.1716	16.705	19.2064	18.6928
0.191731	1.11369	A0A1S4B036	30S ribosomal protein S10, chloroplastic-like OS=Nicotiana tabacum OX=4097 GN=LOC107803063 PE=3 SV=1	15.2568	21.6489	21.5258	19.1963	21.0877	21.4885
0.185767	1.11142	A0A1S3ZAU1	Glycine-rich RNA-binding protein-like OS=Nicotiana tabacum OX=4097 GN=LOC107784861 PE=4 SV=1	15.5433	14.3524	18.8306	20.5483	14.1394	17.3728
0.130218	1.0989	A0A1S3XUL6	PSI-K OS=Nicotiana tabacum OX=4097 GN=LOC107768914 PE=3 SV=1	15.7878	23.0317	22.6297	17.5375	23.56	23.6484
0.195004	1.09595	A0A140G1Q7	Photosystem II D2 protein OS=Nicotiana tabacum OX=4097 GN=psbD PE=3 SV=1	18.1864	23.901	24.8185	24.1632	22.2305	23.8
0.923466	1.09094	A0A1S4CEW8	Chlorophyll a-b binding protein, chloroplastic OS=Nicotiana tabacum OX=4097 GN=LOC107818087 PE=3 SV=1	24.6514	26.0644	25.8423	25.9638	27.0856	26.7815
0.212437	1.09046	A0A1S3YPT0	60S ribosomal protein L10-like OS=Nicotiana tabacum OX=4097 GN=LOC107778281 PE=3 SV=1	14.8061	15.5667	18.3429	20.6452	15.2387	16.1033
0.235126	1.0616	A0A1S4BUF1	ADP/ATP translocase OS=Nicotiana tabacum OX=4097 GN=LOC107811966 PE=3 SV=1	16.1742	20.708	20.5114	21.1602	18.233	21.1852
0.268401	1.06044	A0A0M4JJI5	ATP synthase subunit alpha OS=Nicotiana tabacum OX=4097 GN=atp1 PE=3 SV=1	19.4214	24.5274	23.2296	22.6912	23.7084	23.9602
0.455063	1.05767	A0A1S4AKW2	Delta-aminolevulinic acid dehydratase OS=Nicotiana tabacum OX=4097 GN=LOC107798564 PE=3 SV=1	14.7291	17.5377	17.1187	16.7137	17.4435	18.4013
0.20529	1.01228	A0A1S3ZY31	Elongation factor 1-alpha OS=Nicotiana tabacum OX=4097 GN=LOC107791623 PE=3 SV=1	22.2412	27.3075	27.2481	24.8553	27.1435	27.8349
0.394331	0.995031	A0A1S4CQD2	alanine transaminase OS=Nicotiana tabacum OX=4097 GN=LOC107821527 PE=3 SV=1	16.5981	19.626	18.8726	19.0518	18.5924	20.4376
0.248008	0.988944	A0A1S3ZEQ4	GDSL esterase/lipase At1g29670-like OS=Nicotiana tabacum OX=4097 GN=LOC107785876 PE=3 SV=1	15.7278	15.4146	16.837	16.3064	14.7562	19.8836
0.256547	0.988289	A0A1S4AE99	Glyceraldehyde-3-phosphate dehydrogenase OS=Nicotiana tabacum OX=4097 GN=LOC107796678 PE=3 SV=1	20.9297	26.0921	23.4649	23.8307	24.5763	25.0447
0.544082	0.984511	A0A1S3YM69	ATP-dependent RNA helicase OS=Nicotiana tabacum OX=4097 GN=LOC107777566 PE=3 SV=1	20.612	23.3298	22.1688	23.3009	22.8941	22.8692
0.26964	0.979355	A0A1S3XU44	Carbonic anhydrase OS=Nicotiana tabacum OX=4097 GN=LOC107768773 PE=3 SV=1	23.6686	27.7944	27.3003	25.9353	27.9111	27.8549
0.283272	0.977907	A0A1S3WYG6	L-ascorbate peroxidase 1, cytosolic OS=Nicotiana tabacum OX=4097 GN=LOC107759348 PE=3 SV=1	15.3676	15.2472	18.1661	19.2112	16.6509	15.8524
0.162017	0.970079	Q40545	Pyruvate kinase isozyme A, chloroplastic OS=Nicotiana tabacum OX=4097 PE=2 SV=1	14.5907	15.912	17.576	16.7374	13.5336	20.718
0.497606	0.967662	A0A1S3XCY5	beta-ketoacyl-[acyl-carrier-protein] synthase I OS=Nicotiana tabacum OX=4097 GN=LOC107763810 PE=3 SV=1	19.972	18.629	18.0971	21.1274	19.4293	19.0443
0.231597	0.96508	P93343	14-3-3-like protein C OS=Nicotiana tabacum OX=4097 PE=1 SV=1	19.0843	23.8438	24.1075	23.2463	23.1973	23.4873
0.367846	0.959513	A0A1S4CKB3	Ribulose bisphosphate carboxylase/oxygenase activase, chloroplastic OS=Nicotiana tabacum OX=4097 GN=LOC107819807 PE=3 SV=1	23.1762	25.2426	25.0805	23.7389	26.4897	26.1492
0.254419	0.954228	A0A1S4C7A3	Mitochondrial dicarboxylate/tricarboxylate transporter DTC-like OS=Nicotiana tabacum OX=4097 GN=LOC107815847 PE=3 SV=1	15.6962	16.0489	18.3257	19.9356	15.6726	17.3252
0.156805	0.9261	A0A1S3XGB4	60S ribosomal protein L13 OS=Nicotiana tabacum OX=4097 GN=LOC107764897 PE=3 SV=1	15.2514	22.5179	18.1081	20.5	18.3026	19.853
0.201823	0.909782	A0A1S3YP30	Proliferating cell nuclear antigen OS=Nicotiana tabacum OX=4097 GN=LOC107778290 PE=3 SV=1	15.9686	14.3458	16.9214	15.5111	14.7002	19.7538
0.543755	0.898857	A0A1S3XH72	Elongation factor 1-gamma 2-like isoform X2 OS=Nicotiana tabacum OX=4097 GN=LOC107765173 PE=4 SV=1	19.9162	21.0889	19.0685	20.335	20.6591	21.776
0.155736	0.896233	P69249	Ribulose bisphosphate carboxylase small subunit, chloroplastic OS=Nicotiana tabacum OX=4097 GN=RBCS PE=1 SV=1	22.7655	29.5487	28.8059	27.6455	27.9876	28.1758
0.214799	0.861439	A0A1S4DEX9	UDP-glucuronate decarboxylase OS=Nicotiana tabacum OX=4097 GN=LOC107829088 PE=3 SV=1	15.2883	14.2863	16.1011	14.0688	15.2505	18.9406
0.839671	0.857166	A0A1S3ZA20	Chlorophyll a-b binding protein, chloroplastic OS=Nicotiana tabacum OX=4097 GN=LOC107784622 PE=3 SV=1	22.1472	23.1438	22.7759	23.1399	23.2056	24.2929
0.15541	0.848682	A0A1S3ZDI1	transketolase OS=Nicotiana tabacum OX=4097 GN=LOC107785488 PE=3 SV=1	21.3665	26.2052	26.5864	23.281	26.3473	27.076
0.129552	0.837138	A0A1S3X7A0	40S ribosomal protein S9-2 OS=Nicotiana tabacum OX=4097 GN=LOC107761978 PE=3 SV=1	14.568	21.393	17.3674	16.0155	20.1642	19.6601
0.160329	0.834962	A0A1S4CCG1	Large ribosomal subunit protein uL4c OS=Nicotiana tabacum OX=4097 GN=LOC107817573 PE=3 SV=1	14.5918	16.971	17.3196	20.6245	15.0659	15.6968
0.11216	0.832728	A0A1S4CQA0	Pyruvate kinase OS=Nicotiana tabacum OX=4097 GN=LOC107821513 PE=3 SV=1	17.5085	20.5049	18.365	14.6389	22.947	21.2907
0.184669	0.823095	A0A1S4ANB9	(S)-2-hydroxy-acid oxidase OS=Nicotiana tabacum OX=4097 GN=LOC107799508 PE=3 SV=1	20.8742	25.95	25.9579	24.7927	25.1412	25.3176
0.191253	0.802171	A0A1S4C6D1	Uncharacterized protein LOC107815685 OS=Nicotiana tabacum OX=4097 GN=LOC107815685 PE=4 SV=1	14.6814	18.667	19.1139	16.8304	19.4571	18.5813
0.262657	0.793491	A0A1S4DBQ6	Glyceraldehyde-3-phosphate dehydrogenase OS=Nicotiana tabacum OX=4097 GN=LOC107828122 PE=3 SV=1	22.7469	25.7932	24.993	23.7316	26.1708	26.0111
0.110495	0.791312	A0A1S3YX67	40S ribosomal protein S10-1-like OS=Nicotiana tabacum OX=4097 GN=LOC107780640 PE=3 SV=1	15.0972	20.9664	16.1804	20.5696	14.5324	19.5159
0.109966	0.788359	A0A1S4BI32	ACT domain-containing protein ACR OS=Nicotiana tabacum OX=4097 GN=LOC107808454 PE=4 SV=1	17.2145	22.3505	16.6033	15.8306	21.1146	21.5882
0.197575	0.774373	Q8VXC9	Tubulin alpha chain OS=Nicotiana tabacum OX=4097 GN=tubA3 PE=2 SV=1	19.8152	24.9701	22.8979	23.6695	23.1116	23.2253
0.181353	0.77192	A0A1S3ZK73	40S ribosomal protein S25 OS=Nicotiana tabacum OX=4097 GN=LOC107787568 PE=3 SV=1	16.4586	15.6518	17.6427	20.3745	15.6455	16.0488
0.10288	0.767761	A0A1S4CVZ3	Elongation factor G, chloroplastic OS=Nicotiana tabacum OX=4097 GN=LOC107823197 PE=3 SV=1	14.9303	21.8522	18.319	15.6474	20.1594	21.5979
0.140251	0.743513	A0A1S4ASP4	Alpha-xylosidase 1-like OS=Nicotiana tabacum OX=4097 GN=LOC107800803 PE=3 SV=1	20.0238	19.7335	25.7097	22.1242	22.5614	23.0118
0.165897	0.677844	A0A1S3XLX4	Fruit protein pKIWI502-like OS=Nicotiana tabacum OX=4097 GN=LOC107766402 PE=4 SV=1	16.488	19.5315	17.6818	19.461	16.0934	20.1804
0.103466	0.674435	A0A1S3YRG8	ATP citrate synthase OS=Nicotiana tabacum OX=4097 GN=LOC107778993 PE=4 SV=1	14.0075	20.3812	18.1048	15.8819	17.8534	20.7815
0.181964	0.666838	A0A1S4AGF4	Delta-1-pyrroline-5-carboxylate synthase OS=Nicotiana tabacum OX=4097 GN=LOC107797411 PE=3 SV=1	16.8398	20.6292	16.311	18.8549	17.969	18.9566
0.426961	0.64669	A0A1S4AKW3	Ribulose bisphosphate carboxylase/oxygenase activase, chloroplastic OS=Nicotiana tabacum OX=4097 GN=LOC107798764 PE=3 SV=1	26.0452	27.8424	27.249	26.9643	28.1982	27.9141
0.121106	0.620694	A0A1S3XVH1	Ribonuclease OS=Nicotiana tabacum OX=4097 GN=LOC107769187 PE=4 SV=1	16.6256	19.3078	17.6899	15.0953	20.1689	20.2212
0.157199	0.62053	A0A1S3ZEH0	Serine hydroxymethyltransferase OS=Nicotiana tabacum OX=4097 GN=LOC107785928 PE=3 SV=1	21.4711	25.4159	25.5442	23.5693	25.0044	25.7191
0.145358	0.599589	A0A1S4ANZ6	40S ribosomal protein S28-like OS=Nicotiana tabacum OX=4097 GN=LOC107799618 PE=3 SV=1	15.9946	18.0997	20.1798	20.4561	18.3827	17.2342
0.0596113	0.597633	A0A1S4D357	Histone H4 OS=Nicotiana tabacum OX=4097 GN=LOC107825453 PE=3 SV=1	15.6783	26.0502	25.9402	23.124	22.3265	24.0111
0.0976597	0.583199	A0A1S4C0F0	Peroxidase OS=Nicotiana tabacum OX=4097 GN=LOC107813838 PE=3 SV=1	23.096	19.106	26.4193	23.3759	22.9377	24.0573
0.0844436	0.573792	A0A1S4AHL1	5-methyltetrahydropteroyltriglutamate--homocysteine S-methyltransferase OS=Nicotiana tabacum OX=4097 GN=LOC107797732 PE=3 SV=1	18.4243	25.0801	25.0796	21.6097	24.0069	24.6888
0.159004	0.522627	A0A1S3Z8Z5	3-isopropylmalate dehydrogenase OS=Nicotiana tabacum OX=4097 GN=LOC107784121 PE=3 SV=1	15.4183	18.2463	17.3651	16.1661	17.1838	19.2478
0.0733748	0.519246	A0A1S3WZX1	Elongation factor 1-beta-like OS=Nicotiana tabacum OX=4097 GN=LOC107759618 PE=3 SV=1	16.1509	15.0408	17.7863	13.3474	21.3157	15.8728
0.0877293	0.505703	A0A1S4CE55	Nucleoside diphosphate kinase OS=Nicotiana tabacum OX=4097 GN=LOC107817868 PE=3 SV=1	16.6383	19.5315	17.1654	21.1827	14.8592	18.8104
0.168418	0.505268	A0A1S3YV19	Glyceraldehyde-3-phosphate dehydrogenase OS=Nicotiana tabacum OX=4097 GN=LOC107780142 PE=3 SV=1	25.1213	28.8217	27.005	26.7367	27.8783	27.8488
0.0627103	0.494603	A0A1S3YUQ9	Chloroplast stem-loop binding protein of 41 kDa a, chloroplastic-like OS=Nicotiana tabacum OX=4097 GN=LOC107779757 PE=4 SV=1	15.8122	22.1948	19.6503	15.7538	21.027	22.3602
0.162085	0.482636	A0A1S3XU77	Heat shock cognate protein 80-like OS=Nicotiana tabacum OX=4097 GN=LOC107768797 PE=3 SV=1	21.0132	24.3139	22.9594	22.2578	23.2147	24.2619
0.386399	0.474594	A0A1S3X320	2-isopropylmalate synthase OS=Nicotiana tabacum OX=4097 GN=LOC107760648 PE=3 SV=1	15.4355	16.6285	16.5209	16.1137	16.5796	17.3154
0.159889	0.472553	A0A1S4B7E1	Uncharacterized protein LOC107805303 isoform X1 OS=Nicotiana tabacum OX=4097 GN=LOC107805303 PE=4 SV=1	15.1211	16.9281	18.1941	15.9497	18.1635	17.5478
0.0815992	0.46523	A0A1S3X559	Adenosylhomocysteinase OS=Nicotiana tabacum OX=4097 GN=LOC107761175 PE=3 SV=1	15.5853	20.8982	19.8418	16.8587	20.3194	20.5429
0.0990811	0.46128	Q40577	5-epi-aristolochene synthase OS=Nicotiana tabacum OX=4097 GN=EAS3 PE=1 SV=3	16.6925	15.5738	18.0349	14.2189	18.5078	18.9584
0.402565	0.454233	A0A1S4BZH8	Phosphoglycerate kinase OS=Nicotiana tabacum OX=4097 GN=LOC107813429 PE=3 SV=1	25.966	27.2402	26.8	26.531	27.3575	27.4803
0.26474	0.449423	O04977	Ferredoxin--NADP reductase, leaf-type isozyme, chloroplastic OS=Nicotiana tabacum OX=4097 GN=PETH PE=2 SV=1	20.6521	20.2441	22.3473	21.8685	21.5826	21.1407
0.455233	0.447239	A0A1S4B832	plastoquinol--plastocyanin reductase OS=Nicotiana tabacum OX=4097 GN=LOC107805497 PE=3 SV=1	20.2709	20.5246	21.5138	21.348	21.4582	20.8448
0.090036	0.428704	A0A1S4AIC6	Beta-glucosidase 44-like OS=Nicotiana tabacum OX=4097 GN=LOC107797996 PE=3 SV=1	15.6222	16.557	16.9893	20.0463	14.6453	15.7631
0.293764	0.421656	A0A1S4CCJ9	Cysteine synthase OS=Nicotiana tabacum OX=4097 GN=LOC107817517 PE=3 SV=1	22.1763	23.5121	24.1022	23.4936	23.6681	23.8939
0.0902512	0.401935	A0A1S3X2Z0	Triosephosphate isomerase, chloroplastic-like OS=Nicotiana tabacum OX=4097 GN=LOC107760622 PE=3 SV=1	15.5745	16.3968	16.9333	19.7742	15.1571	15.1791
0.0563877	0.393151	A0A1S4D6G2	glutamate-1-semialdehyde 2,1-aminomutase OS=Nicotiana tabacum OX=4097 GN=LOC107826543 PE=3 SV=1	15.0252	17.3614	19.3157	13.7576	20.809	18.3151
0.0509639	0.383072	A0A1S3X8Z6	Heat shock cognate 70 kDa protein 2-like OS=Nicotiana tabacum OX=4097 GN=LOC107762521 PE=3 SV=1	15.4557	16.6435	21.6369	14.8482	19.4313	20.6058
0.0775003	0.358311	A0A1S3X4P8	Serine hydroxymethyltransferase OS=Nicotiana tabacum OX=4097 GN=LOC107761184 PE=3 SV=1	15.0438	19.1722	17.1012	16.2671	16.4455	19.6795
0.0518119	0.354068	A0A1S4CHS5	ribulose-phosphate 3-epimerase OS=Nicotiana tabacum OX=4097 GN=LOC107818980 PE=3 SV=1	13.9897	19.7194	16.1686	15.0704	15.5957	20.2738
0.0347209	0.334684	A0A140G1R3	Photosystem I P700 chlorophyll a apoprotein A1 OS=Nicotiana tabacum OX=4097 GN=psaA PE=3 SV=1	23.8714	16.0306	16.8759	22.3018	20.2737	15.2064
0.0525653	0.302734	A0A140G1P4	30S ribosomal protein S16, chloroplastic OS=Nicotiana tabacum OX=4097 GN=rps16 PE=3 SV=1	16.1127	21.29	22.3008	20.1891	19.3362	21.0864
0.053749	0.29819	L0SS91	Catalase OS=Nicotiana tabacum OX=4097 GN=cat1 PE=2 SV=1	18.3355	24.7227	20.972	22.3426	20.7525	21.8297
0.064788	0.298141	A0A1S3XQB9	Tropinone reductase homolog At5g06060-like OS=Nicotiana tabacum OX=4097 GN=LOC107767554 PE=4 SV=1	16.4188	14.6857	18.0272	15.0513	15.7763	19.1985
0.114217	0.282114	A0A140G1P2	Photosystem II protein D1 OS=Nicotiana tabacum OX=4097 GN=psbA PE=3 SV=1	21.2713	22.9742	23.9233	23.7619	22.2069	23.0464
0.079425	0.281962	A0A1S4AZA4	Gamma aminobutyrate transaminase 1, mitochondrial isoform X1 OS=Nicotiana tabacum OX=4097 GN=LOC107802933 PE=3 SV=1	15.1341	17.056	16.7758	15.7283	15.2953	18.7882
0.0479848	0.280231	A0A1S4AE85	Heat shock 70 kDa protein OS=Nicotiana tabacum OX=4097 GN=LOC107796657 PE=3 SV=1	18.2187	20.1123	19.3864	15.8706	20.2879	22.3996
0.0702219	0.258077	A0A1S3YNC8	PGR5-like protein 1A, chloroplastic OS=Nicotiana tabacum OX=4097 GN=LOC107778116 PE=4 SV=1	16.4901	15.7988	16.1278	14.2843	16.2319	18.6747
0.0779216	0.256284	A0A1S3YWQ0	Actin-depolymerizing factor 2-like OS=Nicotiana tabacum OX=4097 GN=LOC107780538 PE=3 SV=1	16.4132	19.3116	19.8555	17.8916	19.1503	19.3072
0.0446777	0.246389	A0A1S4CLZ9	Elongation factor Tu OS=Nicotiana tabacum OX=4097 GN=LOC107820323 PE=3 SV=1	19.234	25.1225	23.7826	23.4933	21.7423	23.6426
0.0377649	0.223362	A0A1S4C6W5	Pyruvate dehydrogenase E1 component subunit beta OS=Nicotiana tabacum OX=4097 GN=LOC107815578 PE=4 SV=1	15.9171	19.903	16.7425	14.6403	18.6454	19.9469
0.0500287	0.213535	A0A1S4BNK0	30S ribosomal protein S9, chloroplastic-like OS=Nicotiana tabacum OX=4097 GN=LOC107810208 PE=3 SV=1	17.3148	20.6258	19.3412	17.1897	19.8261	20.9066
0.0286391	0.19542	A0A1S3X1Q2	40S ribosomal protein S7 OS=Nicotiana tabacum OX=4097 GN=LOC107760389 PE=3 SV=1	15.8397	21.3355	17.0059	20.3825	15.1927	19.1922
0.0232457	0.189664	A0A1S3XJL8	Aspartic proteinase nepenthesin-2-like OS=Nicotiana tabacum OX=4097 GN=LOC107765921 PE=3 SV=1	16.2338	17.8103	24.1676	17.1058	20.6946	20.9804
0.0269272	0.158634	A0A1S4D678	Glutaredoxin-dependent peroxiredoxin OS=Nicotiana tabacum OX=4097 GN=LOC107826335 PE=3 SV=1	15.0669	19.6896	19.9744	16.4698	18.2162	20.5208
0.0214158	0.141248	A0A1S3XUI8	Isocitrate dehydrogenase [NADP] OS=Nicotiana tabacum OX=4097 GN=LOC107768947 PE=3 SV=1	15.6346	21.8871	21.5894	18.9671	19.0594	21.5082
0.0242663	0.134981	A0A1S3Y751	phenylalanine--tRNA ligase OS=Nicotiana tabacum OX=4097 GN=LOC107773132 PE=3 SV=1	14.4706	19.8205	16.8524	15.272	17.4555	18.821
0.0249962	0.127974	A0A1S4A0N3	Bifunctional aspartokinase/homoserine dehydrogenase 1, chloroplastic-like OS=Nicotiana tabacum OX=4097 GN=LOC107792492 PE=3 SV=1	15.0908	19.0432	16.8213	14.5976	18.7486	17.993
0.0223156	0.123769	A0A1S4CGZ8	4-hydroxy-4-methyl-2-oxoglutarate aldolase OS=Nicotiana tabacum OX=4097 GN=LOC107818859 PE=3 SV=1	13.5519	19.2636	17.7713	15.6928	17.1268	18.1385
0.02053	0.0835501	A0A1S3XSK9	Uncharacterized protein At5g01610-like OS=Nicotiana tabacum OX=4097 GN=LOC107768265 PE=4 SV=1	16.2266	17.4241	19.9134	16.6268	17.7634	19.4245
0.0197604	0.0814565	A0A1S4BD70	26S protease regulatory subunit 7 homolog A-like OS=Nicotiana tabacum OX=4097 GN=LOC107807071 PE=3 SV=1	15.3741	15.7625	17.9532	18.6032	14.8932	15.8377
0.0131263	0.0608718	A0A1S4BZA3	threonine--tRNA ligase OS=Nicotiana tabacum OX=4097 GN=LOC107813470 PE=4 SV=1	16.8211	15.0698	17.2259	15.9987	14.285	19.0157
0.00706065	0.0599311	A0A1S4AKA1	Cytochrome b559 subunit alpha OS=Nicotiana tabacum OX=4097 GN=LOC107798625 PE=3 SV=1	16.0658	15.9536	18.7563	22.2299	13.9703	14.7553
0.0154996	0.0552486	A0A1S4B5E8	Alanine--tRNA ligase OS=Nicotiana tabacum OX=4097 GN=LOC107804690 PE=3 SV=1	15.6909	16.6242	17.6547	15.2302	16.1975	18.7078
0.0125049	0.0526759	A0A1S3XQA4	Coatomer subunit delta OS=Nicotiana tabacum OX=4097 GN=LOC107767589 PE=3 SV=1	15.4225	17.315	15.571	15.2669	14.5727	18.6269
0.00615145	0.045819	A0A1S3Z828	Phosphoglycerate kinase OS=Nicotiana tabacum OX=4097 GN=LOC107783850 PE=3 SV=1	16.567	22.1368	21.0671	16.5354	21.1151	22.2579
0.0125865	0.0412839	A0A1S4ABS2	alanine--glyoxylate transaminase OS=Nicotiana tabacum OX=4097 GN=LOC107795801 PE=3 SV=1	20.616	23.7057	24.0034	22.7403	22.8453	22.8633
0.0123076	0.0348854	A0A140G1S3	Ribulose bisphosphate carboxylase large chain OS=Nicotiana tabacum OX=4097 GN=rbcL PE=3 SV=1	28.3417	31.5541	30.0868	30.2294	30.0404	29.8175
0.00299937	0.0205234	A0A1S3Y8R3	8-hydroxygeraniol dehydrogenase-like OS=Nicotiana tabacum OX=4097 GN=LOC107773552 PE=3 SV=1	15.3351	18.0111	20.1969	14.3974	19.4021	19.8052
0.000879581	-0.00853062	A0A140G1V5	Small ribosomal subunit protein uS3c OS=Nicotiana tabacum OX=4097 GN=rps3 PE=3 SV=1	16.3975	22.8523	16.8669	14.0249	20.2116	21.8547
0.0079167	-0.0448217	A0A1S4DSB2	Cell division cycle protein 48 homolog OS=Nicotiana tabacum OX=4097 GN=LOC107832678 PE=3 SV=1	17.2769	18.6641	17.9018	14.5536	20.7987	18.3561
0.0182299	-0.0471567	A0A1S4C3U3	Tubulin beta chain OS=Nicotiana tabacum OX=4097 GN=LOC107814855 PE=3 SV=1	21.3857	23.6801	21.3572	22.8331	21.901	21.5474
0.0101709	-0.0566457	A0A1S4AEH4	3-phosphoshikimate 1-carboxyvinyltransferase OS=Nicotiana tabacum OX=4097 GN=LOC107796782 PE=3 SV=1	14.8026	16.551	17.6797	13.5198	19.1732	16.1703
0.010728	-0.071811	A0A1S4AYA1	40S ribosomal protein S5-like OS=Nicotiana tabacum OX=4097 GN=LOC107802477 PE=3 SV=1	16.0494	21.6714	16.7581	15.7956	18.0958	20.372
0.0148788	-0.0761719	A0A1S4AIS8	Glutamate decarboxylase OS=Nicotiana tabacum OX=4097 GN=LOC107798147 PE=3 SV=1	15.604	19.6678	16.8303	15.1048	17.5511	19.2176
0.0144426	-0.0921507	A0A1S4BHU3	Protein CURVATURE THYLAKOID 1A, chloroplastic-like OS=Nicotiana tabacum OX=4097 GN=LOC107808435 PE=4 SV=1	15.2119	16.072	20.1363	15.6368	15.5235	19.9834
0.037956	-0.101736	A0A1S3Z143	2-hydroxyacyl-CoA lyase-like OS=Nicotiana tabacum OX=4097 GN=LOC107781829 PE=3 SV=1	14.5415	16.6998	16.428	15.7758	14.7458	16.8425
0.0111961	-0.115781	A0A1S4A1K3	Plastocyanin OS=Nicotiana tabacum OX=4097 GN=LOC107792758 PE=3 SV=1	16.8355	16.8724	24.5555	21.334	14.8199	21.7621
0.0286667	-0.122368	A0A1S3XWU9	23 kDa subunit of oxygen evolving system of photosystem II OS=Nicotiana tabacum OX=4097 GN=LOC107769475 PE=3 SV=1	20.483	18.2823	21.2569	21.2859	17.6612	20.708
0.0647261	-0.151466	A0A1S4DGM0	Fructose-bisphosphate aldolase OS=Nicotiana tabacum OX=4097 GN=LOC107829473 PE=3 SV=1	25.5375	23.2551	24.364	24.7595	24.6647	23.278
0.0203788	-0.158809	A0A1S4AK62	Ribulose bisphosphate carboxylase/oxygenase activase, chloroplastic OS=Nicotiana tabacum OX=4097 GN=LOC107798594 PE=3 SV=1	20.4798	25.564	25.3632	19.6616	25.8366	25.4323
0.0523123	-0.164912	A0A1S4B0Y4	Uncharacterized isomerase BH0283-like isoform X1 OS=Nicotiana tabacum OX=4097 GN=LOC107803402 PE=3 SV=1	15.7776	16.314	16.8748	14.9045	15.3513	18.2159
0.0629588	-0.181712	A0A1S4A0E0	F-ATPase gamma subunit OS=Nicotiana tabacum OX=4097 GN=LOC107792409 PE=3 SV=1	21.8388	23.9125	23.7117	21.4715	23.581	23.8654
0.0348943	-0.182409	A0A1C8FVK7	Eukaryotic translation initiation factor 2 subunit alpha OS=Nicotiana tabacum OX=4097 GN=eIF2alpha PE=2 SV=1	14.8093	19.6127	17.3938	14.9559	17.7262	18.5864
0.0667655	-0.185662	A0A1S3XAI9	ADP/ATP translocase OS=Nicotiana tabacum OX=4097 GN=LOC107763030 PE=3 SV=1	21.1528	24.038	22.6993	21.6527	22.3238	23.3567
0.0224241	-0.202121	A0A1S3YU28	GTP-binding nuclear protein OS=Nicotiana tabacum OX=4097 GN=LOC107779563 PE=3 SV=1	15.7232	23.0673	21.68	15.9972	21.4845	22.3824
0.0217561	-0.208293	A0A1S3X616	Germin-like protein OS=Nicotiana tabacum OX=4097 GN=LOC107761694 PE=3 SV=1	15.5168	19.4494	25.6986	21.7007	17.7161	20.6231
0.128	-0.210721	Q40589	Cytosolic ascorbate peroxidase OS=Nicotiana tabacum OX=4097 GN=LOC107759703 PE=2 SV=1	20.1443	21.6463	22.0741	20.8452	21.0312	21.3562
0.0274797	-0.21785	A0A1S4CXH4	Uncharacterized protein LOC107823677 OS=Nicotiana tabacum OX=4097 GN=LOC107823677 PE=4 SV=1	15.5603	19.4912	20.2556	13.8102	19.8508	20.9926
0.0407773	-0.238735	A0A1S3Z1F3	glutamate synthase (ferredoxin) OS=Nicotiana tabacum OX=4097 GN=LOC107781744 PE=3 SV=1	17.4315	23.4939	22.8109	20.1214	20.9115	21.9872
0.0836445	-0.24882	A0A140G1S8	Cytochrome f OS=Nicotiana tabacum OX=4097 GN=petA PE=3 SV=1	20.8181	20.5393	22.4676	22.7445	20.3288	20.0054
0.149324	-0.282793	A0A1S3XEW0	Photosystem I subunit O-like OS=Nicotiana tabacum OX=4097 GN=LOC107764264 PE=4 SV=1	16.0475	16.1785	16.0287	14.7534	15.5128	17.1401
0.0556211	-0.283916	A0A1S3YU75	Mitochondrial phosphate carrier protein 3, mitochondrial-like OS=Nicotiana tabacum OX=4097 GN=LOC107779610 PE=3 SV=1	15.2852	19.1198	18.8565	16.5851	15.8783	19.9464
0.0541632	-0.286849	A0A1S4ASD1	Histone H2A OS=Nicotiana tabacum OX=4097 GN=LOC107800861 PE=3 SV=1	19.1485	23.896	24.8225	22.581	21.3843	23.0412
0.0406523	-0.291	A0A1S3XFR3	Macrophage migration inhibitory factor homolog OS=Nicotiana tabacum OX=4097 GN=LOC107764538 PE=3 SV=1	19.4786	15.5368	19.4966	21.7903	16.9817	14.8671
0.0738994	-0.322971	A0A1S3ZDB8	S-adenosylmethionine synthase OS=Nicotiana tabacum OX=4097 GN=LOC107785513 PE=3 SV=1	19.763	22.6785	21.6001	18.4732	22.2288	22.3707
0.0550359	-0.328751	A0A1S3XCK8	Malate dehydrogenase OS=Nicotiana tabacum OX=4097 GN=LOC107763505 PE=3 SV=1	15.6865	21.12	18.4762	15.4514	19.1073	19.7378
0.108158	-0.330942	A0A1S3XMD5	ATP citrate synthase OS=Nicotiana tabacum OX=4097 GN=LOC107766682 PE=4 SV=1	15.6924	16.9791	16.4247	15.1765	14.8213	18.1057
0.0923391	-0.345025	A0A1S4ABJ7	Cysteine synthase OS=Nicotiana tabacum OX=4097 GN=LOC107795843 PE=3 SV=1	14.2725	17.3144	17.2281	15.6937	14.5309	17.5552
0.0970462	-0.34776	A0A1S4A6L2	Uncharacterized protein LOC107794288 OS=Nicotiana tabacum OX=4097 GN=LOC107794288 PE=4 SV=1	15.8916	17.5943	17.2068	14.943	15.8684	18.838
0.0535508	-0.356338	A0A1S3ZMG8	Actin-97-like OS=Nicotiana tabacum OX=4097 GN=LOC107788291 PE=3 SV=1	14.8037	20.0535	17.1381	15.4899	15.0367	20.3997
0.0614354	-0.362406	A0A1S3ZYZ3	Flagellar radial spoke protein 5-like OS=Nicotiana tabacum OX=4097 GN=LOC107791917 PE=4 SV=1	14.9662	19.9759	18.809	15.8752	16.5005	20.2882
0.0522236	-0.366012	A0A1S4BNA9	UTP--glucose-1-phosphate uridylyltransferase OS=Nicotiana tabacum OX=4097 GN=LOC107810120 PE=3 SV=1	16.5242	21.6749	21.1268	15.9261	20.5671	21.7347
0.068502	-0.369901	A0A1S3XQR5	Fructose-bisphosphate aldolase OS=Nicotiana tabacum OX=4097 GN=LOC107767727 PE=3 SV=1	18.8474	19.7789	18.7741	21.1318	15.0991	20.0598
0.153046	-0.374279	A0A1S3YP36	fructokinase OS=Nicotiana tabacum OX=4097 GN=LOC107778295 PE=3 SV=1	16.7698	17.3218	16.3018	15.958	15.214	18.0986
0.0708436	-0.380079	A0A1S4BXU2	40S ribosomal protein S3-2-like OS=Nicotiana tabacum OX=4097 GN=LOC107813032 PE=1 SV=1	17.787	20.5692	18.5166	15.2116	20.3017	20.2193
0.115917	-0.389112	A0A1S3Z8W5	Uncharacterized protein At2g34460, chloroplastic-like OS=Nicotiana tabacum OX=4097 GN=LOC107784248 PE=4 SV=1	16.034	18.2504	17.9732	15.3638	16.9013	18.8251
0.275496	-0.398683	A0A1S3YIG1	phosphopyruvate hydratase OS=Nicotiana tabacum OX=4097 GN=LOC107776643 PE=3 SV=1	21.9169	21.2199	22.4359	21.4993	22.238	20.6392
0.401913	-0.399041	Q7XZV3	Germin-like protein OS=Nicotiana tabacum OX=4097 GN=LOC107773727 PE=2 SV=1	24.4471	24.4441	24.6232	24.6571	24.3704	23.2898
0.156156	-0.407992	A0A1S4BTJ3	NAD(P)H-quinone oxidoreductase subunit S, chloroplastic-like OS=Nicotiana tabacum OX=4097 GN=LOC107811723 PE=4 SV=1	15.5752	17.8847	16.4822	16.5317	14.8883	17.298
0.0872791	-0.408201	A0A0F7CYG6	Translationally controlled tumor protein OS=Nicotiana tabacum OX=4097 GN=LOC107778375 PE=2 SV=1	17.7096	21.8216	22.5037	20.8155	18.8463	21.1485
0.0653854	-0.420149	A0A1S3XV34	18.2 kDa class I heat shock protein-like OS=Nicotiana tabacum OX=4097 GN=LOC107769141 PE=3 SV=1	20.4619	18.7564	19.6821	14.8473	21.3559	21.4368
0.0701569	-0.429379	A0A1S4ANH7	Ras-related protein RABA1f OS=Nicotiana tabacum OX=4097 GN=LOC107799657 PE=3 SV=1	14.3542	18.7144	20.021	14.8391	17.757	19.2052
0.0835362	-0.431498	A0A1S4BZ24	Villin-3-like OS=Nicotiana tabacum OX=4097 GN=LOC107813400 PE=4 SV=1	14.7493	18.8369	19.2928	15.0273	17.7841	18.7731
0.110743	-0.433922	A0A1S3XDE1	Aspartate aminotransferase OS=Nicotiana tabacum OX=4097 GN=LOC107763872 PE=3 SV=1	17.2648	20.3835	19.3588	16.8082	18.3601	20.537
0.0456936	-0.439538	A0A1S3XV78	60S ribosomal protein L9-1-like OS=Nicotiana tabacum OX=4097 GN=LOC107769103 PE=3 SV=1	14.6902	22.3993	19.4486	21.1918	13.623	20.4047
0.102389	-0.443	A0A1S3Y2I1	Fructose-bisphosphate aldolase OS=Nicotiana tabacum OX=4097 GN=LOC107771489 PE=3 SV=1	23.4078	26.4828	28.7782	25.7616	25.7844	25.7939
[truncated: 182 more rows]
