# Supplementary material for: A Ralstonia solanacearum type III effector alters the actin and microtubule cytoskeleton to promote bacterial virulence in plants
Source: PLoS Pathog. 2024 Dec 26;20(12):e1012814. doi: 10.1371/journal.ppat.1012814 (PMC11723619; doi:10.1371/journal.ppat.1012814)
Supplement: S2 Table — (XLSX) [file ppat.1012814.s010.xlsx]

## Sheet: Sheet1
Supplemental Table 2: Primers for Rs Recombinant DNA techniques
Primer Name	Primer sequence
ripU up F	ctctagagtcgacctgcaggcatgcaagcttgcaactgaccttcgcggaagactggtact
ripU up R	tgctgttagtcccgccaagcttggcaagaaagtaaaccgccgcgctacaaaatcggcgca
ripU dw F	tgcgccgattttgtagcgcggcggtttactttcttgccaagcttggcgggactaacagca
ripU dw R	acgttgtaaaacgacggccagtgccaagcttgttcgtgctccgcgtattggacatcagac
ripUflank F	cgcttccagctcaacttccgca
ripUflank R	agccgtccacccacaggtagac
ripU comp F	ccccgggctgcaggaattcctcgagaagctgtttcctgcaccagaaagtcgtgctgatcg
ripU comp R	aaggccttcgcgaggtaccgggcccaagctccacaggtagacaacgtcgatcggctgttc
