# Supplementary material for: A Ralstonia solanacearum type III effector alters the actin and microtubule cytoskeleton to promote bacterial virulence in plants
Source: PLoS Pathog. 2024 Dec 26;20(12):e1012814. doi: 10.1371/journal.ppat.1012814 (PMC11723619; doi:10.1371/journal.ppat.1012814)
Supplement: S3 Table — (XLSX) [file ppat.1012814.s011.xlsx]

## Sheet: Fig1B_Actin24_Coloc
Figure#.Panel	Cytoskeleton	Measurment	Timepoint	Treatment	Tech.Rep	Bio.rep	Points plotted
1.B	Actin	Colocalization	24hpi	RipBD.fABD2	1	1	0.153		Used for plot
1.B	Actin	Colocalization	24hpi	RipBD.fABD2	1	2	0.121167		Treatment	Overall Mean	Overall St.Dev
1.B	Actin	Colocalization	24hpi	RipBD.fABD2	1	3	0.262556		RipBD	0.142236	0.0750712
1.B	Actin	Colocalization	24hpi	RipBD.fABD2	2	1	0.044875		RipU	0.157146	0.0633882
1.B	Actin	Colocalization	24hpi	RipBD.fABD2	2	2	0.0841111
1.B	Actin	Colocalization	24hpi	RipBD.fABD2	2	3	0.227417
1.B	Actin	Colocalization	24hpi	RipBD.fABD2	3	1	0.0828333
1.B	Actin	Colocalization	24hpi	RipBD.fABD2	3	2	0.0916667
1.B	Actin	Colocalization	24hpi	RipBD.fABD2	3	3	0.2125
1.B	Actin	Colocalization	24hpi	RipU.fABD2	1	1	0.178583
1.B	Actin	Colocalization	24hpi	RipU.fABD2	1	2	0.262111
1.B	Actin	Colocalization	24hpi	RipU.fABD2	1	3	0.2122
1.B	Actin	Colocalization	24hpi	RipU.fABD2	2	1	0.134214
1.B	Actin	Colocalization	24hpi	RipU.fABD2	2	2	0.1284
1.B	Actin	Colocalization	24hpi	RipU.fABD2	2	3	0.174333
1.B	Actin	Colocalization	24hpi	RipU.fABD2	3	1	0.183
1.B	Actin	Colocalization	24hpi	RipU.fABD2	3	2	0.0568333
1.B	Actin	Colocalization	24hpi	RipU.fABD2	3	3	0.0846364

## Sheet: Fig1C_Actin36_Coloc
Figure#.Panel	Cytoskeleton	Measurement	Timepoint	Treatment	Tech.Rep	Bio.Rep	Points Plotted
1.C	Actin	Colocalization	48hpi	RipBD	1	1	0.21925		Used for plot
1.C	Actin	Colocalization	48hpi	RipBD	1	2	0.189167		Treatment	Overall Mean	Overall St.Dev
1.C	Actin	Colocalization	48hpi	RipBD	1	3	0.157182		RipBD	0.169443	0.060839
1.C	Actin	Colocalization	48hpi	RipBD	2	1	0.1297		RipU	0.261066	0.0808896
1.C	Actin	Colocalization	48hpi	RipBD	2	2	0.214
1.C	Actin	Colocalization	48hpi	RipBD	2	3	0.212667
1.C	Actin	Colocalization	48hpi	RipBD	3	1	0.0651667
1.C	Actin	Colocalization	48hpi	RipBD	3	2	0.240636
1.C	Actin	Colocalization	48hpi	RipBD	3	3	0.0972222
1.C	Actin	Colocalization	48hpi	RipU	1	1	0.290909
1.C	Actin	Colocalization	48hpi	RipU	1	2	0.288444
1.C	Actin	Colocalization	48hpi	RipU	1	3	0.411714
1.C	Actin	Colocalization	48hpi	RipU	2	1	0.193167
1.C	Actin	Colocalization	48hpi	RipU	2	2	0.1735
1.C	Actin	Colocalization	48hpi	RipU	2	3	0.161267
1.C	Actin	Colocalization	48hpi	RipU	3	1	0.305375
1.C	Actin	Colocalization	48hpi	RipU	3	2	0.219
1.C	Actin	Colocalization	48hpi	RipU	3	3	0.306222

## Sheet: Fig1D_Actin48_Coloc
Figure#.Panel	Measurment	Timepoint	Treatment	Tech.Rep	Bio.Rep	Points Plotted
1.D	Coloclization	48hpi	RipBD	1	1	0.134933		Used for plot
1.D	Coloclization	48hpi	RipBD	1	2	0.164867		Treatment	Overall Mean	Overall St.Dev
1.D	Coloclization	48hpi	RipBD	2	1	0.125		RipBD	0.139737	0.0727828
1.D	Coloclization	48hpi	RipBD	2	2	0.221167		RipU	0.282293	0.0796005
1.D	Coloclization	48hpi	RipBD	2	3	0.2494
1.D	Coloclization	48hpi	RipBD	3	1	0.0185
1.D	Coloclization	48hpi	RipBD	3	2	0.0999474
1.D	Coloclization	48hpi	RipBD	3	3	0.104083
1.D	Coloclization	48hpi	RipU	1	1	0.306
1.D	Coloclization	48hpi	RipU	1	2	0.353818
1.D	Coloclization	48hpi	RipU	1	3	0.388462
1.D	Coloclization	48hpi	RipU	2	1	0.168176
1.D	Coloclization	48hpi	RipU	2	2	0.189615
1.D	Coloclization	48hpi	RipU	2	3	0.290053
1.D	Coloclization	48hpi	RipU	3	1	0.234706
1.D	Coloclization	48hpi	RipU	3	2	0.238643
1.D	Coloclization	48hpi	RipU	3	3	0.371167

## Sheet: Fig2B_MT_Colocalization
Figure#.Panel	Measurment	Timepoint	Treatment	Tech.Rep	Biorep	Points Plotted
2.B	Colocalization	48hpi	RipBD	1	1	0.0833333		Used for plot
2.B	Colocalization	48hpi	RipBD	1	2	0.100856		Treatment	Overall Mean	Overall St.Dev
2.B	Colocalization	48hpi	RipBD	1	3	0.1271		RipBD	0.0981323	0.0389216
2.B	Colocalization	48hpi	RipBD	2	1	0.0316		RipU	0.569437	0.090347
2.B	Colocalization	48hpi	RipBD	2	2	0.102333
2.B	Colocalization	48hpi	RipBD	2	3	0.143571
2.B	Colocalization	48hpi	RipU	1	1	0.59825
2.B	Colocalization	48hpi	RipU	1	2	0.614286
2.B	Colocalization	48hpi	RipU	1	3	0.670444
2.B	Colocalization	48hpi	RipU	2	1	0.4142
2.B	Colocalization	48hpi	RipU	2	2	0.518
2.B	Colocalization	48hpi	RipU	2	3	0.601444

## Sheet: Fig3B
Plate Reader Values for Split Luciferase assay in Figure 3B
RipU-Nluc+Actin7-Cluc	RipU-Nluc+Cluc	Nluc+Actin7-Cluc	Nluc+Cluc
409	70	72	56
426	85	63	48
414	85	74	45
374	113	96	61
378	82	81	33
342	103	46	74
305	91	85	62
318	111	83	67
252	101	63	51
234	97	70	70
245	118	59	59
286	109	63	88
375	73	71	47
440	73	77	49
376	84	78	40
373	94	74	51
352	72	87	39
375	69	65	57
295	92	63	72
295	85	73	70
268	95	73	77
256	125	65	59
228	112	75	94
253	118	68	63
356	99	64	30
370	60	68	60
347	92	55	48
356	83	73	47
374	90	76	52
272	64	69	52
290	73	55	54
250	80	70	48
250	88	51	42
229	60	71	56
220	82	59	59
252	96	47	60
419	99	64	56
375	85	82	52
389	53	52	65
379	65	63	61
348	70	81	48
359	75	77	56
323	102	51	62
274	86	69	55
275	93	58	72
232	78	64	71
225	97	62	66
269	118	53	41

## Sheet: Fig 4A soil colonization
Plant	Bacteria	Timepoint	Replicate	Sample	CFU/g
H7996	K60	24	1	1	257732
H7996	K60	24	1	2	1.67785e+06
H7996	K60	24	1	3	819672
H7996	K60	24	2	1	7750000
H7996	K60	24	2	2	12200000
H7996	K60	24	2	3	0
H7996	K60	24	3	1	8.33333e+06
H7996	K60	24	3	2	7.93651e+06
H7996	K60	24	3	3	0
H7996	ripU	24	1	1	515.464
H7996	ripU	24	1	2	0
H7996	ripU	24	1	3	636.943
H7996	ripU	24	2	1	3267.97
H7996	ripU	24	2	2	1153.85
H7996	ripU	24	2	3	7299.27
H7996	ripU	24	3	1	75757.6
H7996	ripU	24	3	2	3246.75
H7996	ripU	24	3	3	0
H7996	ripU:RipU	24	1	1	653595
H7996	ripU:RipU	24	1	2	3125000
H7996	ripU:RipU	24	1	3	3.40136e+06
H7996	ripU:RipU	24	2	1	112360
H7996	ripU:RipU	24	2	2	349650
H7996	ripU:RipU	24	2	3	1.36364e+06
H7996	ripU:RipU	24	3	1	9.61538e+06
H7996	ripU:RipU	24	3	2	3.75e+06
H7996	ripU:RipU	24	3	3	102041
L390	K60	24	1	1	934579
L390	K60	24	1	2	1.70455e+06
L390	K60	24	1	3	813008
L390	K60	24	2	1	4032.26
L390	K60	24	2	2	2.65957e+06
L390	K60	24	2	3	210843
L390	K60	24	3	1	1.66667e+06
L390	K60	24	3	2	1.13636e+06
L390	K60	24	3	3	2.30769e+06
L390	ripU	24	1	1	70422.5
L390	ripU	24	1	2	0
L390	ripU	24	1	3	5555.56
L390	ripU	24	2	1	857.143
L390	ripU	24	2	2	0
L390	ripU	24	2	3	5376.34
L390	ripU	24	3	1	925.926
L390	ripU	24	3	2	7142.86
L390	ripU	24	3	3	0
L390	ripU:RipU	24	1	1	337838
L390	ripU:RipU	24	1	2	653595
L390	ripU:RipU	24	1	3	568182
L390	ripU:RipU	24	2	1	602410
L390	ripU:RipU	24	2	2	8.92857e+06
L390	ripU:RipU	24	2	3	800000
L390	ripU:RipU	24	3	1	1.78571e+06
L390	ripU:RipU	24	3	2	0
L390	ripU:RipU	24	3	3	4.87805e+06
MM	K60	24	1	1	1.38889e+07
MM	K60	24	1	2	980392
MM	K60	24	1	3	333333
MM	K60	24	2	1	714286
MM	K60	24	2	2	9.52381e+06
MM	K60	24	2	3	208333
MM	K60	24	3	1	81081.1
MM	K60	24	3	2	3.94737e+06
MM	K60	24	3	3	344828
MM	ripU	24	1	1	142857
MM	ripU	24	1	2	12500
MM	ripU	24	1	3	0
MM	ripU	24	2	1	47169.8
MM	ripU	24	2	2	0
MM	ripU	24	2	3	283019
MM	ripU	24	3	1	172414
MM	ripU	24	3	2	0
MM	ripU	24	3	3	1785.71
MM	ripU:RipU	24	1	1	178571
MM	ripU:RipU	24	1	2	2.38095e+07
MM	ripU:RipU	24	1	3	15625000
MM	ripU:RipU	24	2	1	156250
MM	ripU:RipU	24	2	2	36363.6
MM	ripU:RipU	24	2	3	793651
MM	ripU:RipU	24	3	1	51724.1
MM	ripU:RipU	24	3	2	285714
MM	ripU:RipU	24	3	3	6e+06
H7996	K60	48	1	1	3.44828e+07
H7996	K60	48	1	2	3.10559e+06
H7996	K60	48	1	3	1.21951e+07
H7996	K60	48	2	1	51000000
H7996	K60	48	2	2	3250000
H7996	K60	48	2	3	0
H7996	K60	48	3	1	5.21739e+08
H7996	K60	48	3	2	55555.6
H7996	K60	48	3	3	0
H7996	ripU	48	1	1	3125
H7996	ripU	48	1	2	7936.51
H7996	ripU	48	1	3	8670.52
H7996	ripU	48	2	1	38759.7
H7996	ripU	48	2	2	0
H7996	ripU	48	2	3	0
H7996	ripU	48	3	1	2.73973e+06
H7996	ripU	48	3	2	56818.2
H7996	ripU	48	3	3	0
H7996	ripU:RipU	48	1	1	5.57621e+06
H7996	ripU:RipU	48	1	2	2.92398e+07
H7996	ripU:RipU	48	1	3	3.37838e+07
H7996	ripU:RipU	48	2	1	0
H7996	ripU:RipU	48	2	2	3.33333e+07
H7996	ripU:RipU	48	2	3	8.62069e+06
H7996	ripU:RipU	48	3	1	0
H7996	ripU:RipU	48	3	2	4.41176e+08
H7996	ripU:RipU	48	3	3	3.57143e+08
L390	K60	48	1	1	0
L390	K60	48	1	2	9.80392e+06
L390	K60	48	1	3	4.58716e+07
L390	K60	48	2	1	1.96078e+07
L390	K60	48	2	2	4.31034e+06
L390	K60	48	2	3	1.35135e+07
L390	K60	48	3	1	3.16456e+08
L390	K60	48	3	2	4.34783e+07
L390	K60	48	3	3	0
L390	ripU	48	1	1	21739.1
L390	ripU	48	1	2	13071.9
L390	ripU	48	1	3	48543.7
L390	ripU	48	2	1	3649.64
L390	ripU	48	2	2	82417.6
L390	ripU	48	2	3	8064.52
L390	ripU	48	3	1	6172.84
L390	ripU	48	3	2	73529.4
L390	ripU	48	3	3	0
L390	ripU:RipU	48	1	1	4.44444e+06
L390	ripU:RipU	48	1	2	2.6178e+07
L390	ripU:RipU	48	1	3	2.46305e+06
L390	ripU:RipU	48	2	1	2.90698e+07
L390	ripU:RipU	48	2	2	5.10204e+06
L390	ripU:RipU	48	2	3	2.5641e+06
L390	ripU:RipU	48	3	1	3.92157e+08
L390	ripU:RipU	48	3	2	5.11364e+08
L390	ripU:RipU	48	3	3	2.5e+06
MM	K60	48	1	1	1.66667e+08
MM	K60	48	1	2	1.31579e+06
MM	K60	48	1	3	9.67742e+07
MM	K60	48	2	1	8.88889e+06
MM	K60	48	2	2	200000000
MM	K60	48	2	3	0
MM	K60	48	3	1	15625000
MM	K60	48	3	2	200000000
MM	K60	48	3	3	312500000
MM	ripU	48	1	1	784314
MM	ripU	48	1	2	2.89855e+06
MM	ripU	48	1	3	7352.94
MM	ripU	48	2	1	909091
MM	ripU	48	2	2	480769
MM	ripU	48	2	3	79545.5
MM	ripU	48	3	1	2.38095e+06
MM	ripU	48	3	2	89285.7
MM	ripU	48	3	3	31914.9
MM	ripU:RipU	48	1	1	285714
MM	ripU:RipU	48	1	2	8.33333e+07
MM	ripU:RipU	48	1	3	5.26316e+07
MM	ripU:RipU	48	2	1	1.51163e+08
MM	ripU:RipU	48	2	2	0
MM	ripU:RipU	48	2	3	9.61538e+06
MM	ripU:RipU	48	3	1	4.54545e+07
MM	ripU:RipU	48	3	2	588235
MM	ripU:RipU	48	3	3	3.94737e+07
H7996	K60	72	1	1	8.62069e+07
H7996	K60	72	1	2	4.46429e+08
H7996	K60	72	1	3	1.74825e+08
H7996	K60	72	2	1	2.12766e+08
H7996	K60	72	2	2	1.80505e+07
H7996	K60	72	2	3	3.1348e+08
H7996	K60	72	3	1	7.08955e+08
H7996	K60	72	3	2	9.29204e+08
H7996	K60	72	3	3	8.33333e+08
H7996	ripU	72	1	1	1190.48
H7996	ripU	72	1	2	222222
H7996	ripU	72	1	3	333333
H7996	ripU	72	2	1	1.6129e+06
H7996	ripU	72	2	2	0
H7996	ripU	72	2	3	0
H7996	ripU	72	3	1	2e+06
H7996	ripU	72	3	2	1.72414e+06
H7996	ripU	72	3	3	0
H7996	ripU:RipU	72	1	1	1.42857e+08
H7996	ripU:RipU	72	1	2	1.46199e+08
H7996	ripU:RipU	72	1	3	1.00402e+08
H7996	ripU:RipU	72	2	1	8.65052e+08
H7996	ripU:RipU	72	2	2	1.49701e+08
H7996	ripU:RipU	72	2	3	1.27877e+08
H7996	ripU:RipU	72	3	1	5.43478e+08
H7996	ripU:RipU	72	3	2	1.33333e+09
H7996	ripU:RipU	72	3	3	2.38095e+09
L390	K60	72	1	1	4.41176e+08
L390	K60	72	1	2	1.42045e+08
L390	K60	72	1	3	7.75194e+07
L390	K60	72	2	1	1.44928e+08
L390	K60	72	2	2	0
L390	K60	72	2	3	2.48756e+08
L390	K60	72	3	1	7.14286e+08
L390	K60	72	3	2	1.51515e+09
L390	K60	72	3	3	0
L390	ripU	72	1	1	2702.7
L390	ripU	72	1	2	293255
L390	ripU	72	1	3	163934
L390	ripU	72	2	1	196078
L390	ripU	72	2	2	2.6178e+06
L390	ripU	72	2	3	222222
L390	ripU	72	3	1	7.8125e+06
L390	ripU	72	3	2	4.74138e+06
L390	ripU	72	3	3	0
L390	ripU:RipU	72	1	1	2.55102e+08
L390	ripU:RipU	72	1	2	1.96078e+08
L390	ripU:RipU	72	1	3	1.6835e+07
L390	ripU:RipU	72	2	1	1.8797e+08
L390	ripU:RipU	72	2	2	1.68919e+08
L390	ripU:RipU	72	2	3	1.38889e+08
L390	ripU:RipU	72	3	1	4.6729e+06
L390	ripU:RipU	72	3	2	4.79452e+07
L390	ripU:RipU	72	3	3	4.16667e+09
MM	K60	72	1	1	7.77778e+09
MM	K60	72	1	2	8.62069e+08
MM	K60	72	1	3	12500000000
MM	K60	72	2	1	312500000
MM	K60	72	2	2	6.57895e+07
MM	K60	72	2	3	1.72414e+08
MM	K60	72	3	1	3.84615e+09
MM	K60	72	3	2	1.6129e+09
MM	K60	72	3	3	1.59091e+10
MM	ripU	72	1	1	8.13008e+06
MM	ripU	72	1	2	2e+07
MM	ripU	72	1	3	0
MM	ripU	72	2	1	344828
MM	ripU	72	2	2	1.6129e+06
MM	ripU	72	2	3	2.06897e+06
MM	ripU	72	3	1	6.33803e+06
MM	ripU	72	3	2	1.0101e+06
MM	ripU	72	3	3	3.52941e+06
MM	ripU:RipU	72	1	1	9.49367e+09
MM	ripU:RipU	72	1	2	8.47458e+07
MM	ripU:RipU	72	1	3	5.83333e+09
MM	ripU:RipU	72	2	1	7.14286e+08
MM	ripU:RipU	72	2	2	6000000000
MM	ripU:RipU	72	2	3	4.03226e+07
MM	ripU:RipU	72	3	1	1.41176e+10
MM	ripU:RipU	72	3	2	1.04478e+09
MM	ripU:RipU	72	3	3	8.95522e+09

## Sheet: Fig 4B Disease Curves
Genotype	Treatment	Sample	0dpi	1dpi	2dpi	3dpi	4dpi	5dpi	6dpi	7dpi	8dpi	9dpi	10dpi	11dpi	12dpi			Genotype	Treatment	Sample	0dpi	1dpi	2dpi	3dpi	4dpi	5dpi	6dpi	7dpi	8dpi	9dpi	10dpi	11dpi	12dpi
L390	K60	1	0	0	0	1	2	3	4	4	4	4	4	4	4			MM	K60	1	0	0	0	0	2	4	4	4	4	4	4	4	4
		2	0	0	0	1	2	2	3	4	4	4	4	4	4					2	0	0	0	0	0	0	0	0	0	0	0	0	0
		3	0	0	0	1	2	3	4	4	4	4	4	4	4					3	0	0	0	0	1.33333	2.66667	4	4	4	4	4	4	4
		4	0	0	0	0	0	0	1	2	2	3	3	3	3					4	0	0	0	0	0	2	2.66667	4	4	4	4	4	4
		5	0	0	0	0	0	1.33333	2.66667	4	4	4	4	4	4					5	0	0	0	0	0	0	0	0	0	0	0	0	0
		6	0	0	0	1.33333	1.33333	1.33333	2.66667	2.66667	2.66667	2.66667	2.66667	2.66667	2.66667					6	0	0	0	0	2	4	4	4	4	4	4	4	4
		7	0	0	0	0	1	2	2	3	3	3	3	3	3					7	0	0	0	0	0	2	2	4	4	4	4	4	4
		8	0	0	0	1	1	2	2	3	4	4	4	4	4					8	0	0	0	1.33333	1.33333	2.66667	2.66667	2.66667	2.66667	2.66667	2.66667	2.66667	2.66667
		9	0	0	0	2	2	2	3	3	4	4	4	4	4					9	0	0	0	0	0	1.33333	2.66667	2.66667	2.66667	4	4	4	4
		1	0	0	0	1.33333	2.66667	2.66667	4	4	4	4	4	4	4					10	0	0	0	0	0	0	0	1.33333	2.66667	2.66667	2.66667	2.66667	2.66667
		2	0	0	0	0	1	1	3	3	3	3	3	3	3					11	0	0	0	0	0	1.33333	1.33333	1.33333	2.66667	2.66667	2.66667	2.66667	2.66667
		3	0	0	0	1	1	2	3	3	4	4	4	4	4					12	0	0	0	2	2	2	2	4	4	4	4	4	4
		4	0	0	0	1	2	3	4	4	4	4	4	4	4					13	0	0	0	0	0	0	0	0	0	0	0	0	0
		5	0	0	0	1	2	3	4	4	4	4	4	4	4					14	0	0	0	1.33333	2.66667	2.66667	2.66667	2.66667	4	4	4	4	4
		6	0	0	0	2.66667	2.66667	2.66667	2.66667	4	4	4	4	4	4					15	0	0	0	1.33333	1.33333	1.33333	2.66667	2.66667	2.66667	2.66667	2.66667	2.66667	2.66667
		7	0	0	0	0	0.8	1.6	2.4	2.4	2.4	3.2	3.2	3.2	3.2					16	0	0	0	0	1.33333	1.33333	1.33333	1.33333	1.33333	1.33333	1.33333	1.33333	1.33333
		8	0	0	0	0	0	1	2	2	2	3	4	4	4					17	0	0	0	0	0	0	0	0	0	0	0	0	0
		9	0	0	0	1.33333	1.33333	2.66667	2.66667	2.66667	2.66667	4	4	4	4					18	0	0	0	1.33333	2.66667	2.66667	2.66667	4	4	4	4	4	4
		1	0	0	0	2	2	3	3	3	4	4	4	4	4					1	0	0	0	1.33333	1.33333	1.33333	2.66667	2.66667	2.66667	2.66667	2.66667	2.66667	2.66667
		2	0	0	0	3	4	4	4	4	4	4	4	4	4					2	0	0	0	0	0	1.33333	1.33333	1.33333	2.66667	2.66667	2.66667	2.66667	2.66667
		3	0	0	0	0	0	2.66667	3	3	3	3	3	3	3					3	0	0	0	2.66667	4	4	4	4	4	4	4	4	4
		4	0	0	0	1.33333	3	4	4	4	4	4	4	4	4					4	0	0	0	0	0	1.33333	1.33333	1.33333	1.33333	1.33333	1.33333	1.33333	1.33333
		5	0	0	0	1	3	4	4	4	4	4	4	4	4					5	0	0	0	0	0	1.33333	1.33333	1.33333	1.33333	1.33333	1.33333	1.33333	1.33333
		6	0	0	0	0	0	0	3	4	4	4	4	4	4					6	0	0	0	1.33333	2.66667	4	4	4	4	4	4	4	4
		7	0	0	0	3	4	4	4	4	4	4	4	4	4					7	0	0	0	0	0	1.33333	1.33333	1.33333	1.33333	1.33333	1.33333	1.33333	1.33333
		8	0	0	0	3	4	4	4	4	4	4	4	4	4					8	0	0	0	0	2.66667	4	4	4	4	4	4	4	4
		9	0	0	1	3	4	4	4	4	4	4	4	4	4					9	0	0	0	0	1.33333	2.66667	4	4	4	4	4	4	4
	U:U	1	0	0	0	1	1	3	4	4	4	4	4	4	4				U:U	1	0	0	0	0	0	0	0	1.33333	1.33333	1.33333	1.33333	1.33333	1.33333
		2	0	0	0	1	1	3	4	4	4	4	4	4	4					2	0	0	0	0	1.33333	1.33333	1.33333	2.66667	2.66667	4	4	4	4
		3	0	0	0	0	1	2	3	3	4	4	4	4	4					3	0	0	0	0	1.33333	4	4	4	4	4	4	4	4
		4	0	0	0	2	2	3	4	4	4	4	4	4	4					4	0	0	0	0	1.33333	4	4	4	4	4	4	4	4
		5	0	0	0	0	1	3	3	3	3	4	4	4	4					5	0	0	0	1.33333	1.33333	4	4	4	4	4	4	4	4
		6	0	0	0	2	2	2	3	3	3	3	4	4	4					6	0	0	0	0	0	1.33333	1.33333	2.66667	4	4	4	4	4
		7	0	0	0	2	2	3	3	3	4	4	4	4	4					7	0	0	0	0	0	0	0	0	0	0	0	0	0
		8	0	0	0	1	2	2	2	3	3	3	4	4	4					8	0	0	0	1.33333	1.33333	1.33333	1.33333	2.66667	4	4	4	4	4
		9	0	0	0	1	2	2	3	4	4	4	4	4	4					9	0	0	0	0	1.33333	2.66667	2.66667	2.66667	2.66667	2.66667	2.66667	2.66667	2.66667
		1	0	0	0	0	1	2	2	3	3	3	3	4	4					10	0	0	0	2	4	4	4	4	4	4	4	4	4
		2	0	0	0	0	1.33333	1.33333	2.66667	4	4	4	4	4	4					11	0	0	0	0	0	0	0	0	0	0	0	0	0
		3	0	0	0	0	0	1	1	2	2	3	3	3	3					12	0	0	0	0	1.33333	1.33333	1.33333	1.33333	2.66667	2.66667	2.66667	2.66667	2.66667
		4	0	0	0	2	2	2	2	3	4	4	4	4	4					13	0	0	0	1.33333	1.33333	1.33333	1.33333	2.66667	4	4	4	4	4
		5	0	0	0	2	2	2	3	4	4	4	4	4	4					14	0	0	0	1.33333	1.33333	2.66667	4	4	4	4	4	4	4
		6	0	0	0	2	2	2	2	2	3	3	3	3	3					15	0	0	0	1.33333	1.33333	1.33333	1.33333	1.33333	1.33333	1.33333	1.33333	1.33333	1.33333
		7	0	0	1	2	2	2	2	3	3	3	3	3	3					16	0	0	0	0	0	0	0	0	0	0	0	0	0
		8	0	0	0	1.33333	4	4	4	4	4	4	4	4	4					17	0	0	0	0	0	1.33333	1.33333	1.33333	1.33333	1.33333	1.33333	1.33333	1.33333
		9	0	0	0	1.33333	4	4	4	4	4	4	4	4	4					18	0	0	0	1.33333	2.66667	2.66667	4	4	4	4	4	4	4
		1	0	0	0	1.33333	1.33333	1.33333	2.66667	4	4	4	4	4	4					19	0	0	0	0	1.33333	2.66667	4	4	4	4	4	4	4
		2	0	0	0	1.33333	1.33333	2.66667	2.66667	4	4	4	4	4	4					20	0	0	0	0	0	0	0	0	0	0	0	0	0
		3	0	0	0	0	0	0	1.33333	1.33333	2.66667	2.66667	2.66667	2.66667	2.66667					21	0	0	0	0	1.33333	1.33333	2.66667	2.66667	2.66667	4	4	4	4
		4	0	0	0	1.33333	1.33333	2.66667	2.66667	4	4	4	4	4	4					22	0	0	0	0	0	0	0	0	0	0	0	0	0
		5	0	0	0	0	1.33333	1.33333	2.66667	2.66667	2.66667	2.66667	2.66667	2.66667	2.66667					23	0	0	0	0	0	1.33333	2.66667	2.66667	2.66667	4	4	4	4
		6	0	0	0	1.33333	1.33333	1.33333	2.66667	2.66667	4	4	4	4	4					24	0	0	0	0	1.33333	1.33333	1.33333	1.33333	1.33333	1.33333	1.33333	1.33333	1.33333
		7	0	0	0	0	1.33333	1.33333	1.33333	2.66667	2.66667	2.66667	4	4	4					25	0	0	0	0	1.33333	4	4	4	4	4	4	4	4
		8	0	0	0	1.33333	1.33333	2.66667	2.66667	2.66667	2.66667	4	4	4	4					26	0	0	0	2	2	4	4	4	4	4	4	4	4
		9	0	0	0	2	2	4	4	4	4	4	4	4	4					27	0	0	0	1.33333	1.33333	1.33333	2.66667	2.66667	2.66667	4	4	4	4
	ripU	1	0	0	0	0	1	2	2	3	4	4	4	4	4				ripU	1	0	0	0	0	0	1.33333	1.33333	1.33333	1.33333	2.66667	2.66667	2.66667	2.66667
		2	0	0	0	0	1	1	1	1	1	1	1	1	1					2	0	0	0	0	0	0	0	0	0	0	0	0	0
		3	0	0	0	0	0	0	0	1	1	1	1	1	1					3	0	0	0	0	0	1.33333	1.33333	1.33333	1.33333	1.33333	1.33333	1.33333	1.33333
		4	0	0	0	1	1	1	1	2	2	2	2	2	2					4	0	0	0	0	0	0	0	0	0	0	0	0	0
		5	0	0	0	0	1	2	2	2	2	2	2	2	2					5	0	0	0	0	0	0	2	2	4	4	4	4	4
		6	0	0	0	0	2.66667	4	4	4	4	4	4	4	4					6	0	0	0	0	0	0	2	4	4	4	4	4	4
		7	0	0	0	0	1.33333	2.66667	4	4	4	4	4	4	4					7	0	0	0	0	0	0	0	0	0	0	0	0	0
		8	0	0	0	0	2	3	3	4	4	4	4	4	4					8	0	0	0	0	0	0	0	0	0	0	0	0	0
		9	0	0	0	1.33333	2.66667	4	4	4	4	4	4	4	4					9	0	0	0	0	0	0	0	0	0	0	0	0	0
		1	0	0	0	0	0	0	1	1	1	1	1	2	2					10	0	0	0	0	0	0	0	0	0	0	0	0	0
		2	0	0	0	0	1	2	2	3	3	3	3	3	3					11	0	0	0	0	0	0	0	2	4	4	4	4	4
		3	0	0	0	0	0	0	0	0	0	0	0	0	0					12	0	0	0	0	2	4	4	4	4	4	4	4	4
		4	0	0	0	0	1	1	1	1	1	2	2	2	2					13	0	0	0	0	0	0	0	0	0	0	0	0	0
		5	0	0	0	0	0	0	0	0	0	0	0	0	0					14	0	0	0	0	0	2	2	2	4	4	4	4	4
		6	0	0	0	0	1	1	1	1	1	1	1	1	1					15	0	0	0	0	2	2	4	4	4	4	4	4	4
		7	0	0	0	0	0	0	0	0	0	0	0	0	0					16	0	0	0	0	0	0	0	0	0	0	0	0	0
		8	0	0	0	0	0	0	0	0	0	0	0	0	0					17	0	0	0	0	0	0	1.33333	1.33333	1.33333	1.33333	1.33333	1.33333	1.33333
		9	0	0	0	0	0	0	0	0	0	0	0	0	0					18	0	0	0	0	0	0	0	0	0	0	0	0	0
		1	0	0	0	1	1	2	3	4	4	4	4	4	4					1	0	0	0	0	0	1.33333	1.33333	1.33333	1.33333	1.33333	1.33333	1.33333	1.33333
		2	0	0	0	1	3	4	4	4	4	4	4	4	4					2	0	0	0	0	0	0	0	0	0	0	0	0	0
		3	0	0	0	0	1.33333	1.33333	2	2	3	4	4	4	4					3	0	0	0	0	0	0	0	0	0	0	0	0	0
		4	0	0	0	0	1.33333	2	4	4	4	4	4	4	4					4	0	0	0	0	0	0	0	0	0	0	0	0	0
		5	0	0	0	0	0	2.66667	4	4	4	4	4	4	4					5	0	0	0	0	0	1.33333	1.33333	1.33333	1.33333	1.33333	1.33333	1.33333	1.33333
		6	0	0	0	0	1.33333	2.66667	4	4	4	4	4	4	4					6	0	0	0	0	1.33333	2.66667	4	4	4	4	4	4	4
		7	0	0	0	1	4	4	4	4	4	4	4	4	4					7	0	0	0	0	0	1.33333	1.33333	1.33333	1.33333	1.33333	1.33333	1.33333	1.33333
		8	0	0	0	1	4	4	4	4	4	4	4	4	4					8	0	0	0	0	1.33333	1.33333	1.33333	1.33333	2.66667	4	4	4	4
		9	0	0	0	1.33333	2.66667	4	4	4	4	4	4	4	4					9	0	0	0	0	1.33333	1.33333	1.33333	1.33333	1.33333	4	4	4	4
Genotype	Treatment	Sample	0dpi	1dpi	2dpi	3dpi	4dpi	5dpi	6dpi	7dpi	8dpi	9dpi	10dpi	11dpi	12dpi
HA	K60	1	0	0	0	0	0	0	0	0	0	0	0	0	0			Averaged data for graph
		2	0	0	0	0	0	0	0	0	0	0	0	0	0				Treatment	1	2	3	4	5	6	7	8	9	10	11	12
		3	0	0	0	0	0	0	0	0	0	0	0	0	0			L390	K60	0	0.037037	1.18519	1.80741	2.44198	3.15062	3.43457	3.58272	3.7358	3.77284	3.77284	3.77284
		4	0	0	0	0	0	0	0	0	0	0	0	0	0				U:U	0	0.037037	1.08642	1.61728	2.24691	2.75309	3.25926	3.50617	3.62963	3.75309	3.79012	3.79012
		5	0	0	0	0	0	0	0	0	0	0	0	0	0				ripU	0	0	0.283951	1.2716	1.8642	2.18519	2.40741	2.48148	2.55556	2.55556	2.59259	2.59259
		6	0	0	0	0	0	0	0	0	0	0	0	0	0			MM	K60	0	0	0.469136	1.06173	1.90123	2.17284	2.46914	2.66667	2.71605	2.71605	2.71605	2.71605
		7	0	0	0	0	0	0	0	0	0	0	0	0	0				U:U	0	0	0.493827	1.06173	1.82716	2.12346	2.37037	2.5679	2.76543	2.76543	2.76543	2.76543
		8	0	0	0	0	0	0	0	0	0	0	0	0	0				ripU	0	0	0	0.296296	0.740741	1.06173	1.20988	1.48148	1.67901	1.67901	1.67901	1.67901
		9	0	0	0	0	0	0	0	0	0	0	0	0	0			HA	K60	0	0	0	0	0	0	0	0	0	0	0	0
		1	0	0	0	0	0	0	0	0	0	0	0	0	0				U:U	0	0	0	0	0	0	0	0	0	0	0	0
		2	0	0	0	0	0	0	0	0	0	0	0	0	0				ripU	0	0	0	0	0	0	0	0	0	0	0	0
		3	0	0	0	0	0	0	0	0	0	0	0	0	0
		4	0	0	0	0	0	0	0	0	0	0	0	0	0
		5	0	0	0	0	0	0	0	0	0	0	0	0	0
		6	0	0	0	0	0	0	0	0	0	0	0	0	0
		7	0	0	0	0	0	0	0	0	0	0	0	0	0
		8	0	0	0	0	0	0	0	0	0	0	0	0	0
		9	0	0	0	0	0	0	0	0	0	0	0	0	0
		1	0	0	0	0	0	0	0	0	0	0	0	0	0
		2	0	0	0	0	0	0	0	0	0	0	0	0	0
		3	0	0	0	0	0	0	0	0	0	0	0	0	0
		4	0	0	0	0	0	0	0	0	0	0	0	0	0
		5	0	0	0	0	0	0	0	0	0	0	0	0	0
		6	0	0	0	0	0	0	0	0	0	0	0	0	0
		7	0	0	0	0	0	0	0	0	0	0	0	0	0
		8	0	0	0	0	0	0	0	0	0	0	0	0	0
		9	0	0	0	0	0	0	0	0	0	0	0	0	0
	U:U	1	0	0	0	0	0	0	0	0	0	0	0	0	0
		2	0	0	0	0	0	0	0	0	0	0	0	0	0
		3	0	0	0	0	0	0	0	0	0	0	0	0	0
		4	0	0	0	0	0	0	0	0	0	0	0	0	0
		5	0	0	0	0	0	0	0	0	0	0	0	0	0
		6	0	0	0	0	0	0	0	0	0	0	0	0	0
		7	0	0	0	0	0	0	0	0	0	0	0	0	0
		8	0	0	0	0	0	0	0	0	0	0	0	0	0
		9	0	0	0	0	0	0	0	0	0	0	0	0	0
		1	0	0	0	0	0	0	0	0	0	0	0	0	0
		2	0	0	0	0	0	0	0	0	0	0	0	0	0
		3	0	0	0	0	0	0	0	0	0	0	0	0	0
		4	0	0	0	0	0	0	0	0	0	0	0	0	0
		5	0	0	0	0	0	0	0	0	0	0	0	0	0
		6	0	0	0	0	0	0	0	0	0	0	0	0	0
		7	0	0	0	0	0	0	0	0	0	0	0	0	0
		8	0	0	0	0	0	0	0	0	0	0	0	0	0
		9	0	0	0	0	0	0	0	0	0	0	0	0	0
		1	0	0	0	0	0	0	0	0	0	0	0	0	0
		2	0	0	0	0	0	0	0	0	0	0	0	0	0
		3	0	0	0	0	0	0	0	0	0	0	0	0	0
		4	0	0	0	0	0	0	0	0	0	0	0	0	0
		5	0	0	0	0	0	0	0	0	0	0	0	0	0
		6	0	0	0	0	0	0	0	0	0	0	0	0	0
		7	0	0	0	0	0	0	0	0	0	0	0	0	0
		8	0	0	0	0	0	0	0	0	0	0	0	0	0
		9	0	0	0	0	0	0	0	0	0	0	0	0	0
	ripU	1	0	0	0	0	0	0	0	0	0	0	0	0	0
		2	0	0	0	0	0	0	0	0	0	0	0	0	0
		3	0	0	0	0	0	0	0	0	0	0	0	0	0
		4	0	0	0	0	0	0	0	0	0	0	0	0	0
		5	0	0	0	0	0	0	0	0	0	0	0	0	0
		6	0	0	0	0	0	0	0	0	0	0	0	0	0
		7	0	0	0	0	0	0	0	0	0	0	0	0	0
		8	0	0	0	0	0	0	0	0	0	0	0	0	0
		9	0	0	0	0	0	0	0	0	0	0	0	0	0
		1	0	0	0	0	0	0	0	0	0	0	0	0	0
		2	0	0	0	0	0	0	0	0	0	0	0	0	0
		3	0	0	0	0	0	0	0	0	0	0	0	0	0
		4	0	0	0	0	0	0	0	0	0	0	0	0	0
		5	0	0	0	0	0	0	0	0	0	0	0	0	0
		6	0	0	0	0	0	0	0	0	0	0	0	0	0
		7	0	0	0	0	0	0	0	0	0	0	0	0	0
		8	0	0	0	0	0	0	0	0	0	0	0	0	0
		9	0	0	0	0	0	0	0	0	0	0	0	0	0
		1	0	0	0	0	0	0	0	0	0	0	0	0	0
		2	0	0	0	0	0	0	0	0	0	0	0	0	0
		3	0	0	0	0	0	0	0	0	0	0	0	0	0
		4	0	0	0	0	0	0	0	0	0	0	0	0	0
		5	0	0	0	0	0	0	0	0	0	0	0	0	0
		6	0	0	0	0	0	0	0	0	0	0	0	0	0
		7	0	0	0	0	0	0	0	0	0	0	0	0	0
		8	0	0	0	0	0	0	0	0	0	0	0	0	0
		9	0	0	0	0	0	0	0	0	0	0	0	0	0

## Sheet: Fig 4C Symp or Asymp
Genotype	Treatment	Day	Total Disease Symptoms	Percent Disease Symptoms (n/27 *100)
L390	K60	1	0	0
L390	K60	2	1	3.7037
L390	K60	3	19	70.3704
L390	K60	4	22	81.4815
L390	K60	5	25	92.5926
L390	K60	6	27	100
L390	K60	7	27	100
L390	K60	8	27	100
L390	K60	9	27	100
L390	K60	10	27	100
L390	K60	11	27	100
L390	K60	12	27	100
L390	ripU	1	0	0
L390	ripU	2	0	0
L390	ripU	3	7	25.9259
L390	ripU	4	19	70.3704
L390	ripU	5	20	74.0741
L390	ripU	6	21	77.7778
L390	ripU	7	22	81.4815
L390	ripU	8	22	81.4815
L390	ripU	9	22	81.4815
L390	ripU	10	22	81.4815
L390	ripU	11	22	81.4815
L390	ripU	12	22	81.4815
L390	U:U	1	0	0
L390	U:U	2	1	3.7037
L390	U:U	3	19	70.3704
L390	U:U	4	25	92.5926
L390	U:U	5	26	96.2963
L390	U:U	6	27	100
L390	U:U	7	27	100
L390	U:U	8	27	100
L390	U:U	9	27	100
L390	U:U	10	27	100
L390	U:U	11	27	100
L390	U:U	12	27	100
MM	K60	1	0	0
MM	K60	2	0	0
MM	K60	3	8	29.6296
MM	K60	4	14	51.8519
MM	K60	5	22	81.4815
MM	K60	6	22	81.4815
MM	K60	7	23	85.1852
MM	K60	8	23	85.1852
MM	K60	9	23	85.1852
MM	K60	10	23	85.1852
MM	K60	11	23	85.1852
MM	K60	12	23	85.1852
MM	ripU	1	0	0
MM	ripU	2	0	0
MM	ripU	3	0	0
MM	ripU	4	5	18.5185
MM	ripU	5	11	40.7407
MM	ripU	6	14	51.8519
MM	ripU	7	15	55.5556
MM	ripU	8	15	55.5556
MM	ripU	9	15	55.5556
MM	ripU	10	15	55.5556
MM	ripU	11	15	55.5556
MM	ripU	12	15	55.5556
MM	U:U	1	0	0
MM	U:U	2	0	0
MM	U:U	3	9	33.3333
MM	U:U	4	18	66.6667
MM	U:U	5	21	77.7778
MM	U:U	6	21	77.7778
MM	U:U	7	22	81.4815
MM	U:U	8	22	81.4815
MM	U:U	9	22	81.4815
MM	U:U	10	22	81.4815
MM	U:U	11	22	81.4815
MM	U:U	12	22	81.4815
H7996	K60	1	0	0
H7996	K60	2	0	0
H7996	K60	3	0	0
H7996	K60	4	0	0
H7996	K60	5	0	0
H7996	K60	6	0	0
H7996	K60	7	0	0
H7996	K60	8	0	0
H7996	K60	9	0	0
H7996	K60	10	0	0
H7996	K60	11	0	0
H7996	K60	12	0	0
H7996	ripU	1	0	0
H7996	ripU	2	0	0
H7996	ripU	3	0	0
H7996	ripU	4	0	0
H7996	ripU	5	0	0
H7996	ripU	6	0	0
H7996	ripU	7	0	0
H7996	ripU	8	0	0
H7996	ripU	9	0	0
H7996	ripU	10	0	0
H7996	ripU	11	0	0
H7996	ripU	12	0	0
H7996	U:U	1	0	0
H7996	U:U	2	0	0
H7996	U:U	3	0	0
H7996	U:U	4	0	0
H7996	U:U	5	0	0
H7996	U:U	6	0	0
H7996	U:U	7	0	0
H7996	U:U	8	0	0
H7996	U:U	9	0	0
H7996	U:U	10	0	0
H7996	U:U	11	0	0
H7996	U:U	12	0	0

## Sheet: Fig 5A LatB plate
Plant	Bacteria	Timepoint	Replicate	Sample	CFU/g
MM	K60	24	1	1	0
MM	K60	24	1	2	0
MM	K60	24	1	3	0
MM	K60	24	1	4	17793.6
MM	K60	24	1	5	0
MM	K60	24	1	6	21551.7
MM	ripU	24	1	1	0
MM	ripU	24	1	2	0
MM	ripU	24	1	3	0
MM	ripU	24	1	4	0
MM	ripU	24	1	5	0
MM	ripU	24	1	6	0
MM	K60+ LatB	24	1	1	294118
MM	K60+ LatB	24	1	2	0
MM	K60+ LatB	24	1	3	212766
MM	K60+ LatB	24	1	4	20408.2
MM	K60+ LatB	24	1	5	27624.3
MM	K60+ LatB	24	1	6	0
MM	ripU + LatB	24	1	1	21367.5
MM	ripU + LatB	24	1	2	0
MM	ripU + LatB	24	1	3	0
MM	ripU + LatB	24	1	4	0
MM	ripU + LatB	24	1	5	0
MM	ripU + LatB	24	1	6	0
MM	K60	48	1	1	173010
MM	K60	48	1	2	1.49254e+06
MM	K60	48	1	3	3.71747e+08
MM	K60	48	1	4	3.4965e+07
MM	K60	48	1	5	204082
MM	K60	48	1	6	3.96825e+07
MM	ripU	48	1	1	114504
MM	ripU	48	1	2	2.90698e+07
MM	ripU	48	1	3	0
MM	ripU	48	1	4	6.19835e+06
MM	ripU	48	1	5	1.26582e+06
MM	ripU	48	1	6	1.19332e+07
MM	K60+ LatB	48	1	1	3.67647e+07
MM	K60+ LatB	48	1	2	6.94444e+08
MM	K60+ LatB	48	1	3	1.57233e+08
MM	K60+ LatB	48	1	4	1.84502e+09
MM	K60+ LatB	48	1	5	2.1097e+08
MM	K60+ LatB	48	1	6	6.84932e+08
MM	ripU + LatB	48	1	1	1.8797e+06
MM	ripU + LatB	48	1	2	2e+07
MM	ripU + LatB	48	1	3	0
MM	ripU + LatB	48	1	4	5.55556e+07
MM	ripU + LatB	48	1	5	3.84615e+07
MM	ripU + LatB	48	1	6	387454
MM	K60	72	1	1	0
MM	K60	72	1	2	1.02459e+09
MM	K60	72	1	3	0
MM	K60	72	1	4	1.06838e+09
MM	K60	72	1	5	1.05485e+09
MM	K60	72	1	6	1.30548e+09
MM	ripU	72	1	1	4.60829e+06
MM	ripU	72	1	2	2.17391e+09
MM	ripU	72	1	3	1.84502e+09
MM	ripU	72	1	4	1.32979e+06
MM	ripU	72	1	5	5.31915e+06
MM	ripU	72	1	6	1.0661e+07
MM	K60+ LatB	72	1	1	3.31126e+09
MM	K60+ LatB	72	1	2	1.48368e+11
MM	K60+ LatB	72	1	3	2.43902e+09
MM	K60+ LatB	72	1	4	9.05797e+11
MM	K60+ LatB	72	1	5	2.29358e+11
MM	K60+ LatB	72	1	6	9.30233e+10
MM	ripU + LatB	72	1	1	5.15464e+08
MM	ripU + LatB	72	1	2	1.93798e+08
MM	ripU + LatB	72	1	3	5.22648e+08
MM	ripU + LatB	72	1	4	4.329e+09
MM	ripU + LatB	72	1	5	3.96825e+09
MM	ripU + LatB	72	1	6	3.98406e+09
H7996	K60	24	1	1	0
H7996	K60	24	1	2	16077.2
H7996	K60	24	1	3	0
H7996	K60	24	1	4	16025.6
H7996	K60	24	1	5	0
H7996	K60	24	1	6	19455.3
H7996	ripU	24	1	1	0
H7996	ripU	24	1	2	0
H7996	ripU	24	1	3	0
H7996	ripU	24	1	4	0
H7996	ripU	24	1	5	0
H7996	ripU	24	1	6	0
H7996	K60+ LatB	24	1	1	0
H7996	K60+ LatB	24	1	2	21186.4
H7996	K60+ LatB	24	1	3	421941
H7996	K60+ LatB	24	1	4	18656.7
H7996	K60+ LatB	24	1	5	190114
H7996	K60+ LatB	24	1	6	0
H7996	ripU + LatB	24	1	1	24038.5
H7996	ripU + LatB	24	1	2	0
H7996	ripU + LatB	24	1	3	0
H7996	ripU + LatB	24	1	4	20408.2
H7996	ripU + LatB	24	1	5	0
H7996	ripU + LatB	24	1	6	0
H7996	K60	48	1	1	1.58228e+07
H7996	K60	48	1	2	1.34771e+07
H7996	K60	48	1	3	0
H7996	K60	48	1	4	451807
H7996	K60	48	1	5	6.26566e+06
H7996	K60	48	1	6	1.51976e+07
H7996	ripU	48	1	1	0
H7996	ripU	48	1	2	0
H7996	ripU	48	1	3	117925
H7996	ripU	48	1	4	16556.3
H7996	ripU	48	1	5	808314
H7996	ripU	48	1	6	135135
H7996	K60+ LatB	48	1	1	1.44092e+07
H7996	K60+ LatB	48	1	2	2.09205e+06
H7996	K60+ LatB	48	1	3	1.80505e+08
H7996	K60+ LatB	48	1	4	3.5461e+06
H7996	K60+ LatB	48	1	5	3.19489e+08
H7996	K60+ LatB	48	1	6	1.91571e+07
H7996	ripU + LatB	48	1	1	96153.8
H7996	ripU + LatB	48	1	2	3.46021e+06
H7996	ripU + LatB	48	1	3	2.65957e+06
H7996	ripU + LatB	48	1	4	8.65052e+06
H7996	ripU + LatB	48	1	5	221239
H7996	ripU + LatB	48	1	6	180505
H7996	K60	72	1	1	2.27273e+08
H7996	K60	72	1	2	1.13636e+09
H7996	K60	72	1	3	0
H7996	K60	72	1	4	1.28205e+08
H7996	K60	72	1	5	3.18471e+07
H7996	K60	72	1	6	0
H7996	ripU	72	1	1	0
H7996	ripU	72	1	2	1.02249e+07
H7996	ripU	72	1	3	2.12314e+06
H7996	ripU	72	1	4	0
H7996	ripU	72	1	5	9.38086e+06
H7996	ripU	72	1	6	3.7594e+06
H7996	K60+ LatB	72	1	1	1.9305e+10
H7996	K60+ LatB	72	1	2	1.01744e+09
H7996	K60+ LatB	72	1	3	3.003e+11
H7996	K60+ LatB	72	1	4	3.59712e+10
H7996	K60+ LatB	72	1	5	5.90551e+11
H7996	K60+ LatB	72	1	6	1.43369e+12
H7996	ripU + LatB	72	1	1	2.35849e+08
H7996	ripU + LatB	72	1	2	4.01606e+08
H7996	ripU + LatB	72	1	3	4.83871e+08
H7996	ripU + LatB	72	1	4	1.6129e+09
H7996	ripU + LatB	72	1	5	6.15385e+08
H7996	ripU + LatB	72	1	6	6.13497e+08
MM	K60	24	2	1	0
MM	K60	24	2	2	0
MM	K60	24	2	3	0
MM	K60	24	2	4	16339.9
MM	K60	24	2	5	0
MM	K60	24	2	6	25000
MM	ripU	24	2	1	0
MM	ripU	24	2	2	0
MM	ripU	24	2	3	0
MM	ripU	24	2	4	0
MM	ripU	24	2	5	0
MM	ripU	24	2	6	0
MM	K60+ LatB	24	2	1	276243
MM	K60+ LatB	24	2	2	0
MM	K60+ LatB	24	2	3	46296.3
MM	K60+ LatB	24	2	4	43668.1
MM	K60+ LatB	24	2	5	21929.8
MM	K60+ LatB	24	2	6	0
MM	ripU + LatB	24	2	1	0
MM	ripU + LatB	24	2	2	0
MM	ripU + LatB	24	2	3	0
MM	ripU + LatB	24	2	4	0
MM	ripU + LatB	24	2	5	21551.7
MM	ripU + LatB	24	2	6	28248.6
MM	K60	48	2	1	1.0352e+07
MM	K60	48	2	2	1.54799e+07
MM	K60	48	2	3	5.82751e+07
MM	K60	48	2	4	2.36407e+07
MM	K60	48	2	5	390625000
MM	K60	48	2	6	1.66113e+07
MM	ripU	48	2	1	0
MM	ripU	48	2	2	2.27273e+07
MM	ripU	48	2	3	1.57729e+06
MM	ripU	48	2	4	3.125e+07
MM	ripU	48	2	5	2.89855e+06
MM	ripU	48	2	6	0
MM	K60+ LatB	48	2	1	3.81679e+08
MM	K60+ LatB	48	2	2	5.81395e+07
MM	K60+ LatB	48	2	3	6.78733e+08
MM	K60+ LatB	48	2	4	5.46448e+09
MM	K60+ LatB	48	2	5	2.17391e+08
MM	K60+ LatB	48	2	6	2.63158e+08
MM	ripU + LatB	48	2	1	2.11864e+06
MM	ripU + LatB	48	2	2	157729
MM	ripU + LatB	48	2	3	5.91716e+07
MM	ripU + LatB	48	2	4	3.50877e+06
MM	ripU + LatB	48	2	5	5.41516e+06
MM	ripU + LatB	48	2	6	204082
MM	K60	72	2	1	0
MM	K60	72	2	2	8.63558e+10
MM	K60	72	2	3	1.18765e+09
MM	K60	72	2	4	1.05485e+08
MM	K60	72	2	5	2.01207e+09
MM	K60	72	2	6	1.35501e+11
MM	ripU	72	2	1	0
MM	ripU	72	2	2	9.88142e+07
MM	ripU	72	2	3	1.49254e+07
MM	ripU	72	2	4	2.63158e+08
MM	ripU	72	2	5	2.26757e+06
MM	ripU	72	2	6	3.67647e+07
MM	K60+ LatB	72	2	1	2.09205e+11
MM	K60+ LatB	72	2	2	3.52113e+11
MM	K60+ LatB	72	2	3	5.9761e+09
MM	K60+ LatB	72	2	4	1.26354e+12
MM	K60+ LatB	72	2	5	781250000000
MM	K60+ LatB	72	2	6	1.42857e+12
MM	ripU + LatB	72	2	1	2.08333e+09
MM	ripU + LatB	72	2	2	4.29799e+10
MM	ripU + LatB	72	2	3	1.79856e+11
MM	ripU + LatB	72	2	4	2.94985e+10
MM	ripU + LatB	72	2	5	3.52113e+09
MM	ripU + LatB	72	2	6	2.53165e+09
H7996	K60	24	2	1	16949.2
H7996	K60	24	2	2	0
H7996	K60	24	2	3	0
H7996	K60	24	2	4	0
H7996	K60	24	2	5	0
H7996	K60	24	2	6	30030
H7996	ripU	24	2	1	0
H7996	ripU	24	2	2	0
H7996	ripU	24	2	3	0
H7996	ripU	24	2	4	0
H7996	ripU	24	2	5	0
H7996	ripU	24	2	6	0
H7996	K60+ LatB	24	2	1	0
H7996	K60+ LatB	24	2	2	19157.1
H7996	K60+ LatB	24	2	3	526316
H7996	K60+ LatB	24	2	4	19157.1
H7996	K60+ LatB	24	2	5	0
H7996	K60+ LatB	24	2	6	46296.3
H7996	ripU + LatB	24	2	1	18726.6
H7996	ripU + LatB	24	2	2	0
H7996	ripU + LatB	24	2	3	0
H7996	ripU + LatB	24	2	4	0
H7996	ripU + LatB	24	2	5	34722.2
H7996	ripU + LatB	24	2	6	0
H7996	K60	48	2	1	131579
H7996	K60	48	2	2	1.14943e+06
H7996	K60	48	2	3	0
H7996	K60	48	2	4	122549
H7996	K60	48	2	5	239234
H7996	K60	48	2	6	707547
H7996	ripU	48	2	1	0
H7996	ripU	48	2	2	135501
H7996	ripU	48	2	3	16025.6
H7996	ripU	48	2	4	16181.2
H7996	ripU	48	2	5	67340.1
H7996	ripU	48	2	6	0
H7996	K60+ LatB	48	2	1	5.53506e+06
H7996	K60+ LatB	48	2	2	3.40136e+07
H7996	K60+ LatB	48	2	3	1.16279e+08
H7996	K60+ LatB	48	2	4	4.36681e+07
H7996	K60+ LatB	48	2	5	1.07143e+06
H7996	K60+ LatB	48	2	6	276817
H7996	ripU + LatB	48	2	1	0
H7996	ripU + LatB	48	2	2	781250
H7996	ripU + LatB	48	2	3	888889
H7996	ripU + LatB	48	2	4	0
H7996	ripU + LatB	48	2	5	0
H7996	ripU + LatB	48	2	6	227273
H7996	K60	72	2	1	1.03734e+06
H7996	K60	72	2	2	1.95695e+07
H7996	K60	72	2	3	0
H7996	K60	72	2	4	1.0142e+10
H7996	K60	72	2	5	4.58716e+09
H7996	K60	72	2	6	5e+09
H7996	ripU	72	2	1	9.94036e+07
H7996	ripU	72	2	2	1.91205e+06
H7996	ripU	72	2	3	9.3985e+07
H7996	ripU	72	2	4	2.40964e+06
H7996	ripU	72	2	5	9.74659e+06
H7996	ripU	72	2	6	6.78295e+06
H7996	K60+ LatB	72	2	1	6000000000
H7996	K60+ LatB	72	2	2	1.20968e+12
H7996	K60+ LatB	72	2	3	1.8315e+11
H7996	K60+ LatB	72	2	4	4.5045e+11
H7996	K60+ LatB	72	2	5	4.329e+11
H7996	K60+ LatB	72	2	6	8.69565e+11
H7996	ripU + LatB	72	2	1	1.79211e+09
H7996	ripU + LatB	72	2	2	4.62963e+09
H7996	ripU + LatB	72	2	3	9.30233e+09
H7996	ripU + LatB	72	2	4	3.7037e+09
H7996	ripU + LatB	72	2	5	1.79856e+09
H7996	ripU + LatB	72	2	6	3.44828e+09
MM	K60	24	3	1	0
MM	K60	24	3	2	0
MM	K60	24	3	3	0
MM	K60	24	3	4	27933
MM	K60	24	3	5	0
MM	K60	24	3	6	32467.5
MM	ripU	24	3	1	0
MM	ripU	24	3	2	0
MM	ripU	24	3	3	0
MM	ripU	24	3	4	0
MM	ripU	24	3	5	0
MM	ripU	24	3	6	0
MM	K60+ LatB	24	3	1	253807
MM	K60+ LatB	24	3	2	0
MM	K60+ LatB	24	3	3	210970
MM	K60+ LatB	24	3	4	23474.2
MM	K60+ LatB	24	3	5	27777.8
MM	K60+ LatB	24	3	6	0
MM	ripU + LatB	24	3	1	23364.5
MM	ripU + LatB	24	3	2	0
MM	ripU + LatB	24	3	3	0
MM	ripU + LatB	24	3	4	0
MM	ripU + LatB	24	3	5	0
MM	ripU + LatB	24	3	6	0
MM	K60	48	3	1	143266
MM	K60	48	3	2	2.69542e+06
MM	K60	48	3	3	2.65252e+08
MM	K60	48	3	4	1.66667e+07
MM	K60	48	3	5	1.37741e+07
MM	K60	48	3	6	1.3587e+07
MM	ripU	48	3	1	0
MM	ripU	48	3	2	128866
MM	ripU	48	3	3	251256
MM	ripU	48	3	4	162338
MM	ripU	48	3	5	0
MM	ripU	48	3	6	289017
MM	K60+ LatB	48	3	1	1.71233e+06
MM	K60+ LatB	48	3	2	9.6463e+08
MM	K60+ LatB	48	3	3	3.11526e+08
MM	K60+ LatB	48	3	4	2e+07
MM	K60+ LatB	48	3	5	1.97628e+08
MM	K60+ LatB	48	3	6	3.69004e+08
MM	ripU + LatB	48	3	1	170068
MM	ripU + LatB	48	3	2	3.58423e+06
MM	ripU + LatB	48	3	3	1.9084e+07
MM	ripU + LatB	48	3	4	106952
MM	ripU + LatB	48	3	5	5.34759e+06
MM	ripU + LatB	48	3	6	16666.7
MM	K60	72	3	1	5.22193e+09
MM	K60	72	3	2	125000000
MM	K60	72	3	3	1.16279e+08
MM	K60	72	3	4	1.17925e+07
MM	K60	72	3	5	8.49515e+09
MM	K60	72	3	6	2.05339e+09
MM	ripU	72	3	1	9.90099e+08
MM	ripU	72	3	2	5.45852e+06
MM	ripU	72	3	3	3.76884e+07
MM	ripU	72	3	4	0
MM	ripU	72	3	5	4.77327e+06
MM	ripU	72	3	6	1.57233e+06
MM	K60+ LatB	72	3	1	3.52113e+11
MM	K60+ LatB	72	3	2	5.05051e+11
MM	K60+ LatB	72	3	3	6.53595e+11
MM	K60+ LatB	72	3	4	125000000000
MM	K60+ LatB	72	3	5	6.57895e+11
MM	K60+ LatB	72	3	6	1.6835e+11
MM	ripU + LatB	72	3	1	3.78289e+08
MM	ripU + LatB	72	3	2	1.73267e+11
MM	ripU + LatB	72	3	3	3.24675e+09
MM	ripU + LatB	72	3	4	5.49451e+08
MM	ripU + LatB	72	3	5	1.38408e+09
MM	ripU + LatB	72	3	6	3.43643e+10
H7996	K60	24	3	1	0
H7996	K60	24	3	2	16447.4
H7996	K60	24	3	3	0
H7996	K60	24	3	4	14970.1
H7996	K60	24	3	5	15060.2
H7996	K60	24	3	6	0
H7996	ripU	24	3	1	0
H7996	ripU	24	3	2	0
H7996	ripU	24	3	3	0
H7996	ripU	24	3	4	0
H7996	ripU	24	3	5	0
H7996	ripU	24	3	6	0
H7996	K60+ LatB	24	3	1	171821
H7996	K60+ LatB	24	3	2	16447.4
H7996	K60+ LatB	24	3	3	166667
H7996	K60+ LatB	24	3	4	167224
H7996	K60+ LatB	24	3	5	0
H7996	K60+ LatB	24	3	6	166667
H7996	ripU + LatB	24	3	1	18587.4
H7996	ripU + LatB	24	3	2	0
H7996	ripU + LatB	24	3	3	18939.4
H7996	ripU + LatB	24	3	4	0
H7996	ripU + LatB	24	3	5	0
H7996	ripU + LatB	24	3	6	0
H7996	K60	48	3	1	980392
H7996	K60	48	3	2	2.59067e+07
H7996	K60	48	3	3	114155
H7996	K60	48	3	4	1.13379e+07
H7996	K60	48	3	5	121951
H7996	K60	48	3	6	0
H7996	ripU	48	3	1	137363
H7996	ripU	48	3	2	405405
H7996	ripU	48	3	3	231481
H7996	ripU	48	3	4	52447.6
H7996	ripU	48	3	5	40000
H7996	ripU	48	3	6	4.71698e+06
H7996	K60+ LatB	48	3	1	1.2945e+07
H7996	K60+ LatB	48	3	2	1.47541e+07
H7996	K60+ LatB	48	3	3	7.8125e+06
H7996	K60+ LatB	48	3	4	1.66667e+08
H7996	K60+ LatB	48	3	5	6.64452e+06
H7996	K60+ LatB	48	3	6	185759
H7996	ripU + LatB	48	3	1	561798
H7996	ripU + LatB	48	3	2	1.49254e+06
H7996	ripU + LatB	48	3	3	0
H7996	ripU + LatB	48	3	4	4e+06
H7996	ripU + LatB	48	3	5	3.31858e+06
H7996	ripU + LatB	48	3	6	0
H7996	K60	72	3	1	0
H7996	K60	72	3	2	3.61664e+10
H7996	K60	72	3	3	1.10132e+10
H7996	K60	72	3	4	0
H7996	K60	72	3	5	3.1185e+06
H7996	K60	72	3	6	8.51582e+10
H7996	ripU	72	3	1	0
H7996	ripU	72	3	2	1.2987e+08
H7996	ripU	72	3	3	0
H7996	ripU	72	3	4	0
H7996	ripU	72	3	5	1.02041e+06
H7996	ripU	72	3	6	2.53165e+06
H7996	K60+ LatB	72	3	1	2000000000
H7996	K60+ LatB	72	3	2	1.341e+12
H7996	K60+ LatB	72	3	3	2.11864e+11
H7996	K60+ LatB	72	3	4	4.4843e+11
H7996	K60+ LatB	72	3	5	3.58423e+11
H7996	K60+ LatB	72	3	6	8.09717e+11
H7996	ripU + LatB	72	3	1	4.31034e+08
H7996	ripU + LatB	72	3	2	1.79211e+09
H7996	ripU + LatB	72	3	3	1.67224e+08
H7996	ripU + LatB	72	3	4	1.67224e+09
H7996	ripU + LatB	72	3	5	1.20482e+10
H7996	ripU + LatB	72	3	6	8000000000

## Sheet: Fig 5B Orz plate
Plant	Bacteria	Timepoint	Replicate	Sample	CFU/g
H7996	K60	24	1	1	20242.9
H7996	K60	24	1	2	0
H7996	K60	24	1	3	21186.4
H7996	K60	24	1	4	36764.7
H7996	K60	24	1	5	0
H7996	K60	24	1	6	18248.2
H7996	K60	24	2	1	0
H7996	K60	24	2	2	17182.1
H7996	K60	24	2	3	13812.2
H7996	K60	24	2	4	0
H7996	K60	24	2	5	0
H7996	K60	24	2	6	1754.39
H7996	K60	24	3	1	0
H7996	K60	24	3	2	18939.4
H7996	K60	24	3	3	18587.4
H7996	K60	24	3	4	45871.6
H7996	K60	24	3	5	0
H7996	K60	24	3	6	17605.6
H7996	K60+oryzalin	24	1	1	0
H7996	K60+oryzalin	24	1	2	367647
H7996	K60+oryzalin	24	1	3	64655.2
H7996	K60+oryzalin	24	1	4	179856
H7996	K60+oryzalin	24	1	5	21645
H7996	K60+oryzalin	24	1	6	81300.8
H7996	K60+oryzalin	24	2	1	255102
H7996	K60+oryzalin	24	2	2	248756
H7996	K60+oryzalin	24	2	3	30303
H7996	K60+oryzalin	24	2	4	555556
H7996	K60+oryzalin	24	2	5	0
H7996	K60+oryzalin	24	2	6	0
H7996	K60+oryzalin	24	3	1	415512
H7996	K60+oryzalin	24	3	2	518135
H7996	K60+oryzalin	24	3	3	23148.1
H7996	K60+oryzalin	24	3	4	16233.8
H7996	K60+oryzalin	24	3	5	20833.3
H7996	K60+oryzalin	24	3	6	65789.5
H7996	ripU	24	1	1	0
H7996	ripU	24	1	2	0
H7996	ripU	24	1	3	0
H7996	ripU	24	1	4	0
H7996	ripU	24	1	5	0
H7996	ripU	24	1	6	0
H7996	ripU	24	2	1	14044.9
H7996	ripU	24	2	2	0
H7996	ripU	24	2	3	0
H7996	ripU	24	2	4	0
H7996	ripU	24	2	5	0
H7996	ripU	24	2	6	0
H7996	ripU	24	3	1	13550.1
H7996	ripU	24	3	2	0
H7996	ripU	24	3	3	0
H7996	ripU	24	3	4	0
H7996	ripU	24	3	5	0
H7996	ripU	24	3	6	0
H7996	ripU +oryzalin	24	1	1	167224
H7996	ripU +oryzalin	24	1	2	5.68182e+06
H7996	ripU +oryzalin	24	1	3	0
H7996	ripU +oryzalin	24	1	4	0
H7996	ripU +oryzalin	24	1	5	19379.8
H7996	ripU +oryzalin	24	1	6	34602.1
H7996	ripU +oryzalin	24	2	1	0
H7996	ripU +oryzalin	24	2	2	221239
H7996	ripU +oryzalin	24	2	3	21834.1
H7996	ripU +oryzalin	24	2	4	2.31481e+06
H7996	ripU +oryzalin	24	2	5	72115.4
H7996	ripU +oryzalin	24	2	6	0
H7996	ripU +oryzalin	24	3	1	0
H7996	ripU +oryzalin	24	3	2	0
H7996	ripU +oryzalin	24	3	3	60606.1
H7996	ripU +oryzalin	24	3	4	19305
H7996	ripU +oryzalin	24	3	5	21834.1
H7996	ripU +oryzalin	24	3	6	40983.6
H7996	K60	48	1	1	2.07469e+07
H7996	K60	48	1	2	8.03213e+06
H7996	K60	48	1	3	0
H7996	K60	48	1	4	335570
H7996	K60	48	1	5	864198
H7996	K60	48	1	6	3.31126e+06
H7996	K60	48	2	1	0
H7996	K60	48	2	2	118765
H7996	K60	48	2	3	2.75482e+06
H7996	K60	48	2	4	7.4813e+06
H7996	K60	48	2	5	1.46628e+07
H7996	K60	48	2	6	0
H7996	K60	48	3	1	1.22549e+06
H7996	K60	48	3	2	2.43309e+06
H7996	K60	48	3	3	131234
H7996	K60	48	3	4	2.61097e+07
H7996	K60	48	3	5	3.7037e+07
H7996	K60	48	3	6	1.3089e+07
H7996	K60+oryzalin	48	1	1	59880.2
H7996	K60+oryzalin	48	1	2	2.32558e+07
H7996	K60+oryzalin	48	1	3	2.39234e+06
H7996	K60+oryzalin	48	1	4	6.06061e+07
H7996	K60+oryzalin	48	1	5	2.17391e+06
H7996	K60+oryzalin	48	1	6	1.80505e+07
H7996	K60+oryzalin	48	2	1	1.70648e+09
H7996	K60+oryzalin	48	2	2	1.66667e+06
H7996	K60+oryzalin	48	2	3	9.3985e+07
H7996	K60+oryzalin	48	2	4	1.53846e+09
H7996	K60+oryzalin	48	2	5	2e+07
H7996	K60+oryzalin	48	2	6	3.58423e+07
H7996	K60+oryzalin	48	3	1	1.51515e+08
H7996	K60+oryzalin	48	3	2	375000000
H7996	K60+oryzalin	48	3	3	1.47059e+09
H7996	K60+oryzalin	48	3	4	4.34783e+08
H7996	K60+oryzalin	48	3	5	3.81679e+09
H7996	K60+oryzalin	48	3	6	1.7301e+08
H7996	ripU	48	1	1	79872.2
H7996	ripU	48	1	2	60241
H7996	ripU	48	1	3	39215.7
H7996	ripU	48	1	4	13054.8
H7996	ripU	48	1	5	0
H7996	ripU	48	1	6	709220
H7996	ripU	48	2	1	12077.3
H7996	ripU	48	2	2	29761.9
H7996	ripU	48	2	3	11389.5
H7996	ripU	48	2	4	0
H7996	ripU	48	2	5	984252
H7996	ripU	48	2	6	0
H7996	ripU	48	3	1	1.25313e+07
H7996	ripU	48	3	2	0
H7996	ripU	48	3	3	14534.9
H7996	ripU	48	3	4	1.38408e+06
H7996	ripU	48	3	5	0
H7996	ripU	48	3	6	0
H7996	ripU +oryzalin	48	1	1	2.11864e+06
H7996	ripU +oryzalin	48	1	2	2.24215e+06
H7996	ripU +oryzalin	48	1	3	3.26797e+07
H7996	ripU +oryzalin	48	1	4	115607
H7996	ripU +oryzalin	48	1	5	887574
H7996	ripU +oryzalin	48	1	6	8.15217e+06
H7996	ripU +oryzalin	48	2	1	1.94553e+08
H7996	ripU +oryzalin	48	2	2	1.35135e+08
H7996	ripU +oryzalin	48	2	3	1.1811e+08
H7996	ripU +oryzalin	48	2	4	1.5873e+08
H7996	ripU +oryzalin	48	2	5	1.09091e+10
H7996	ripU +oryzalin	48	2	6	1.96078e+06
H7996	ripU +oryzalin	48	3	1	1.39665e+07
H7996	ripU +oryzalin	48	3	2	2.04082e+07
H7996	ripU +oryzalin	48	3	3	6.81818e+07
H7996	ripU +oryzalin	48	3	4	8.62069e+06
H7996	ripU +oryzalin	48	3	5	1.04712e+09
H7996	ripU +oryzalin	48	3	6	1.54321e+08
H7996	K60	72	1	1	1.20192e+07
H7996	K60	72	1	2	1.14679e+08
H7996	K60	72	1	3	9.98004e+07
H7996	K60	72	1	4	1.24069e+07
H7996	K60	72	1	5	1.06838e+09
H7996	K60	72	1	6	3.18471e+07
H7996	K60	72	2	1	1.96078e+09
H7996	K60	72	2	2	1.20482e+08
H7996	K60	72	2	3	0
H7996	K60	72	2	4	1.31926e+10
H7996	K60	72	2	5	9.43396e+08
H7996	K60	72	2	6	0
H7996	K60	72	3	1	0
H7996	K60	72	3	2	1.10132e+09
H7996	K60	72	3	3	1.14416e+08
H7996	K60	72	3	4	1.10132e+07
H7996	K60	72	3	5	1.18765e+10
H7996	K60	72	3	6	0
H7996	K60+oryzalin	72	1	1	2.28311e+07
H7996	K60+oryzalin	72	1	2	2.32558e+07
H7996	K60+oryzalin	72	1	3	4.20168e+08
H7996	K60+oryzalin	72	1	4	2.04918e+09
H7996	K60+oryzalin	72	1	5	1.9685e+11
H7996	K60+oryzalin	72	1	6	5.12821e+08
H7996	K60+oryzalin	72	2	1	1.68919e+08
H7996	K60+oryzalin	72	2	2	2500000000
H7996	K60+oryzalin	72	2	3	1.41643e+11
H7996	K60+oryzalin	72	2	4	1.4881e+11
H7996	K60+oryzalin	72	2	5	1.99203e+08
H7996	K60+oryzalin	72	2	6	2.01613e+09
H7996	K60+oryzalin	72	3	1	4.14365e+10
H7996	K60+oryzalin	72	3	2	3.81679e+11
H7996	K60+oryzalin	72	3	3	0
H7996	K60+oryzalin	72	3	4	8.92857e+08
H7996	K60+oryzalin	72	3	5	3.44828e+12
H7996	K60+oryzalin	72	3	6	1.6835e+09
H7996	ripU	72	1	1	1.36612e+08
H7996	ripU	72	1	2	1.11607e+07
H7996	ripU	72	1	3	1.18203e+06
H7996	ripU	72	1	4	0
H7996	ripU	72	1	5	0
H7996	ripU	72	1	6	3.23276e+07
H7996	ripU	72	2	1	1.13895e+06
H7996	ripU	72	2	2	0
H7996	ripU	72	2	3	2.06612e+07
H7996	ripU	72	2	4	1.26263e+06
H7996	ripU	72	2	5	0
H7996	ripU	72	2	6	1.12867e+07
H7996	ripU	72	3	1	0
H7996	ripU	72	3	2	0
H7996	ripU	72	3	3	1.0142e+08
H7996	ripU	72	3	4	1.0395e+07
H7996	ripU	72	3	5	1.25e+06
H7996	ripU	72	3	6	3.57143e+06
H7996	ripU +oryzalin	72	1	1	2.39234e+10
H7996	ripU +oryzalin	72	1	2	0
H7996	ripU +oryzalin	72	1	3	7.87402e+11
H7996	ripU +oryzalin	72	1	4	3.42466e+11
H7996	ripU +oryzalin	72	1	5	3.52113e+11
H7996	ripU +oryzalin	72	1	6	1.95312e+10
H7996	ripU +oryzalin	72	2	1	7.06714e+07
H7996	ripU +oryzalin	72	2	2	2.73224e+09
H7996	ripU +oryzalin	72	2	3	6.46552e+09
H7996	ripU +oryzalin	72	2	4	1.65017e+11
H7996	ripU +oryzalin	72	2	5	4.47761e+07
H7996	ripU +oryzalin	72	2	6	6.70241e+09
H7996	ripU +oryzalin	72	3	1	0
H7996	ripU +oryzalin	72	3	2	1.9084e+08
H7996	ripU +oryzalin	72	3	3	0
H7996	ripU +oryzalin	72	3	4	1.91571e+07
H7996	ripU +oryzalin	72	3	5	1.35135e+07
H7996	ripU +oryzalin	72	3	6	1.14379e+10
MM	K60	24	1	1	23696.7
MM	K60	24	1	2	0
MM	K60	24	1	3	102881
MM	K60	24	1	4	26178
MM	K60	24	1	5	0
MM	K60	24	1	6	18518.5
MM	K60	24	2	1	0
MM	K60	24	2	2	22935.8
MM	K60	24	2	3	57471.3
MM	K60	24	2	4	0
MM	K60	24	2	5	34722.2
MM	K60	24	2	6	27624.3
MM	K60	24	3	1	23809.5
MM	K60	24	3	2	0
MM	K60	24	3	3	31055.9
MM	K60	24	3	4	0
MM	K60	24	3	5	36496.4
MM	K60	24	3	6	26315.8
MM	K60+oryzalin	24	1	1	99206.3
MM	K60+oryzalin	24	1	2	66225.2
MM	K60+oryzalin	24	1	3	316456
MM	K60+oryzalin	24	1	4	0
MM	K60+oryzalin	24	1	5	0
MM	K60+oryzalin	24	1	6	314465
MM	K60+oryzalin	24	2	1	27777.8
MM	K60+oryzalin	24	2	2	0
MM	K60+oryzalin	24	2	3	25252.5
MM	K60+oryzalin	24	2	4	662252
MM	K60+oryzalin	24	2	5	0
MM	K60+oryzalin	24	2	6	84745.8
MM	K60+oryzalin	24	3	1	0
MM	K60+oryzalin	24	3	2	119048
MM	K60+oryzalin	24	3	3	52631.6
MM	K60+oryzalin	24	3	4	0
MM	K60+oryzalin	24	3	5	318471
MM	K60+oryzalin	24	3	6	59523.8
MM	ripU	24	1	1	0
MM	ripU	24	1	2	0
MM	ripU	24	1	3	0
MM	ripU	24	1	4	0
MM	ripU	24	1	5	0
MM	ripU	24	1	6	0
MM	ripU	24	2	1	0
MM	ripU	24	2	2	0
MM	ripU	24	2	3	0
MM	ripU	24	2	4	0
MM	ripU	24	2	5	23148.1
MM	ripU	24	2	6	0
MM	ripU	24	3	1	0
MM	ripU	24	3	2	0
MM	ripU	24	3	3	81967.2
MM	ripU	24	3	4	0
MM	ripU	24	3	5	0
MM	ripU	24	3	6	0
MM	ripU +oryzalin	24	1	1	27472.5
MM	ripU +oryzalin	24	1	2	50505.1
MM	ripU +oryzalin	24	1	3	0
MM	ripU +oryzalin	24	1	4	42016.8
MM	ripU +oryzalin	24	1	5	24630.5
MM	ripU +oryzalin	24	1	6	0
MM	ripU +oryzalin	24	2	1	0
MM	ripU +oryzalin	24	2	2	0
MM	ripU +oryzalin	24	2	3	67567.6
MM	ripU +oryzalin	24	2	4	32258.1
MM	ripU +oryzalin	24	2	5	256410
MM	ripU +oryzalin	24	2	6	85714.3
MM	ripU +oryzalin	24	3	1	31055.9
MM	ripU +oryzalin	24	3	2	58823.5
MM	ripU +oryzalin	24	3	3	0
MM	ripU +oryzalin	24	3	4	636943
MM	ripU +oryzalin	24	3	5	0
MM	ripU +oryzalin	24	3	6	90909.1
MM	K60	48	1	1	1.22249e+06
MM	K60	48	1	2	280899
MM	K60	48	1	3	0
MM	K60	48	1	4	5.42005e+07
MM	K60	48	1	5	4.03226e+06
MM	K60	48	1	6	563063
MM	K60	48	2	1	1.70648e+06
MM	K60	48	2	2	91185.4
MM	K60	48	2	3	0
MM	K60	48	2	4	568182
MM	K60	48	2	5	3.57143e+06
MM	K60	48	2	6	16129
MM	K60	48	3	1	3.50877e+07
MM	K60	48	3	2	1.09034e+06
MM	K60	48	3	3	1.79856e+07
MM	K60	48	3	4	1.52439e+06
MM	K60	48	3	5	3.58423e+06
MM	K60	48	3	6	6.53595e+06
MM	K60+oryzalin	48	1	1	3.40136e+06
MM	K60+oryzalin	48	1	2	2.7933e+08
MM	K60+oryzalin	48	1	3	2.42718e+07
MM	K60+oryzalin	48	1	4	202312
MM	K60+oryzalin	48	1	5	2.28311e+08
MM	K60+oryzalin	48	1	6	2.43902e+08
MM	K60+oryzalin	48	2	1	2.42718e+06
MM	K60+oryzalin	48	2	2	3.37838e+06
MM	K60+oryzalin	48	2	3	4.29185e+07
MM	K60+oryzalin	48	2	4	5.71429e+06
MM	K60+oryzalin	48	2	5	1.81818e+06
MM	K60+oryzalin	48	2	6	3.87597e+06
MM	K60+oryzalin	48	3	1	1.52284e+08
MM	K60+oryzalin	48	3	2	3.18471e+09
MM	K60+oryzalin	48	3	3	20746.9
MM	K60+oryzalin	48	3	4	0
MM	K60+oryzalin	48	3	5	384615
MM	K60+oryzalin	48	3	6	6.17284e+08
MM	ripU	48	1	1	55248.6
MM	ripU	48	1	2	166667
MM	ripU	48	1	3	289855
MM	ripU	48	1	4	0
MM	ripU	48	1	5	0
MM	ripU	48	1	6	19762.8
MM	ripU	48	2	1	2.49377e+06
MM	ripU	48	2	2	99431.8
MM	ripU	48	2	3	0
MM	ripU	48	2	4	1.57233e+06
MM	ripU	48	2	5	170648
MM	ripU	48	2	6	322581
MM	ripU	48	3	1	148810
MM	ripU	48	3	2	162338
MM	ripU	48	3	3	194553
MM	ripU	48	3	4	14534.9
MM	ripU	48	3	5	2.94985e+06
MM	ripU	48	3	6	1.60772e+06
MM	ripU +oryzalin	48	1	1	2.40385e+07
MM	ripU +oryzalin	48	1	2	250000000
MM	ripU +oryzalin	48	1	3	2.06612e+09
MM	ripU +oryzalin	48	1	4	358423
MM	ripU +oryzalin	48	1	5	2.46305e+07
MM	ripU +oryzalin	48	1	6	8.52273e+07
MM	ripU +oryzalin	48	2	1	27322.4
MM	ripU +oryzalin	48	2	2	6.53595e+06
MM	ripU +oryzalin	48	2	3	277778
MM	ripU +oryzalin	48	2	4	3.01205e+06
MM	ripU +oryzalin	48	2	5	1.49254e+06
MM	ripU +oryzalin	48	2	6	50505.1
MM	ripU +oryzalin	48	3	1	571429
MM	ripU +oryzalin	48	3	2	0
MM	ripU +oryzalin	48	3	3	54945.1
MM	ripU +oryzalin	48	3	4	3.04878e+06
MM	ripU +oryzalin	48	3	5	70922
MM	ripU +oryzalin	48	3	6	80645.2
MM	K60	72	1	1	9.61538e+07
MM	K60	72	1	2	2.35294e+08
MM	K60	72	1	3	3.51288e+06
MM	K60	72	1	4	4.23729e+07
MM	K60	72	1	5	2.79851e+07
MM	K60	72	1	6	9.19118e+09
MM	K60	72	2	1	0
MM	K60	72	2	2	1.85185e+08
MM	K60	72	2	3	3.89105e+07
MM	K60	72	2	4	1.28535e+09
MM	K60	72	2	5	0
MM	K60	72	2	6	1.45349e+08
MM	K60	72	3	1	1.49701e+09
MM	K60	72	3	2	1.34771e+06
MM	K60	72	3	3	2.15517e+09
MM	K60	72	3	4	1.70068e+07
MM	K60	72	3	5	0
MM	K60	72	3	6	0
MM	K60+oryzalin	72	1	1	4.73934e+09
MM	K60+oryzalin	72	1	2	250000000
MM	K60+oryzalin	72	1	3	2.6178e+09
MM	K60+oryzalin	72	1	4	3.98406e+09
MM	K60+oryzalin	72	1	5	2.12766e+09
MM	K60+oryzalin	72	1	6	6.17284e+09
MM	K60+oryzalin	72	2	1	2.11864e+07
MM	K60+oryzalin	72	2	2	4.08163e+11
MM	K60+oryzalin	72	2	3	4.90196e+09
MM	K60+oryzalin	72	2	4	0
MM	K60+oryzalin	72	2	5	2.57732e+06
MM	K60+oryzalin	72	2	6	2.42718e+07
MM	K60+oryzalin	72	3	1	4.14938e+09
MM	K60+oryzalin	72	3	2	42000000
MM	K60+oryzalin	72	3	3	2.57732e+09
MM	K60+oryzalin	72	3	4	0
MM	K60+oryzalin	72	3	5	5000000000
MM	K60+oryzalin	72	3	6	2.51256e+09
MM	ripU	72	1	1	2.32558e+07
MM	ripU	72	1	2	5.10204e+06
MM	ripU	72	1	3	1.96078e+06
MM	ripU	72	1	4	0
MM	ripU	72	1	5	6.41026e+06
MM	ripU	72	1	6	2.24719e+08
MM	ripU	72	2	1	1.13636e+07
MM	ripU	72	2	2	1.29199e+06
MM	ripU	72	2	3	3.56295e+06
MM	ripU	72	2	4	2.77008e+08
MM	ripU	72	2	5	2.17865e+06
MM	ripU	72	2	6	2.1692e+08
MM	ripU	72	3	1	0
MM	ripU	72	3	2	2.51256e+06
MM	ripU	72	3	3	4000000000
MM	ripU	72	3	4	6.15764e+06
MM	ripU	72	3	5	7.93651e+06
MM	ripU	72	3	6	3.23625e+07
MM	ripU +oryzalin	72	1	1	2.24215e+09
MM	ripU +oryzalin	72	1	2	2.12766e+11
MM	ripU +oryzalin	72	1	3	2.80899e+09
MM	ripU +oryzalin	72	1	4	8.54701e+08
MM	ripU +oryzalin	72	1	5	1.5873e+07
MM	ripU +oryzalin	72	1	6	7.28155e+06
MM	ripU +oryzalin	72	2	1	2.46305e+07
MM	ripU +oryzalin	72	2	2	4.29185e+07
MM	ripU +oryzalin	72	2	3	0
MM	ripU +oryzalin	72	2	4	0
MM	ripU +oryzalin	72	2	5	1.93237e+10
MM	ripU +oryzalin	72	2	6	0
MM	ripU +oryzalin	72	3	1	2.51256e+06
MM	ripU +oryzalin	72	3	2	4.08163e+07
MM	ripU +oryzalin	72	3	3	0
MM	ripU +oryzalin	72	3	4	0
MM	ripU +oryzalin	72	3	5	2.01005e+10
MM	ripU +oryzalin	72	3	6	0

[truncated: 8 more sheets: Fig6C_Density_24hpi, Fig6D_CV_24hpi, Fig6E_Density_36hpi, Fig6F_CV_36hpi, Fig6G_Density_48hpi, Fig6H_CV_48hpi, Fig7B_MT#_48hpi, Sheet8]
